# Supplementary material for: Characterization of the Nicotianamine Exporter ENA1 in Rice
Source: Front Plant Sci. 2019 Apr 30;10:502. doi: 10.3389/fpls.2019.00502 (PMC6503003; doi:10.3389/fpls.2019.00502)
Supplement: Table S2 — Oligo DNA microarray analysis of ena1 knockout mutant lines. [file Table_2.csv]

Table S2. Oligo DNA microarray analysis of ena1 knockout mutant lines
					average						average						average						average
ProbeName	Description	+Fe Shoot 0379A/WT	+Fe Shoot 1060A/WT	+Fe Shoot 1060D/WT	+Fe Shoot ena1 ko/WT	+Fe Shoot WT signal value	+Fe Shoot ena1 ko siganl value	+Fe Root 0379A/WT	+Fe Root 1060A/WT	+Fe Root 1060D/WT	+Fe Root ena1 ko /WT	+Fe Root WT signal value	+Fe Root ena1 ko signal value	-Fe Shoot 0379A /WT	-Fe Shoot 1060A /WT	-Fe Shoot 1060D /WT	-Fe Shoot ena1 ko /WT	-Fe Shoot WT signal value	-Fe Shoot ena1 ko signal value	-Fe Root 0379A /WT	-Fe Root 1060A /WT	-Fe Root 1060D /WT	-Fe Root ena1 ko /WT	-Fe Root WT signal value	-Fe Root ena1 ko signal value	Root -Fe/+Fe	-Fe root signal value	+Fe root signal value	Shoot -Fe/+Fe	-Fe shoot signal value	+Fe Shoot signal value
Os03g0336200|mRNA|AK059473|CDS+3'UTR	BZIP transcription factor RF2b.	1.10	0.82	1.25	1.06	249.37	265.81	0.75	0.92	0.94	0.87	863.86	744.64	0.72	0.61	0.69	0.68	356.93	241.93	1.04	1.07	1.14	1.08	458.27	495.12	0.71	554	779	1.16	386	333
Os09g0516200|mRNA|AF005492|CDS+3'UTR	Basic-leucine zipper (bZIP) transcription factor domain containing protein.	1.21	1.20	1.27	1.23	1372.42	1683.39	1.20	1.20	1.21	1.20	889.97	1071.50	1.18	1.20	1.15	1.18	2016.47	2380.10	1.14	1.12	1.13	1.13	801.13	908.45	1.19	1607	1346	1.13	2846	2510
Os08g0207500|mRNA|AB126089|CDS	Zinc transporter 1 precursor (ZRT/IRT-like protein 1).	0.70	0.99	0.74	0.81	724.03	580.80	0.55	0.75	0.59	0.63	2334.67	1443.41	1.85	1.53	1.22	1.53	807.71	1240.04	0.90	0.87	0.97	0.91	1873.43	1714.00	3.32	5080	1529	0.76	719	950
Os02g0649900|COMBINER_EST|CI446246|4	Iron-phytosiderophore transporter protein yellow stripe 1.	0.71	0.11	0.56	0.46	10.21	3.37	0.55	0.71	0.25	0.50	7.48	3.09	2.87	1.16	0.68	1.57	16.66	22.00	1.65	0.50	1.12	1.09	23.51	25.98	6.81	142	21	105.00	643	6
Os01g0829900|mRNA|AK070618|CDS+3'UTR	Oligopeptide transporter OPT superfamily protein.	1.02	0.26	1.18	0.82	4.77	3.42	1.04	0.72	0.77	0.85	3.37	2.87	0.93	0.83	0.90	0.89	3.60	3.18	0.79	1.27	0.85	0.97	2.59	2.46	0.86	5	6	0.98	3	3
Os04g0524500|mRNA|AK067235|CDS+3'UTR	Oligopeptide transporter OPT superfamily protein.	0.98	0.93	0.77	0.89	540.45	482.55	1.81	1.40	1.27	1.49	140.66	210.71	1.29	1.19	1.07	1.18	1051.53	1246.27	1.04	0.85	0.82	0.90	658.88	598.78	3.20	267	83	0.60	483	807
Os04g0542200|mRNA|AK120923|CDS+3'UTR	Oligopeptide transporter OPT superfamily protein.	0.89	1.43	0.91	1.08	1643.09	1746.24	0.95	0.99	0.92	0.96	2077.28	1979.15	1.11	1.30	1.28	1.23	1464.04	1799.91	1.00	0.94	0.97	0.97	3180.83	3086.53	1.54	3348	2180	0.45	815	1817
Os04g0524600|mRNA|AK069437|CDS+3'UTR	Oligopeptide transporter OPT superfamily protein.	0.98	1.16	0.90	1.01	287.29	289.91	1.51	1.35	1.40	1.42	1196.40	1713.41	1.12	1.04	1.01	1.06	382.11	404.23	1.24	1.24	1.46	1.31	913.97	1201.86	0.47	581	1226	0.78	344	438
Os07g0257200|mRNA|AK070788|CDS+3'UTR	OsNramp1 (Integral membrane protein).	1.07	0.72	1.32	1.04	754.73	793.22	1.50	1.19	1.33	1.34	14452.14	19662.83	0.85	0.66	0.82	0.77	759.06	587.20	1.21	1.29	1.22	1.24	13559.69	16797.73	1.93	19595	10164	0.79	403	513
Os08g0543900|COMBINER_EST|AU163783|6	BZIP transcription factor RF2b.	1.12	1.16	1.14	1.14	1887.66	2147.96	1.12	1.15	1.16	1.14	2402.89	2744.85	0.99	1.03	0.97	1.00	2887.51	2877.42	1.16	1.10	1.10	1.12	1742.19	1949.85	0.99	2450	2469	1.07	2323	2167
Os11g0644800|COMBINER_EST|CI019806|6	Tyrosine/nicotianamine aminotransferase family protein.	0.82	1.21	0.86	0.96	1907.65	1818.04	1.23	1.18	1.30	1.24	107.48	132.78	1.46	1.66	1.25	1.46	3774.62	5503.32	0.70	0.71	0.55	0.65	304.25	198.17	2.86	324	113	1.78	556	313
Os06g0345200|mRNA|AK107186|CDS+3'UTR	Nicotianamine aminotransferase B.	1.33	1.34	1.08	1.25	19.15	23.96	1.85	1.80	1.38	1.68	33.94	56.04	1.45	1.41	1.33	1.40	37.76	52.97	1.33	1.12	0.99	1.15	48.41	55.37	1.20	77	64	1.35	37	27
Os02g0302700|mRNA|AK060537|CDS+3'UTR	Nicotianamine aminotransferase A.	1.03	1.07	1.19	1.10	284.37	310.75	1.49	1.15	1.12	1.25	713.28	900.22	1.03	1.15	1.13	1.10	437.99	483.21	1.12	1.19	1.23	1.18	1108.41	1304.95	0.97	1551	1605	1.04	1620	1565
Os03g0755100|mRNA|AK066049|CDS+3'UTR	Transporter associated with antigen processing-like protein.	1.00	1.11	0.92	1.01	3143.93	3170.43	1.16	1.06	1.04	1.09	3034.53	3317.36	1.12	1.19	1.09	1.13	4874.57	5518.97	1.01	1.01	0.93	0.98	3803.14	3744.93	1.40	7588	5407	0.90	4338	4820
Os04g0578600|mRNA|AB126085|CDS+3'UTR	Ferric reductase-like transmembrane component family protein.	3.50	1.04	1.09	1.88	24.60	46.84	0.73	0.71	0.75	0.73	4.05	2.97	1.27	1.15	0.91	1.11	3697.33	4114.18	0.78	0.63	0.82	0.74	3.08	2.31	0.97	6	6	61.27	8305	136
Os09g0519100|COMBINER_EST|Os09g0519100|8	TRANSPARENT TESTA 8 protein (Basic helix-loop-helix protein 42) (bHLH42) (AtbHLH042).	1.00	1.01	0.85	0.95	386.52	368.02	0.89	0.98	1.04	0.97	185.46	178.45	1.09	0.93	0.95	0.99	510.47	505.26	1.04	1.07	1.09	1.07	107.28	114.28	0.89	115	129	0.90	297	329
Os03g0338400|mRNA|AK073378|CDS+3'UTR	Basic helix-loop-helix dimerisation region bHLH domain containing protein.	1.50	0.77	1.47	1.25	369.32	467.03	1.13	1.01	0.98	1.04	1464.15	1538.11	0.49	0.51	0.41	0.47	1029.48	486.92	0.90	0.78	0.76	0.81	1978.42	1612.95	1.00	1115	1111	1.97	531	270
Os01g0577300|COMBINER_EST|Os01g0577300|8	Myc-like regulatory R gene product (Fragment).	0.75	1.72	0.84	1.10	25.98	24.82	0.75	0.81	0.81	0.79	31.85	25.11	0.78	1.04	0.71	0.84	47.88	39.44	0.86	0.82	0.84	0.84	23.73	19.93	0.99	29	29	0.97	29	30
Os07g0549600|COMBINER|CI515529|6	(No Hit)	0.93	0.43	0.90	0.75	55.49	37.14	1.47	0.71	0.70	0.96	5.63	5.34	0.87	0.96	1.19	1.01	69.99	68.89	0.93	1.63	0.47	1.01	6.13	5.37	0.82	7	9	1.53	87	56
Os07g0676600|COMBINER|CI470959|0	(No Hit)	1.08	0.77	1.19	1.01	251.93	257.30	1.52	1.23	1.47	1.41	322.59	459.67	0.39	0.67	0.50	0.52	361.42	187.20	1.37	1.45	1.43	1.42	300.45	424.94	1.01	370	365	1.00	213	212
Os05g0337200|mRNA|AK063202|CDS+3'UTR	Conserved hypothetical protein.	0.67	0.70	0.62	0.66	220.51	145.61	1.29	1.06	1.04	1.13	2067.46	2364.86	0.93	1.08	1.08	1.03	220.26	226.45	1.13	0.87	0.95	0.98	1713.92	1685.40	0.84	1287	1528	0.89	164	183
Os12g0111400|mRNA|AK062951|CDS+3'UTR	Hypothetical protein.	0.82	0.38	1.09	0.76	77.26	59.46	1.37	1.39	1.06	1.27	144.42	183.30	0.61	0.29	0.50	0.47	127.24	59.87	1.24	1.09	1.19	1.17	76.97	90.40	1.08	104	96	2.14	79	37
Os11g0111800|COMBINER_EST|AU031410|6	Hypothetical protein.	0.85	0.61	1.17	0.88	220.04	196.77	0.82	1.02	0.78	0.87	486.99	418.20	0.47	0.39	0.45	0.44	441.05	192.66	0.94	1.04	0.89	0.96	260.17	247.76	1.11	166	149	1.79	274	153
Os06g0653200|mRNA|AK058439|CDS+3'UTR	Basic helix-loop-helix dimerisation region bHLH domain containing protein.	0.76	0.78	0.96	0.83	334.75	279.00	0.47	0.75	0.48	0.57	591.77	324.20	0.77	0.89	0.80	0.82	299.44	244.29	0.79	1.21	1.19	1.07	276.97	290.68	0.56	147	264	1.06	369	349
Os02g0178700|mRNA|AK110943|CDS+3'UTR	Basic helix-loop-helix dimerisation region bHLH domain containing protein.	0.95	0.56	0.99	0.83	298.62	252.57	0.68	1.13	0.78	0.87	1415.73	1187.20	1.48	1.01	1.39	1.29	175.58	226.59	1.05	1.11	1.29	1.15	411.53	472.47	0.56	572	1015	0.67	362	544
Os06g0724800|mRNA|AK063523|CDS+3'UTR	Conserved hypothetical protein.	1.32	0.89	1.36	1.19	814.85	976.78	1.03	1.15	1.13	1.10	1616.95	1771.24	0.44	0.48	0.40	0.44	1503.72	656.28	1.06	1.05	1.04	1.05	1256.02	1322.27	0.84	1366	1626	1.30	773	594
Os03g0171700|COMBINER_EST|CI442813|0	Basic helix-loop-helix dimerisation region bHLH domain containing protein.	0.98	0.57	1.41	0.99	880.61	875.88	0.46	0.64	0.56	0.56	668.33	362.24	0.31	0.58	0.51	0.46	1267.68	587.27	0.84	0.83	0.86	0.84	288.95	244.04	0.99	308	312	1.17	1002	854
Os03g0782500|mRNA|AK105637|CDS+3'UTR	Basic helix-loop-helix dimerisation region bHLH domain containing protein.	1.05	1.61	1.14	1.27	476.38	599.42	1.43	1.10	0.95	1.16	74.99	87.64	1.18	1.21	1.27	1.22	669.00	814.93	1.14	1.11	1.06	1.10	42.17	46.33	0.62	65	105	0.95	875	925
Os11g0158500|mRNA|AK106579|CDS+3'UTR	Basic helix-loop-helix dimerisation region bHLH domain containing protein.	1.25	1.02	1.06	1.11	481.22	537.02	1.12	1.03	1.07	1.07	701.57	754.65	0.96	0.98	0.96	0.97	832.83	805.68	1.13	1.12	1.09	1.11	560.97	624.13	1.12	660	591	1.36	547	402
Os12g0160400|mRNA|AK074015|CDS+3'UTR	Basic helix-loop-helix dimerisation region bHLH domain containing protein.	1.38	1.22	1.34	1.32	1756.36	2319.68	1.00	0.99	1.02	1.00	3999.96	4011.34	1.10	0.99	0.91	1.00	3459.28	3465.83	1.05	0.93	0.93	0.97	3330.60	3230.79	1.18	3940	3346	1.21	3431	2836
Os01g0865600|mRNA|AK068033|CDS+3'UTR	Basic helix-loop-helix dimerisation region bHLH domain containing protein.	1.02	1.15	1.00	1.06	575.24	606.00	1.24	1.01	1.15	1.13	448.48	516.85	1.28	1.17	1.31	1.25	658.18	824.72	1.25	1.20	1.30	1.25	237.46	297.52	0.81	541	666	0.59	766	1294
Os03g0741100|mRNA|AK071734|CDS+3'UTR	Basic helix-loop-helix dimerisation region bHLH domain containing protein.	0.80	0.98	0.77	0.85	712.25	601.13	2.41	1.45	1.17	1.68	84.39	144.81	1.97	2.59	2.49	2.35	386.01	904.06	0.98	0.99	1.75	1.24	196.33	243.82	3.62	322	89	0.50	591	1181
Os04g0429300|mRNA|AK107268|CDS+3'UTR	Basic helix-loop-helix dimerisation region bHLH domain containing protein.	2.78	1.17	1.33	1.76	7.25	12.16	1.37	2.16	2.16	1.90	37.20	70.62	3.35	0.92	3.18	2.48	34.87	41.05	1.02	1.56	1.46	1.35	110.41	146.82	0.90	82	91	0.62	31	49
Os04g0429400|mRNA|AK108728|CDS+3'UTR	Basic helix-loop-helix dimerisation region bHLH domain containing protein.	1.02	1.31	1.18	1.17	67.56	77.57	1.34	1.10	1.26	1.23	60.21	74.66	1.33	1.24	1.58	1.38	70.06	96.75	1.09	1.15	1.21	1.15	54.97	63.26	1.28	28	22	0.94	78	83
Os09g0487900|mRNA|AK120902|CDS+3'UTR	Basic helix-loop-helix dimerisation region bHLH domain containing protein.	1.07	1.26	0.92	1.08	524.80	566.18	0.94	1.04	0.94	0.98	818.56	794.36	1.29	1.14	1.19	1.21	850.57	1031.60	0.96	1.04	1.03	1.01	551.44	557.06	1.00	689	689	1.34	1513	1131
Os01g0293100|mRNA|AK106850|CDS+3'UTR	Basic helix-loop-helix dimerisation region bHLH domain containing protein.	5.04	0.16	1.42	2.21	12.55	8.63	2.66	1.14	1.00	1.60	4.29	6.98	0.88	1.12	0.83	0.95	4.51	4.28	0.78	1.41	0.81	1.00	3.33	3.25	0.99	9	10	1.45	5	4
Os04g0599300|mRNA|AK119509|CDS+3'UTR	Basic helix-loop-helix dimerisation region bHLH domain containing protein.	1.20	1.63	1.51	1.45	12.43	17.30	1.23	1.12	1.03	1.13	15.69	17.84	3.74	1.54	1.29	2.19	16.35	31.97	1.83	1.15	0.85	1.28	10.76	12.95	0.66	19	28	0.80	11	14
Os03g0591300|mRNA|AK101749|CDS+3'UTR	Basic helix-loop-helix dimerisation region bHLH domain containing protein.	1.86	0.95	2.20	1.67	237.84	399.40	1.14	1.22	1.13	1.16	835.92	965.52	0.36	0.47	0.35	0.39	575.06	224.57	1.11	1.34	1.23	1.23	522.36	638.05	0.92	834	906	1.49	408	275
Os02g0315600|mRNA|AK102703|CDS+3'UTR	Basic helix-loop-helix dimerisation region bHLH domain containing protein.	1.10	1.05	1.06	1.07	233.53	250.08	0.92	0.83	0.85	0.87	201.49	176.64	0.85	0.94	0.80	0.87	261.26	226.20	1.01	1.00	1.02	1.01	138.10	139.67	1.01	186	185	0.98	309	316
Os03g0391700|mRNA|AK065674|CDS+3'UTR	Basic helix-loop-helix dimerisation region bHLH domain containing protein.	1.40	1.24	1.29	1.31	2022.53	2658.66	1.44	1.31	1.43	1.39	6564.64	9203.02	1.25	1.22	1.17	1.22	2943.48	3580.01	1.28	1.28	1.24	1.26	5801.62	7335.07	1.07	6425	5980	1.15	4411	3841
Os12g0597800|mRNA|AK108042|CDS+3'UTR	HAT dimerisation domain containing protein.	0.79	0.26	0.76	0.60	4.83	2.37	0.74	0.72	0.75	0.74	4.18	3.08	0.90	0.90	0.86	0.89	4.44	3.95	0.79	0.62	0.83	0.75	3.29	2.49	0.98	6	6	0.98	3	4
Os03g0617800|COMBINER_EST|Os03g0617800|8	INDEHISCENT protein.	1.64	0.44	0.73	0.93	4.98	3.83	1.08	1.56	1.18	1.28	44.70	54.86	0.87	2.30	0.82	1.33	4.41	5.96	1.05	1.22	1.30	1.19	63.35	74.96	1.31	102	78	0.39	4	9
Os07g0588400|COMBINER_EST|Os07g0588400|8	Basic helix-loop-helix dimerisation region bHLH domain containing protein.	0.76	0.25	0.74	0.58	5.07	2.38	0.81	1.30	1.12	1.08	575.38	600.39	0.86	0.48	0.54	0.63	6.61	3.93	0.98	1.39	1.32	1.23	584.37	711.08	0.96	910	952	0.99	4	4
Os02g0710300|mRNA|AK109662|CDS+3'UTR	Basic helix-loop-helix dimerisation region bHLH domain containing protein.	0.81	0.26	0.78	0.62	4.11	2.03	0.90	1.14	0.88	0.98	256.39	246.76	0.93	0.93	1.75	1.20	3.69	4.40	0.84	0.78	1.00	0.87	180.08	156.88	0.77	196	255	0.98	3	3
Os01g0111500|mRNA|AK108587|CDS+3'UTR	Basic helix-loop-helix dimerisation region bHLH domain containing protein.	0.62	0.26	0.65	0.51	4.71	2.09	0.73	1.20	0.81	0.91	540.56	475.41	0.92	0.55	0.38	0.62	6.14	3.43	0.87	1.14	1.12	1.04	314.77	326.41	0.77	334	431	0.98	3	3
Os08g0108500|COMBINER|CI219523|6	(No Hit)	1.15	0.63	1.51	1.10	5.68	5.61	1.51	1.48	1.16	1.38	16.59	22.54	1.46	1.93	3.60	2.33	5.49	11.68	0.82	0.94	1.00	0.92	31.20	28.60	1.08	7	6	1.23	5	4
Os01g0831000|mRNA|AB115668|CDS+3'UTR	Transcription factor.	0.75	0.25	0.98	0.66	4.26	2.30	0.75	0.71	0.76	0.74	3.35	2.47	0.37	0.33	1.27	0.66	7.14	3.49	0.77	0.63	0.84	0.75	2.55	1.92	0.99	5	5	1.06	3	3
Os09g0455300|mRNA|AK060477|CDS+3'UTR	Symbiotic ammonium transporter.	0.87	1.19	0.67	0.91	125.78	111.84	1.48	1.64	2.08	1.73	60.47	103.57	1.99	3.98	2.93	2.97	243.67	718.56	1.37	1.56	1.56	1.50	320.65	479.25	2.07	711	343	10.69	2800	262
Os05g0541400|COMBINER|CI248687|6	(No Hit)	1.12	0.85	1.00	0.99	72.34	72.48	0.70	0.68	0.82	0.73	38.41	28.03	0.64	0.42	0.67	0.58	133.85	76.47	1.03	0.77	0.68	0.83	480.14	399.20	6.99	219	31	2.08	145	69
Os01g0707500|mRNA|AK100208|CDS+3'UTR	Transcription factor.	0.83	0.50	0.60	0.64	79.88	50.70	0.60	2.10	1.07	1.26	22.41	21.20	0.89	0.95	0.89	0.91	90.73	82.61	1.55	0.89	0.83	1.09	16.35	17.23	2.04	22	11	1.40	128	91
Os01g0566800|COMBINER_EST|CI333262|1	Basic helix-loop-helix dimerisation region bHLH domain containing protein.	1.35	1.34	1.03	1.24	479.78	593.93	1.02	1.17	1.04	1.08	93.08	99.20	1.05	1.23	1.09	1.12	1273.87	1430.14	1.10	1.18	1.05	1.11	75.31	83.34	1.01	68	68	1.36	1474	1086
Os10g0556200|COMBINER_EST|CI448364|6	SPATULA.	0.89	1.37	0.93	1.06	3675.30	3853.30	1.01	1.20	1.02	1.08	58.71	62.03	1.39	1.61	1.34	1.45	5064.44	7321.01	0.68	0.58	0.48	0.58	95.65	55.65	2.02	32	16	2.17	5181	2389
Os08g0506700|mRNA|AF465824|CDS+3'UTR	Basic helix-loop-helix dimerisation region bHLH domain containing protein.	1.00	1.14	0.86	1.00	4934.28	4924.13	0.99	0.93	0.99	0.97	4624.68	4491.32	1.36	1.01	1.13	1.16	6409.12	7473.46	1.05	1.00	1.09	1.05	2525.60	2652.32	0.79	3189	4041	0.95	7351	7761
Os04g0489600|mRNA|AK062301|CDS+3'UTR	Basic helix-loop-helix dimerisation region bHLH domain containing protein.	0.42	0.25	0.74	0.47	5.32	2.14	0.88	0.63	0.87	0.79	31.81	25.36	0.35	0.85	0.57	0.59	6.77	3.50	0.64	0.98	0.85	0.82	15.55	12.53	0.64	21	32	0.57	3	6
Os02g0603600|mRNA|AK110833|CDS+3'UTR	MYC1.	0.95	1.10	0.89	0.98	787.12	767.75	1.00	1.04	1.10	1.05	15197.23	15910.92	0.98	0.78	0.79	0.85	1252.66	1068.55	1.00	1.02	1.05	1.02	10739.16	10982.32	0.90	13545	15124	2.19	3472	1583
Os01g0900800|mRNA|AK068254|CDS+3'UTR	Basic helix-loop-helix dimerisation region bHLH domain containing protein.	0.97	1.33	0.99	1.09	773.03	842.38	1.09	1.15	1.14	1.13	2682.98	3009.97	1.13	0.80	0.87	0.94	1283.27	1205.46	1.13	1.23	1.18	1.18	1722.75	2031.50	0.93	2805	3020	1.17	1928	1654
Os06g0164400|COMBINER_EST|CI556798|6	Basic helix-loop-helix dimerisation region bHLH domain containing protein.	0.98	1.25	1.06	1.10	145.63	159.05	1.02	1.01	0.91	0.98	223.23	218.44	1.50	1.99	2.52	2.01	53.01	104.97	1.26	1.39	1.58	1.41	53.10	74.88	0.38	76	198	0.17	21	121
Os02g0805300|mRNA|AK100109|CDS+3'UTR	Conserved hypothetical protein.	0.62	0.24	0.67	0.51	24.51	9.91	0.38	0.95	1.41	0.91	7.93	6.52	1.20	1.31	1.09	1.20	20.30	24.35	0.70	0.83	1.23	0.92	8.86	7.77	0.91	6	6	1.84	14	8
Os05g0139100|COMBINER_EST|CI147584|6	Basic helix-loop-helix dimerisation region bHLH domain containing protein.	1.16	1.01	1.01	1.06	201.66	214.05	1.19	1.25	1.07	1.17	78.69	91.37	1.10	1.03	1.03	1.06	312.64	330.44	0.97	0.92	0.78	0.89	522.57	465.56	4.47	680	152	1.34	347	260
Os01g0286100|mRNA|AK102252|CDS+3'UTR	Basic helix-loop-helix dimerisation region bHLH domain containing protein.	0.98	1.32	1.46	1.25	1558.93	1946.03	1.80	1.40	1.38	1.53	82.57	127.37	1.72	1.32	2.08	1.71	2103.61	3571.28	1.43	1.60	1.92	1.65	53.38	87.44	0.82	70	86	1.22	3531	2888
Os07g0143200|COMBINER_EST|CI000979|6	Basic helix-loop-helix dimerisation region bHLH domain containing protein.	1.18	1.57	1.21	1.32	982.92	1285.39	1.40	1.15	1.25	1.27	369.90	475.27	1.32	0.97	1.08	1.12	1604.70	1810.87	1.11	1.01	0.93	1.02	498.94	507.89	1.44	503	350	1.74	4437	2545
Os03g0639300|mRNA|AJ487830|CDS+3'UTR	BP-5 protein.	1.01	1.39	0.89	1.10	1029.08	1116.17	1.39	1.27	1.22	1.29	187.60	243.43	1.30	1.17	1.15	1.21	1501.57	1819.00	0.91	0.96	0.84	0.90	237.89	214.94	1.29	258	200	1.13	1692	1493
Os12g0610200|mRNA|AK066763|CDS+3'UTR	Phytochrome-interacting factor 3 (Phytochrome-associated protein 3) (Basic helix-loop-helix protein 8) (bHLH8) (AtbHLH008).	1.10	1.30	0.96	1.12	934.67	1046.89	1.29	1.23	1.36	1.29	1029.52	1336.95	1.51	1.45	1.56	1.51	1426.72	2148.46	1.16	1.25	1.19	1.20	606.93	729.71	1.00	1101	1103	0.95	1506	1592
Os04g0618600|mRNA|AK106689|CDS+3'UTR	Long hypocotyl in far-red 1 (bHLH-like protein HFR1) (Reduced phytochrome signaling) (Basic helix-loop-helix FBI1 protein) (Basic helix-loop-helix protein 26) (bHLH26) (AtbHLH026) (Reduced sensitivity to far-red light).	0.93	0.73	0.83	0.83	314.43	263.65	1.15	1.07	1.08	1.10	876.14	968.81	0.80	0.79	0.74	0.78	426.99	332.26	1.01	0.82	0.72	0.85	1054.74	902.91	1.29	1221	945	1.11	573	515
Os07g0182200|mRNA|AK066623|CDS+3'UTR	Basic helix-loop-helix dimerisation region bHLH domain containing protein.	1.10	1.25	1.00	1.12	1193.79	1329.86	1.10	1.01	1.08	1.07	1385.75	1485.82	1.13	1.20	1.19	1.17	1471.92	1727.44	1.06	1.06	1.07	1.06	883.32	937.40	0.92	1059	1155	0.95	1787	1884
Os03g0797600|mRNA|AK067446|CDS+3'UTR	Helix-loop-helix protein homolog.	1.25	1.28	1.07	1.20	1494.50	1795.67	1.24	1.18	1.26	1.22	3166.03	3884.26	1.28	1.21	1.20	1.23	2209.13	2722.28	1.18	1.31	1.31	1.26	2049.58	2586.41	1.01	2588	2561	1.13	2543	2260
Os02g0564700|COMBINER_EST|CI464936|6	Basic helix-loop-helix dimerisation region bHLH domain containing protein.	1.18	1.26	1.29	1.24	10.87	13.52	1.27	1.20	1.01	1.16	76.80	89.15	1.42	1.26	2.40	1.70	7.97	12.09	0.99	1.51	1.39	1.30	37.08	47.00	0.84	94	111	1.37	16	12
Os06g0193400|mRNA|AK062127|CDS+3'UTR	Helix-loop-helix protein homolog.	1.09	1.21	1.01	1.10	2113.57	2318.88	1.34	1.16	1.26	1.25	2226.64	2807.99	1.41	1.53	1.49	1.48	2461.70	3626.58	1.30	1.20	1.19	1.23	1953.13	2408.95	1.00	1919	1918	1.16	3068	2644
Os06g0613500|mRNA|AK070970|CDS+3'UTR	Basic helix-loop-helix dimerisation region bHLH domain containing protein.	1.45	0.70	1.39	1.18	2470.12	2961.15	0.70	0.90	0.81	0.81	382.53	303.24	0.67	0.74	0.63	0.68	3329.50	2261.78	1.05	1.18	1.02	1.08	209.04	225.00	0.87	238	273	1.05	3960	3785
Os07g0193800|COMBINER_EST|Os07g0193800|8	MYC1.	2.37	1.01	2.40	1.93	10.81	22.32	0.64	0.81	0.71	0.72	106.48	75.37	0.20	0.53	0.22	0.32	37.20	11.25	0.92	0.98	1.12	1.01	61.64	61.55	0.74	96	130	1.54	32	21
Os04g0350700|mRNA|AK108605|CDS+3'UTR	Phytochrome-interacting factor 4 (Basic helix-loop-helix protein 9) (bHLH9) (AtbHLH009) (Short under red-light 2).	0.96	0.93	1.08	0.99	124.94	123.71	0.88	0.96	0.96	0.93	237.55	220.35	1.18	0.85	1.34	1.12	83.25	94.04	1.23	1.18	1.13	1.18	141.67	166.94	0.91	144	158	0.67	76	113
Os09g0501600|mRNA|AK059036|CDS+3'UTR	Basic helix-loop-helix dimerisation region bHLH domain containing protein.	0.93	1.07	0.83	0.95	5339.45	5042.71	1.09	1.14	1.21	1.15	3740.55	4278.25	0.90	1.59	1.05	1.18	6353.56	7462.97	1.08	1.29	1.15	1.17	3442.17	4028.63	1.31	5653	4310	1.29	9562	7415
Os08g0524800|mRNA|AK072041|CDS+3'UTR	TA1 protein (Fragment).	0.83	0.82	0.89	0.84	1808.44	1527.20	0.94	0.99	0.98	0.97	2456.88	2381.89	0.72	0.79	0.80	0.77	2492.43	1916.41	0.98	1.06	1.03	1.02	2245.37	2292.06	0.97	2541	2611	1.15	4409	3833
Os01g0915600|mRNA|AJ575238|CDS	TA1 protein (Fragment).	0.84	1.06	0.88	0.93	1190.27	1095.53	0.93	0.98	0.96	0.96	818.85	780.00	0.94	1.22	1.08	1.08	1071.15	1156.33	0.79	0.92	0.95	0.89	640.10	566.56	0.81	1122	1382	0.93	2059	2209
Os03g0802900|mRNA|AK100177|CDS+3'UTR	MYC1.	1.34	0.80	1.65	1.26	539.24	688.43	0.64	0.82	0.76	0.74	2270.63	1648.67	0.46	0.56	0.45	0.49	1204.88	591.00	0.97	0.99	0.98	0.98	1366.83	1337.41	0.79	1594	2022	1.29	1247	967
Os03g0232000|mRNA|AK068324|CDS+3'UTR	Cyclin-like F-box domain containing protein.	1.22	1.29	1.15	1.22	1011.52	1234.18	1.63	1.39	1.51	1.51	698.76	1062.75	1.41	1.42	1.40	1.41	1494.26	2110.70	1.57	1.36	1.38	1.44	726.53	1046.71	1.25	1044	836	1.11	1946	1751
Os08g0487700|COMBINER_EST|CB632341|7	Basic helix-loop-helix dimerisation region bHLH domain containing protein.	0.68	0.84	0.92	0.81	28.21	22.60	0.69	0.79	1.10	0.86	20.14	16.25	0.82	0.80	0.97	0.86	43.74	37.41	1.13	1.80	0.66	1.20	12.48	13.65	0.65	16	25	0.65	77	119
Os06g0275600|mRNA|AK101279|CDS+3'UTR	MYC1.	0.86	0.94	0.86	0.88	88.39	77.86	1.05	0.90	1.04	1.00	154.65	155.66	0.81	0.67	0.70	0.73	146.26	106.12	1.06	0.94	1.05	1.02	84.29	86.07	0.78	122	157	1.31	160	122
Os09g0474100|mRNA|AK121418|CDS+3'UTR	Basic helix-loop-helix dimerisation region bHLH domain containing protein.	1.59	1.23	1.43	1.42	69.44	99.22	0.79	0.86	0.82	0.82	615.18	503.96	0.95	0.98	0.72	0.88	177.10	156.47	0.91	0.99	0.96	0.95	437.51	416.12	0.88	637	726	1.29	256	198
Os03g0728900|COMBINER_EST|Os03g0728900|8	Basic helix-loop-helix dimerisation region bHLH domain containing protein.	0.75	1.19	0.91	0.95	127.86	119.11	0.89	0.95	1.01	0.95	463.51	438.84	0.63	0.90	1.00	0.84	246.85	206.69	0.88	0.89	1.08	0.95	260.00	246.68	0.82	369	450	1.22	108	89
Os05g0103000|mRNA|AK065864|CDS+3'UTR	Basic helix-loop-helix dimerisation region bHLH domain containing protein.	1.44	1.12	1.25	1.27	96.76	124.04	2.79	2.70	2.83	2.77	1381.66	3840.41	1.49	1.15	1.22	1.29	134.83	173.88	1.54	1.39	1.47	1.47	3974.01	5838.42	9.10	1557	171	0.93	95	102
Os09g0510500|mRNA|AK066188|CDS+3'UTR	Basic helix-loop-helix dimerisation region bHLH domain containing protein.	0.82	0.67	1.04	0.84	425.45	358.71	1.22	0.84	0.87	0.97	13.33	13.12	0.56	0.51	0.56	0.54	680.78	369.89	0.62	0.77	0.96	0.78	7.89	5.92	0.79	8	10	1.40	737	525
Os08g0536800|mRNA|AK059041|CDS+3'UTR	Basic helix-loop-helix dimerisation region bHLH domain containing protein.	0.96	0.94	1.44	1.12	431.24	481.88	0.80	0.57	0.69	0.69	68.80	48.31	0.47	0.43	0.23	0.38	1151.40	439.25	1.06	0.42	0.39	0.62	69.48	45.10	0.92	42	46	3.30	1459	443
Os02g0705500|mRNA|AK073952|CDS+3'UTR	Basic helix-loop-helix dimerisation region bHLH domain containing protein.	0.86	0.85	0.95	0.89	150.73	134.22	1.23	1.30	1.21	1.25	295.44	366.58	0.98	0.84	0.80	0.87	305.27	266.94	1.28	1.31	1.33	1.31	221.27	289.71	0.71	298	421	1.60	517	324
Os03g0279500|COMBINER|CI132396|6	(No Hit)	0.82	0.26	0.78	0.62	4.23	2.11	0.77	0.73	0.78	0.76	3.54	2.69	0.92	0.55	0.88	0.79	4.67	3.46	0.79	0.82	0.86	0.82	2.80	2.30	0.87	66	76	0.98	3	3
Os07g0471900|COMBINER_EST|CI142873|6	Basic helix-loop-helix dimerisation region bHLH domain containing protein.	1.18	1.27	0.97	1.14	278.57	316.81	1.17	1.22	1.15	1.18	2276.71	2680.27	1.18	1.30	1.00	1.16	320.07	371.67	1.12	1.61	1.42	1.38	1305.67	1788.61	0.97	3511	3605	1.08	389	360
Os02g0671300|mRNA|AK107063|CDS+3'UTR	Basic helix-loop-helix dimerisation region bHLH domain containing protein.	1.50	1.74	1.46	1.56	55.82	86.77	1.22	1.33	1.15	1.23	720.67	883.02	1.00	0.85	0.74	0.86	158.02	135.78	1.11	1.48	1.33	1.30	508.99	660.78	1.25	1016	813	1.46	58	40
Os04g0565900|mRNA|AK109094|CDS+3'UTR	Basic helix-loop-helix dimerisation region bHLH domain containing protein.	2.09	2.23	1.03	1.78	19.01	31.57	1.24	1.05	1.16	1.15	1779.92	2063.29	2.79	1.91	1.83	2.17	23.14	49.25	1.04	1.22	1.17	1.14	1184.06	1349.08	0.71	1787	2519	1.26	36	29
Os01g0230200|mRNA|AK065732|CDS+3'UTR	Basic helix-loop-helix dimerisation region bHLH domain containing protein.	0.93	1.11	0.95	1.00	403.78	399.23	1.14	1.02	1.16	1.11	361.22	402.45	1.34	1.31	1.21	1.29	515.73	663.77	1.14	1.12	1.19	1.15	254.87	293.00	0.91	357	391	1.01	437	433
Os05g0228400|mRNA|AK100786|CDS+3'UTR	Basic helix-loop-helix dimerisation region bHLH domain containing protein.	1.37	1.55	1.34	1.42	1423.55	2021.88	1.25	1.32	1.35	1.31	3049.60	3965.12	1.49	1.48	1.31	1.43	1962.83	2807.44	1.41	1.45	1.34	1.40	2399.45	3363.74	0.99	4268	4331	1.16	3041	2630
Os02g0276900|mRNA|AK072848|CDS+3'UTR	Basic helix-loop-helix dimerisation region bHLH domain containing protein.	1.43	1.44	1.35	1.41	403.33	567.18	1.32	1.27	1.26	1.28	742.23	954.47	1.27	1.23	1.19	1.23	496.17	610.41	1.17	1.25	1.29	1.23	529.90	653.96	0.93	753	812	0.87	462	532
Os01g0105700|mRNA|AK119493|CDS+3'UTR	Basic helix-loop-helix dimerisation region bHLH domain containing protein.	1.57	0.83	2.05	1.49	50.62	76.10	0.73	0.93	0.75	0.80	202.44	160.37	0.33	0.52	0.53	0.46	94.32	42.39	0.88	1.01	0.93	0.94	131.14	122.79	0.56	52	92	1.10	63	57
Os08g0179400|COMBINER|CI277723|6	(No Hit)	1.30	1.81	1.13	1.42	79.08	109.25	1.06	0.94	0.98	0.99	179.87	179.29	1.74	1.81	1.67	1.74	89.00	154.81	1.25	1.20	1.27	1.24	113.59	140.93	0.67	73	108	0.88	86	98
Os01g0784900|COMBINER_EST|Os01g0784900|8	Basic helix-loop-helix dimerisation region bHLH domain containing protein.	0.99	1.05	0.81	0.95	56.33	53.13	0.97	1.10	1.12	1.07	109.71	115.58	0.75	0.74	0.81	0.77	67.48	51.59	0.94	1.03	1.12	1.03	60.46	62.23	0.90	124	138	0.83	68	82
Os04g0631600|mRNA|AK069366|CDS+3'UTR	Basic helix-loop-helix dimerisation region bHLH domain containing protein.	1.30	1.71	1.14	1.38	322.06	442.15	1.35	1.25	1.22	1.27	722.47	921.70	1.52	1.75	1.75	1.67	466.96	779.61	1.21	1.39	1.42	1.34	563.63	753.78	1.12	721	644	0.89	375	420
Os05g0501200|COMBINER_EST|Os05g0501200|8	Basic helix-loop-helix dimerisation region bHLH domain containing protein.	0.83	1.45	0.93	1.07	97.68	102.43	0.99	1.01	1.00	1.00	352.93	352.61	1.25	1.65	1.76	1.55	90.08	138.25	1.13	1.31	1.29	1.24	164.07	202.59	1.02	590	580	0.83	147	176
Os03g0759700|mRNA|AK072833|CDS+3'UTR	ER33 protein (Fragment).	1.20	1.66	1.10	1.32	108.29	141.16	1.05	0.93	0.97	0.98	1338.05	1324.47	0.48	0.62	0.48	0.53	211.31	111.05	0.95	0.81	0.83	0.86	1218.92	1050.99	1.06	1526	1442	1.55	46	30
Os04g0493100|mRNA|AK059273|CDS+3'UTR	Basic helix-loop-helix dimerisation region bHLH domain containing protein.	1.36	2.11	1.18	1.55	2716.06	4155.12	1.78	1.51	1.62	1.64	954.45	1571.14	1.61	5.42	2.79	3.27	1609.90	5197.12	1.33	1.61	1.31	1.42	817.03	1153.60	1.34	1719	1283	1.22	6111	4991
Os02g0433600|mRNA|AK069790|CDS+3'UTR	Basic helix-loop-helix dimerisation region bHLH domain containing protein.	1.19	1.14	0.93	1.09	713.14	776.27	0.99	0.98	1.09	1.02	676.89	693.74	1.58	1.50	1.60	1.56	691.67	1077.49	1.27	1.19	1.24	1.23	213.20	263.39	0.58	278	480	0.45	650	1451
Os03g0379300|mRNA|AK061515|CDS+3'UTR	Basic helix-loop-helix dimerisation region bHLH domain containing protein.	1.09	0.97	0.92	0.99	228.32	227.50	1.37	0.80	0.67	0.95	638.72	624.13	1.09	1.21	0.89	1.07	5701.12	6089.66	1.12	1.13	1.00	1.08	6422.91	6959.61	7.80	9291	1192	29.80	11421	383
Os07g0628500|mRNA|AK059560|CDS+3'UTR	Basic helix-loop-helix dimerisation region bHLH domain containing protein.	0.69	1.06	0.75	0.83	645.06	529.74	0.84	1.05	1.00	0.96	3892.06	3712.49	1.31	1.22	1.67	1.40	167.83	227.76	1.05	1.03	1.05	1.04	3319.31	3460.26	1.70	7417	4375	0.23	148	636
Os11g0601700|mRNA|AK068017|CDS+3'UTR	Basic helix-loop-helix dimerisation region bHLH domain containing protein.	0.89	1.05	0.72	0.89	170.04	149.77	0.89	0.95	1.09	0.98	82.49	80.53	1.40	1.51	2.11	1.67	65.09	107.84	1.72	2.82	1.19	1.91	10.11	16.31	0.22	22	101	0.14	25	185
Os08g0138500|mRNA|AK102951|CDS+3'UTR	Helix-loop-helix-like protein (Fragment).	0.96	1.10	1.05	1.04	3892.83	4019.98	0.94	0.93	0.92	0.93	4440.92	4131.41	1.19	1.26	1.21	1.22	5058.06	6164.42	1.08	1.00	1.07	1.05	3063.70	3225.61	1.01	4498	4469	1.11	4654	4188
Os02g0116600|mRNA|AK060881|CDS+3'UTR	Basic helix-loop-helix dimerisation region bHLH domain containing protein.	0.98	1.02	1.01	1.00	4986.07	5002.65	0.99	1.02	1.01	1.01	4594.31	4623.57	0.99	1.01	1.04	1.02	6445.92	6550.08	1.04	1.00	1.02	1.02	2550.34	2601.34	0.70	3772	5372	0.80	6728	8452
Os05g0455400|mRNA|AK063498|CDS+3'UTR	Basic helix-loop-helix dimerisation region bHLH domain containing protein.	0.71	1.03	0.73	0.82	20295.19	16468.67	0.96	1.00	0.99	0.98	46875.34	45871.69	1.03	1.06	1.21	1.10	11337.86	12417.97	0.90	1.07	1.07	1.02	17669.01	17867.10	0.57	22197	39114	0.34	3538	10378
Os07g0543000|mRNA|AB110196|CDS+3'UTR	Basic helix-loop-helix dimerisation region bHLH domain containing protein.	1.20	1.24	1.07	1.17	1982.02	2315.04	1.15	1.14	1.21	1.17	2096.73	2448.44	1.28	1.27	1.24	1.26	2678.62	3385.79	1.12	1.16	1.08	1.12	1738.16	1946.67	2.28	2099	921	1.47	2385	1626
Os01g0952800|mRNA|AK073385|CDS+3'UTR	Basic helix-loop-helix dimerisation region bHLH domain containing protein.	1.66	0.24	0.74	0.88	4.40	2.83	1.47	0.58	0.38	0.81	186.07	159.92	1.20	0.84	0.82	0.96	4407.99	4235.88	1.02	0.93	0.82	0.92	3049.23	2821.35	9.26	2457	265	34.21	6763	198
Os06g0526100|COMBINER|CI395610|6	(No Hit)	5.41	0.39	4.14	3.31	4.83	11.42	0.73	0.71	0.75	0.73	4.19	3.06	0.23	0.89	0.66	0.59	8.56	3.63	0.78	0.63	0.82	0.74	3.21	2.40	0.97	6	6	1.89	7	4
Os04g0590800|mRNA|AK062895|CDS+3'UTR	Hypothetical protein.	0.88	0.66	1.16	0.90	30.18	28.06	0.81	1.00	0.87	0.89	88.33	77.77	0.50	0.48	0.47	0.48	31.83	15.27	0.87	0.97	1.27	1.04	36.44	36.95	0.59	43	72	0.78	30	39
Os02g0691500|mRNA|AK060695|CDS+3'UTR	Basic helix-loop-helix dimerisation region bHLH domain containing protein.	1.09	0.86	0.91	0.96	294.29	283.54	0.77	1.08	1.08	0.98	120.70	114.85	0.84	0.75	0.75	0.78	330.92	258.39	0.78	0.78	0.89	0.82	103.90	84.92	1.00	51	51	1.39	289	208
Os02g0759000|mRNA|AK107898|CDS+3'UTR	Conserved hypothetical protein.	0.64	0.61	0.90	0.72	179.15	126.77	1.24	1.33	1.11	1.23	664.93	812.07	0.43	0.60	0.61	0.55	140.41	76.22	1.02	1.13	1.08	1.08	412.24	442.18	0.74	419	568	1.00	49	50
Os08g0483900|mRNA|AK107626|CDS+3'UTR	Basic helix-loop-helix dimerisation region bHLH domain containing protein.	1.79	1.31	1.32	1.47	93.00	139.28	0.80	0.73	1.08	0.87	21.95	19.10	0.32	0.63	0.51	0.49	161.42	78.91	0.95	0.93	1.12	1.00	19.36	18.88	0.71	9	12	0.84	60	72
Os10g0376900|mRNA|AK058809|CDS+3'UTR	Basic helix-loop-helix dimerisation region bHLH domain containing protein.	1.70	0.94	2.03	1.56	18.30	30.42	1.37	1.43	1.41	1.41	591.07	827.92	0.24	0.16	0.23	0.21	105.94	22.10	0.88	0.73	0.69	0.77	1091.49	842.11	1.40	1938	1384	2.95	60	20
Os03g0188400|mRNA|AK107555|CDS+3'UTR	Basic helix-loop-helix dimerisation region bHLH domain containing protein.	0.82	0.79	1.29	0.97	221.38	214.33	0.92	1.03	1.02	0.99	1569.31	1539.19	0.26	0.54	0.22	0.34	479.37	187.63	1.02	1.26	1.17	1.15	1055.71	1206.22	0.85	1329	1567	1.28	126	98
Os08g0477900|COMBINER_EST|CI041248|5	Basic helix-loop-helix dimerisation region bHLH domain containing protein.	0.33	0.26	0.59	0.39	10.49	4.25	0.53	0.73	0.24	0.50	7.51	2.99	0.30	0.29	0.41	0.33	17.49	5.51	0.80	1.74	0.46	1.00	4.13	3.54	1.00	6	6	1.58	9	5
Os03g0811400|COMBINER_EST|CI239582|6	Basic helix-loop-helix dimerisation region bHLH domain containing protein.	1.30	1.48	0.95	1.24	334.70	412.47	0.88	1.02	0.95	0.95	205.73	192.56	0.90	1.09	0.96	0.98	424.27	417.14	0.92	0.88	0.87	0.89	161.61	143.66	1.16	198	171	1.10	706	641
Os03g0260600|mRNA|AK106649|CDS+3'UTR	Basic helix-loop-helix dimerisation region bHLH domain containing protein.	1.06	1.12	1.27	1.15	80.25	91.98	1.41	1.38	1.44	1.41	174.11	245.90	1.11	0.88	1.00	1.00	87.11	85.86	1.32	1.23	1.20	1.25	180.03	224.72	1.14	218	190	1.13	83	73
Os09g0410700|COMBINER_EST|CI048687|0	Basic helix-loop-helix dimerisation region bHLH domain containing protein.	1.52	1.77	1.17	1.49	750.96	1108.87	1.26	1.21	1.19	1.22	1256.20	1532.70	1.39	1.40	1.47	1.42	1133.99	1609.17	1.20	1.34	1.29	1.28	845.99	1080.50	1.22	1663	1363	1.18	991	839
Os08g0432800|mRNA|AK109616|CDS+3'UTR	Basic helix-loop-helix dimerisation region bHLH domain containing protein.	0.93	1.02	1.04	1.00	278.31	277.10	1.13	1.11	1.12	1.12	694.45	778.86	1.08	1.06	1.12	1.09	274.68	298.64	1.00	1.09	1.06	1.05	528.72	555.48	1.10	775	705	1.11	325	292
Os01g0218100|mRNA|AK068593|CDS+3'UTR	Basic helix-loop-helix dimerisation region bHLH domain containing protein.	0.56	1.18	0.72	0.82	115.12	87.42	0.99	1.15	1.10	1.08	887.55	952.17	1.30	1.37	1.21	1.29	169.46	219.29	0.88	1.09	1.01	0.99	727.49	719.37	1.08	942	874	1.11	67	61
Os05g0163900|mRNA|AK110619|CDS+3'UTR	Basic helix-loop-helix dimerisation region bHLH domain containing protein.	0.77	0.25	0.74	0.59	4.50	2.11	0.73	0.70	0.74	0.72	3.87	2.79	0.47	0.88	0.63	0.66	5.59	3.45	0.67	0.13	0.19	0.33	12.49	4.14	5.13	31	6	0.99	3	3
Os01g0159800|mRNA|AK106292|CDS+3'UTR	Basic helix-loop-helix dimerisation region bHLH domain containing protein.	1.06	0.76	0.72	0.85	869.85	735.52	1.33	1.18	1.30	1.27	937.49	1204.31	0.94	0.86	0.75	0.85	2012.32	1708.18	0.93	0.78	0.79	0.84	1527.37	1281.80	1.67	1901	1136	1.78	919	516
Os02g0726700|mRNA|AK064674|CDS+3'UTR	Basic helix-loop-helix dimerisation region bHLH domain containing protein.	2.02	0.02	0.77	0.93	37.00	3.36	2.34	1.25	0.76	1.45	4.07	5.97	0.91	0.92	2.69	1.51	4.14	6.17	0.79	0.64	0.84	0.76	3.09	2.36	0.71	7	9	0.95	4	4
Os01g0871200|mRNA|AK065024|CDS+3'UTR	Zn-finger, C2H2 type domain containing protein.	0.98	1.03	0.85	0.95	374.62	354.32	1.01	1.06	0.99	1.02	405.39	411.87	1.20	1.06	1.03	1.10	740.14	813.92	1.14	1.10	1.07	1.10	362.95	399.70	1.26	474	375	1.71	897	526
Os09g0475400|mRNA|AK071315|CDS+3'UTR	Basic helix-loop-helix dimerisation region bHLH domain containing protein.	1.02	1.11	1.05	1.06	302.13	320.63	1.12	1.19	1.14	1.15	244.02	279.93	1.31	1.18	1.35	1.28	286.64	365.98	1.19	1.14	1.18	1.17	188.10	220.05	1.19	248	209	0.97	237	243
Os08g0490000|mRNA|AK070237|CDS+3'UTR	Basic helix-loop-helix dimerisation region bHLH domain containing protein.	0.96	0.99	0.95	0.97	758.23	731.80	0.82	0.98	0.95	0.92	1525.58	1382.89	1.12	1.27	1.14	1.17	732.37	858.14	0.93	0.91	0.87	0.90	1138.38	1028.80	1.04	1182	1131	0.82	830	1009
Os05g0199800|mRNA|AK107675|CDS+3'UTR	Basic helix-loop-helix dimerisation region bHLH domain containing protein.	0.72	0.24	0.71	0.56	5.34	2.43	0.68	0.67	1.08	0.81	4.65	3.78	1.36	0.85	0.80	1.00	8.62	9.98	0.99	1.04	0.41	0.82	20.21	16.57	5.85	39	7	0.98	4	4
Os01g0195700|COMBINER_EST|CI166639|6	Basic helix-loop-helix dimerisation region bHLH domain containing protein.	0.81	0.26	0.78	0.62	4.06	1.99	0.76	0.73	0.78	0.76	3.42	2.59	0.94	0.93	0.91	0.92	3.58	3.31	1.15	0.65	0.86	0.89	2.67	2.42	2.12	12	6	0.71	3	5
Os01g0196300|mRNA|AK102964|CDS+3'UTR	Basic helix-loop-helix dimerisation region bHLH domain containing protein.	0.74	0.42	0.38	0.51	82.94	43.63	0.87	0.77	1.15	0.93	363.14	341.40	2.41	1.00	1.47	1.63	67.84	112.77	0.85	0.57	0.73	0.72	497.92	360.24	1.77	639	361	0.16	3	20
Os01g0575200|mRNA|AK106333|CDS+3'UTR	Rb (Fragment).	0.79	1.09	0.96	0.95	1343.56	1267.49	2.04	1.45	1.67	1.72	3642.11	6401.59	1.60	2.19	2.05	1.95	1246.38	2414.12	1.18	1.10	1.15	1.14	6554.37	7477.82	1.50	10941	7302	0.65	1020	1581
Os10g0104300|COMBINER|CI515687|6	(No Hit)	0.76	0.24	0.73	0.58	5.15	2.39	0.83	2.14	1.13	1.37	8.88	11.15	0.87	0.87	0.82	0.85	4.69	3.99	2.52	3.68	2.43	2.88	4.99	13.63	0.97	30	31	1.23	6	4
Os03g0671800|mRNA|AK107190|CDS+3'UTR	Basic helix-loop-helix dimerisation region bHLH domain containing protein.	0.71	0.80	1.58	1.03	118.43	122.66	0.71	0.76	0.72	0.73	363.51	263.65	0.21	0.41	0.52	0.38	292.64	110.90	0.79	0.78	0.99	0.86	210.71	181.01	0.41	225	553	1.63	159	97
Os03g0725800|mRNA|AK120539|CDS+3'UTR	Basic helix-loop-helix dimerisation region bHLH domain containing protein.	0.91	0.86	0.84	0.87	1178.06	1025.69	0.86	0.81	0.68	0.78	3385.19	2644.90	0.84	0.81	0.75	0.80	1790.95	1430.43	1.06	0.90	0.89	0.95	2986.95	2845.16	1.10	4617	4189	1.43	3783	2645
Os04g0557500|mRNA|AB021080|CDS+3'UTR	Basic helix-loop-helix dimerisation region bHLH domain containing protein.	0.98	0.25	0.75	0.66	4.09	2.07	5.34	1.44	4.52	3.77	3.64	14.05	0.91	0.90	0.87	0.89	3.53	3.16	0.77	0.63	0.83	0.75	2.61	1.97	0.99	5	5	0.68	3	4
Os04g0557200|mRNA|AK111704|CDS+3'UTR	Anthocyanin regulatory R-S protein.	0.73	0.24	0.71	0.56	5.52	2.51	0.69	0.68	0.72	0.70	4.79	3.35	0.84	0.78	0.56	0.73	5.85	4.18	0.76	0.60	0.79	0.72	3.71	2.69	0.97	7	7	0.98	4	4
Os11g0258700|COMBINER_EST|Os11g0258700|8	Transcriptional activator Ra homolog (Fragment).	0.79	0.45	1.56	0.93	4.49	3.52	0.75	0.72	0.77	0.75	3.35	2.50	0.92	0.91	0.57	0.80	4.09	3.18	0.78	0.63	0.84	0.75	2.60	1.97	0.97	5	5	0.42	3	8
Os04g0557800|mRNA|AB021079|CDS+3'UTR	Ra.	1.00	0.99	1.35	1.11	23.39	26.09	0.51	0.71	0.75	0.65	4.73	3.02	0.77	0.94	0.77	0.83	29.29	24.39	0.77	1.26	0.77	0.93	3.26	2.98	0.97	6	6	1.02	27	26
Os01g0576100|COMBINER_EST|Os01g0576100|8	Oryza longistaminata transcriptional activator Rb homolog (Fragment).	0.46	0.44	0.38	0.43	7.76	3.28	0.73	0.69	0.73	0.72	4.72	3.39	1.05	0.59	0.67	0.77	14.76	10.94	0.75	0.62	0.59	0.65	4.09	2.66	0.87	7	8	0.98	5	5
Os01g0705700|mRNA|AK064946|CDS+3'UTR	Transcription factor ICE1 (Inducer of CBF expression 1) (Basic helix- loop-helix protein 116) (bHLH116) (AtbHLH116).	0.59	0.72	0.57	0.62	4263.29	2654.02	0.95	1.15	1.16	1.09	244.84	262.62	0.92	0.85	0.98	0.92	2604.85	2379.89	1.08	0.61	0.87	0.85	298.78	256.14	0.76	156	204	0.36	549	1535
Os10g0575000|mRNA|AY536428|CDS	Transcription factor MYC7E (Fragment).	0.93	0.90	0.87	0.90	1803.50	1629.62	0.97	1.07	1.03	1.02	1221.12	1240.88	1.02	0.81	0.88	0.90	1555.18	1408.17	0.79	0.87	0.90	0.85	892.85	760.46	1.30	1692	1301	0.80	1838	2295
Os01g0235700|mRNA|AK064943|CDS+3'UTR	Basic helix-loop-helix dimerisation region bHLH domain containing protein.	1.07	1.00	1.05	1.04	3682.19	3843.43	1.07	1.02	1.03	1.04	5824.80	6081.69	1.13	1.07	1.01	1.07	5776.79	6178.67	1.13	1.07	1.02	1.07	5078.94	5456.79	1.43	5702	3979	1.82	9417	5184
Os04g0301500|mRNA|AB040744|CDS+3'UTR	Basic helix-loop-helix dimerisation region bHLH domain containing protein.	0.53	0.40	0.65	0.53	1629.12	863.18	8.85	9.64	6.88	8.46	7.42	63.76	1.36	3.61	2.51	2.49	290.91	720.81	12.57	12.32	51.82	25.57	4.72	97.95	2.09	28	13	0.27	1559	5737
Os02g0120500|mRNA|AK106761|CDS+3'UTR	Basic helix-loop-helix dimerisation region bHLH domain containing protein.	1.96	0.25	0.77	1.00	4.24	3.04	0.76	0.72	0.77	0.75	3.54	2.66	0.92	0.91	0.88	0.90	3.78	3.43	0.79	0.63	0.84	0.75	2.78	2.11	0.99	6	6	0.77	3	4
Os10g0544200|mRNA|AK063669|CDS+3'UTR	Basic helix-loop-helix dimerisation region bHLH domain containing protein.	0.74	0.82	0.76	0.77	855.95	659.52	1.86	1.42	1.36	1.55	502.83	791.19	0.86	0.69	0.81	0.78	928.93	730.93	1.29	1.18	1.03	1.17	166.99	194.75	0.21	200	938	1.79	1363	762
Os03g0135700|mRNA|AK060029|5'UTR+CDS	Transcriptional activator Rb homolog (Fragment).	0.89	0.75	0.97	0.87	404.68	354.60	1.11	1.11	1.05	1.09	3253.74	3550.10	0.36	0.42	0.44	0.41	516.74	210.37	1.02	1.06	1.16	1.08	2037.95	2200.72	0.69	1748	2531	1.18	290	246
Os11g0523700|mRNA|AK109915|CDS+3'UTR	Basic helix-loop-helix dimerisation region bHLH domain containing protein.	1.38	0.82	1.75	1.32	1480.43	1952.43	0.65	1.04	1.16	0.95	30.20	26.80	0.63	0.90	0.77	0.77	1650.96	1258.63	1.53	2.20	1.31	1.68	12.21	19.88	1.52	16	10	0.77	2010	2622
Os01g0928000|mRNA|AK102594|CDS+3'UTR	Transcription factor ICE1 (Inducer of CBF expression 1) (Basic helix- loop-helix protein 116) (bHLH116) (AtbHLH116).	0.78	1.07	0.98	0.94	1308.02	1224.85	0.42	0.60	0.42	0.48	67.40	31.66	0.91	1.11	1.12	1.05	1302.80	1360.33	1.03	1.27	1.85	1.38	15.04	19.95	1.20	19	16	1.14	1082	947
Os05g0426200|mRNA|AK065065|CDS+3'UTR	No apical meristem (NAM) protein domain containing protein.	1.04	1.11	0.91	1.02	8287.70	8422.65	1.13	1.04	1.10	1.09	21013.70	23068.00	1.23	1.23	1.15	1.21	10982.45	13239.88	1.00	1.10	1.03	1.04	17491.11	18227.71	1.09	19279	17700	1.08	11578	10764
Os08g0101000|mRNA|AK107456|CDS+3'UTR	Transcriptional factor B3 family protein.	1.11	1.26	1.18	1.18	149.08	175.41	1.07	1.03	1.12	1.08	76.80	82.87	1.24	1.24	1.18	1.22	215.23	262.10	1.16	0.88	1.10	1.05	65.08	68.47	1.08	109	101	1.30	536	413
Os06g0486900|mRNA|AK064610|CDS+3'UTR	Formate dehydrogenase, mitochondrial precursor (EC 1.2.1.2) (NAD- dependent formate dehydrogenase) (FDH).	4.04	1.30	3.82	3.05	4.85	12.57	2.43	1.87	2.01	2.11	3.81	8.07	1.93	1.69	1.37	1.66	15.45	25.04	3.86	1.48	2.79	2.71	4.50	10.81	9.85	58	6	0.93	20	21
Os03g0437200|mRNA|AK059839|CDS+3'UTR	Zn-finger, C2H2 type domain containing protein.	0.43	0.44	0.37	0.41	315.78	130.50	3.15	2.82	1.77	2.58	47.38	124.31	2.68	1.52	2.16	2.12	162.45	343.65	0.53	0.28	0.55	0.45	898.26	412.06	14.91	2119	142	0.51	60	118
Os01g0816100|mRNA|AB028183|CDS+3'UTR	NAC-domain containing protein 2 (ANAC002).	0.65	0.68	0.54	0.63	901.40	561.51	1.26	1.14	1.07	1.16	177.14	206.24	1.62	1.55	1.53	1.57	637.17	999.37	0.49	0.15	0.21	0.29	1625.80	475.98	9.28	2231	240	0.73	673	919
Os03g0860100|mRNA|AK109390|CDS+3'UTR	Ethylene responsive element binding factor 2 (AtERF2).	0.32	0.45	0.49	0.42	51.50	21.38	0.67	0.56	0.35	0.53	28.05	14.95	1.19	0.59	0.94	0.91	32.91	29.95	1.14	0.16	0.42	0.57	485.61	285.01	22.54	910	40	1.00	62	63
Os07g0124900|mRNA|AK060057|CDS+3'UTR	PR1a protein.	20.21	0.25	0.74	7.07	4.92	23.41	1.20	1.07	1.02	1.09	2904.90	3161.82	0.87	2.82	0.79	1.50	6.46	12.19	0.90	0.49	0.46	0.62	7550.25	4574.97	6.20	2384	385	0.99	3	3
Os08g0544400|mRNA|AK107688|CDS+3'UTR	ABC transporter related domain containing protein.	3.21	1.33	1.03	1.86	121.89	230.12	0.57	1.62	0.88	1.02	208.90	203.23	2.74	1.94	1.41	2.03	296.57	609.90	0.97	0.41	0.51	0.63	315.04	201.94	15.06	1131	75	0.59	43	72
Os07g0535100|mRNA|AK100978|CDS+3'UTR	F-box protein interaction domain containing protein.	1.83	1.59	1.80	1.74	28.75	50.69	1.34	1.00	1.28	1.21	104.95	127.90	0.87	0.81	1.02	0.90	83.57	74.89	1.22	1.13	1.13	1.16	88.48	102.53	79.27	511	6	3.86	330	85
Os01g0963000|mRNA|AK061131|CDS+3'UTR	Peroxidase BP 1 precursor.	1.00	2.62	1.51	1.71	151.74	252.97	1.38	1.42	1.09	1.30	16.91	21.87	2.19	1.14	1.44	1.59	220.15	352.75	1.08	0.34	0.50	0.64	140.22	91.70	23.77	725	31	0.78	135	174
Os03g0109300|mRNA|AK099538|CDS+3'UTR	Conserved hypothetical protein 730 family protein.	1.64	1.60	1.38	1.54	1123.46	1731.80	2.93	1.04	1.73	1.90	241.52	484.88	0.99	1.01	1.05	1.02	1906.71	1938.41	1.26	1.26	1.39	1.30	468.54	609.13	1.48	1683	1136	1.36	3212	2368
Os08g0190100|mRNA|AF141878|CDS+3'UTR	Oxalate oxidase-like protein or germin-like protein (Germin-like 8) (Germin-like 12).	1.36	1.56	1.55	1.49	7.86	11.72	1.98	1.48	1.11	1.52	2244.88	3516.13	1.35	1.63	2.44	1.81	17.12	28.52	0.82	0.70	0.60	0.71	3076.42	2166.97	2.17	8131	3740	1.34	74	55
Os07g0418600|mRNA|AK105956|CDS+3'UTR	Conserved hypothetical protein.	1.57	1.06	1.35	1.33	6391.64	8565.12	6.39	2.22	3.63	4.08	494.15	2142.52	1.12	1.26	1.13	1.17	4927.18	5758.24	1.73	1.27	1.26	1.42	1578.97	2248.47	2.24	1999	893	1.25	9608	7673
Os07g0418700|mRNA|AK105945|CDS+3'UTR	Conserved hypothetical protein.	1.62	1.07	1.28	1.32	2733.67	3653.73	6.00	2.16	3.43	3.86	243.48	990.98	1.18	1.33	1.19	1.24	2125.40	2622.17	1.74	1.13	1.21	1.36	751.37	1023.69	2.09	886	423	1.19	3571	2999
Os07g0542400|mRNA|AK111840|CDS+3'UTR	Protein kinase domain containing protein.	0.92	1.88	1.06	1.28	39.54	48.47	1.47	1.01	1.15	1.21	179.19	220.54	1.09	0.77	0.72	0.86	75.80	65.00	0.90	0.79	0.80	0.83	361.92	300.96	56.25	469	8	2.58	97	38
Os11g0550500|mRNA|AK067546|CDS+3'UTR	LZ-NBS-LRR class RGA.	1.15	1.70	0.91	1.26	31.55	37.75	1.26	1.13	1.13	1.17	127.66	150.11	1.18	1.02	1.04	1.08	75.70	81.71	1.09	1.09	1.10	1.09	172.29	188.59	4.00	175	44	1.54	40	26
Os01g0879800|mRNA|AK072787|CDS+3'UTR	Zn-finger, CCHC type domain containing protein.	2.16	0.76	0.70	1.21	5.86	6.35	0.74	0.70	0.75	0.73	3.46	2.53	1.04	1.46	1.43	1.31	14.15	18.05	0.76	0.72	0.82	0.77	2.69	2.07	0.61	5	9	0.92	7	8
Os01g0827400|mRNA|AK108526|CDS+3'UTR	Prenylated rab acceptor PRA1 family protein.	1.14	1.25	1.19	1.20	348.52	415.64	0.96	0.95	0.95	0.95	650.06	621.14	1.14	1.28	1.12	1.18	360.55	425.77	1.06	1.30	1.10	1.15	431.80	494.44	2.08	4087	1969	0.64	2360	3659
Os01g0947700|mRNA|AK066757|CDS+3'UTR	Beta-1,3-glucanase.	1.05	1.39	1.12	1.19	71.82	84.67	0.96	1.05	1.06	1.02	227.78	231.93	1.36	1.17	1.32	1.28	110.72	142.05	0.96	1.08	1.00	1.01	195.60	197.56	1.10	289	262	1.56	278	178
Os04g0688300|mRNA|AK065090|CDS+3'UTR	Haem peroxidase, plant/fungal/bacterial family protein.	1.59	0.97	0.93	1.16	1498.32	1756.10	1.77	0.90	1.05	1.24	630.40	821.55	1.33	0.73	1.03	1.03	516.40	531.94	0.95	0.62	0.44	0.67	1889.88	1279.54	2.62	366	140	0.37	562	1539
Os01g0598200|mRNA|AK111570|CDS+3'UTR	Calcineurin B-like protein 8.	1.28	1.23	0.81	1.11	9.95	10.91	0.80	0.92	0.80	0.84	919.52	765.61	1.53	2.39	2.52	2.14	9.57	19.55	1.00	1.03	1.09	1.04	469.54	488.10	4.53	702	155	1.69	8	5
Os08g0431700|mRNA|AK103332|5'UTR+CDS	Hypothetical protein.	1.06	1.31	0.91	1.09	22.15	24.02	0.87	0.89	0.88	0.88	560.14	491.92	1.14	1.00	1.17	1.10	30.52	33.73	0.92	0.90	0.95	0.92	240.51	221.35	0.74	389	525	1.50	58	39
Os08g0389700|mRNA|AK062953|CDS+3'UTR	Protein of unknown function DUF81 domain containing protein.	1.07	1.10	1.07	1.08	475.24	513.08	1.47	0.91	0.89	1.09	168.24	190.35	1.33	1.17	1.22	1.24	616.80	765.37	1.15	0.62	0.82	0.86	168.35	147.51	1.51	335	221	1.15	1879	1633
Os03g0183500|mRNA|AK063042|CDS+3'UTR	Protein of unknown function DUF581 family protein.	1.09	0.92	1.15	1.05	545.33	576.80	1.11	2.13	1.54	1.59	252.02	385.87	1.60	2.99	2.63	2.41	317.94	757.39	1.23	2.09	1.74	1.69	122.75	204.65	3.19	238	75	0.26	303	1156
Os01g0832600|mRNA|AK106774|CDS+3'UTR	Isopenicillin N synthase family protein.	0.71	1.67	0.75	1.04	10.18	9.91	1.22	0.96	0.86	1.01	12.56	12.67	1.14	1.89	0.62	1.22	18.18	19.21	0.70	0.68	0.68	0.69	40.01	27.58	2.35	26	11	0.80	4	4
Os03g0655400|mRNA|AB011368|CDS+3'UTR	CAS15 (Cold acclimation responsive protein BudCAR4) (Cold acclimation responsive protein BudCAR6).	0.87	1.30	0.89	1.02	46379.30	46173.72	0.97	0.88	0.82	0.89	19785.52	17718.19	1.44	1.47	1.49	1.46	47144.06	68988.16	1.73	1.34	1.31	1.46	11072.76	16204.52	1.29	15401	11893	1.31	69090	52710
Os10g0392400|mRNA|AK061602|CDS+3'UTR	ZIM domain containing protein.	0.90	1.07	1.05	1.01	3101.76	3115.68	1.59	1.38	1.24	1.41	224.53	318.28	1.73	2.96	2.25	2.31	1996.23	4581.00	0.65	0.29	0.38	0.44	1222.65	547.03	7.99	1675	210	0.46	1151	2520
Os01g0132000|mRNA|AB059238|CDS+3'UTR	Bowman-Birk type wound induced proteinase inhibitor WIP1 precursor.	1.29	0.99	0.73	1.00	16453.34	16528.02	0.49	0.53	0.47	0.49	5777.23	2841.48	1.38	0.88	0.67	0.98	27011.52	26505.26	1.09	0.46	0.49	0.68	4803.70	3269.17	2.80	14748	5263	0.88	12130	13767
Os10g0147200|mRNA|AK111104|CDS+3'UTR	Pathogenesis-related protein 5 precursor (PR-5).	1.00	0.61	1.34	0.98	520.80	515.25	0.73	0.89	0.85	0.82	782.18	638.20	0.68	0.71	0.59	0.66	762.98	501.46	0.76	0.67	0.63	0.69	929.48	639.14	1.93	1110	576	1.01	489	486
Os01g0124100|mRNA|AK062394|CDS+3'UTR	Proteinase inhibitor I12, Bowman-Birk family protein.	1.21	1.05	0.63	0.96	106.18	101.32	0.80	0.96	0.92	0.89	319.86	283.10	1.59	1.08	0.97	1.22	259.93	320.82	0.51	0.32	0.27	0.37	2330.16	870.26	24.07	3812	158	1.52	249	164
Os04g0516600|mRNA|AK059652|CDS+3'UTR	Conserved hypothetical protein.	1.01	0.94	0.90	0.95	1805.99	1717.94	0.47	0.52	0.56	0.52	53.84	27.98	1.07	1.09	0.99	1.05	2099.46	2208.33	0.20	0.06	0.05	0.10	765.29	81.62	10.51	388	37	0.85	939	1107
Os04g0405300|mRNA|AK110700|CDS+3'UTR	Stem secoisolariciresinol dehydrogenase (Fragment).	1.00	0.85	0.89	0.91	2145.96	1965.13	1.34	1.32	1.39	1.35	230.84	312.27	1.39	1.16	1.00	1.18	3251.54	3841.98	0.40	0.09	0.14	0.21	2330.75	489.36	10.90	3044	279	0.90	1095	1217
Os04g0585000|mRNA|AK106934|CDS+3'UTR	Hypothetical protein.	0.92	0.92	0.89	0.91	1619.31	1472.67	1.09	1.19	1.20	1.16	665.10	767.02	1.13	1.01	0.94	1.03	2176.37	2242.88	1.09	1.24	1.40	1.25	521.60	648.55	0.75	214	287	0.97	3160	3264
Os04g0419100|mRNA|AK107777|CDS+3'UTR	Hypothetical protein.	1.05	1.09	0.58	0.91	183.85	168.65	0.72	1.10	0.90	0.91	459.96	408.75	1.69	1.31	0.89	1.30	218.66	291.14	0.77	0.80	0.66	0.74	630.88	466.95	5.08	1685	332	0.58	78	135
Os07g0543700|mRNA|AK105710|CDS+3'UTR	Conserved hypothetical protein.	0.83	0.78	1.11	0.90	18387.13	16627.79	0.87	0.99	0.96	0.94	28851.80	26841.06	0.49	0.62	0.72	0.61	23386.10	14225.31	0.82	1.00	1.10	0.98	18805.99	18252.55	12.17	21211	1743	2.77	13503	4867
Os03g0235000|mRNA|AK103019|CDS+3'UTR	Peroxidase (EC 1.11.1.7).	0.39	0.66	1.63	0.89	65.53	47.24	2.01	1.36	1.46	1.61	1725.11	2841.43	1.56	0.50	0.53	0.86	184.32	161.76	0.91	0.93	0.82	0.89	3928.34	3481.27	5.63	7995	1420	2.03	87	43
Os03g0289800|mRNA|AK060599|CDS+3'UTR	Isopenicillin N synthase family protein.	0.83	1.00	0.84	0.89	147.79	130.17	0.72	0.83	0.46	0.67	8.54	5.64	1.17	1.08	0.97	1.08	133.12	143.78	0.53	0.24	0.25	0.34	81.09	28.31	9.25	104	11	0.69	26	37
Os01g0389700|mRNA|AK108444|CDS+3'UTR	Protein of unknown function DUF679 family protein.	0.70	0.93	1.03	0.89	54.25	47.32	1.40	0.72	0.76	0.96	3.79	3.65	3.14	3.09	4.82	3.68	37.14	133.34	0.76	0.28	0.47	0.50	41.41	20.86	8.49	64	7	0.36	65	179
Os03g0767000|mRNA|AB116527|CDS+3'UTR	Allene oxide synthase (EC 4.2.1.92).	0.87	0.87	0.86	0.87	3962.70	3434.00	1.03	1.05	1.01	1.03	2265.00	2327.24	0.86	0.82	0.92	0.87	2661.95	2311.80	1.13	0.95	1.14	1.07	1531.31	1649.61	1.66	3802	2295	0.74	3281	4419
Os03g0122300|mRNA|AK068438|CDS+3'UTR	Flavanone 3-hydroxylase-like protein.	0.85	0.88	0.78	0.83	4271.70	3560.94	1.13	1.07	1.04	1.08	1507.36	1634.31	0.74	0.69	0.60	0.67	3747.37	2532.20	0.54	0.73	0.50	0.59	2265.52	1326.81	0.68	1332	1955	0.62	1636	2654
Os01g0609300|mRNA|AK058981|CDS+3'UTR	PDR-like ABC transporter (PDR3 ABC transporter).	0.84	1.00	0.66	0.83	334.68	277.21	2.13	1.09	1.99	1.74	7.05	11.09	2.17	1.98	1.67	1.94	256.14	498.15	0.68	0.15	0.22	0.35	313.37	114.16	22.73	472	21	0.74	141	189
Os11g0536800|mRNA|AK059236|CDS+3'UTR	Amidase family protein.	0.82	0.85	0.77	0.81	244.00	198.22	1.02	1.02	1.00	1.01	498.26	505.09	1.27	1.13	1.04	1.14	365.41	419.18	1.06	0.91	0.90	0.96	457.33	438.22	2.91	592	204	1.43	300	210
Os04g0543900|mRNA|AK063467|CDS+3'UTR	Glutamate dehydrogenase 2 (EC 1.4.1.3) (GDH 2).	0.66	0.81	0.80	0.76	2243.95	1685.52	1.23	1.13	1.10	1.15	1578.68	1824.09	1.13	1.03	1.37	1.18	2085.26	2448.10	0.53	0.47	0.44	0.48	3579.40	1726.00	3.65	4320	1184	1.20	1635	1366
Os04g0580800|mRNA|AK067005|CDS+3'UTR	Zn-finger, RING domain containing protein.	0.64	0.74	0.82	0.74	1346.26	985.97	0.90	1.18	1.31	1.13	1464.23	1631.13	0.77	0.88	0.98	0.88	1186.44	1037.93	0.68	0.72	0.72	0.71	1788.82	1260.43	2.89	1653	571	0.84	1421	1689
Os12g0189300|mRNA|AK058936|UTR	Isocitrate lyase and phosphorylmutase family protein.	0.72	0.70	0.77	0.73	42780.35	31271.14	0.36	0.36	0.19	0.30	9380.78	2825.57	0.64	0.65	0.80	0.70	39084.28	27156.17	0.62	0.18	0.48	0.43	4847.89	2097.16	1.24	4013	3235	0.50	11114	22292
Os03g0180900|mRNA|AK073589|CDS+3'UTR	ZIM domain containing protein.	0.65	0.75	0.69	0.70	6367.29	4426.89	1.54	1.14	0.94	1.21	377.60	460.42	1.10	1.26	1.05	1.13	6368.43	7224.90	0.56	0.24	0.22	0.34	4741.34	1650.67	19.11	11119	582	0.86	2802	3248
Os01g0944900|mRNA|AK058891|CDS+3'UTR	Beta-1,3-glucanase precursor.	0.69	0.77	0.59	0.68	516.06	351.26	0.82	0.32	0.51	0.55	7.26	3.96	1.45	1.18	1.00	1.21	812.64	989.19	0.75	0.58	0.23	0.52	19.29	10.35	1.30	13	10	0.62	199	323
Os01g0940700|mRNA|AB027428|CDS+3'UTR	Beta-1,3-glucanase (Fragment).	0.73	0.63	0.65	0.67	5354.11	3590.93	3.08	1.15	0.97	1.74	489.81	893.42	0.41	0.55	0.35	0.44	11989.12	5225.62	0.53	0.11	0.11	0.25	4059.03	1025.80	34.33	7763	226	0.53	961	1828
Os08g0120600|mRNA|AK069887|CDS+3'UTR	Aldolase C-1.	0.64	0.59	0.67	0.64	815.79	518.87	0.75	0.70	0.68	0.71	367.59	261.49	0.65	0.58	0.68	0.64	1390.90	885.33	1.05	0.32	0.33	0.57	1603.89	933.89	5.51	2771	503	1.61	1455	902
Os01g0947000|mRNA|AK063953|CDS+3'UTR	Beta-1,3-glucanase precursor.	0.80	0.26	0.77	0.61	4.58	2.25	0.67	0.75	0.70	0.71	145.72	102.94	0.91	0.91	0.87	0.90	4.16	3.74	0.93	0.65	0.47	0.68	222.76	154.17	7.70	536	70	0.98	3	3
Os01g0699600|mRNA|AK105196|5'UTR+CDS	Protein kinase domain containing protein.	0.66	0.63	0.53	0.60	700.27	423.63	0.95	1.07	0.77	0.93	981.63	906.52	2.06	1.76	2.04	1.95	333.31	652.67	1.24	1.83	2.97	2.01	289.39	580.77	0.35	518	1496	0.25	64	259
Os01g0937000|mRNA|AK108620|CDS+3'UTR	Peptidase aspartic family protein.	0.78	0.25	0.75	0.59	4.58	2.20	0.29	0.49	0.31	0.36	265.32	93.35	0.90	0.90	0.86	0.89	4.11	3.66	0.70	1.04	0.67	0.80	109.00	86.74	6.55	410	63	0.98	3	4
Os11g0643100|mRNA|AK061327|CDS+3'UTR	Transferase family protein.	0.77	0.25	0.74	0.59	4.27	1.99	0.73	0.69	0.74	0.72	3.58	2.57	1.46	0.88	1.29	1.21	3.81	4.62	0.89	0.51	0.26	0.55	5.57	2.73	2.71	15	6	0.71	3	4
Os09g0472900|mRNA|AK063132|CDS+3'UTR	Expansin-related protein 2 precursor (AtEXPR2) (Ath-ExpGamma-1.1).	0.44	0.65	0.59	0.56	7935.85	4407.30	2.72	1.59	1.43	1.91	4.47	8.63	0.41	0.53	0.32	0.42	12439.45	5244.17	0.16	0.02	0.01	0.06	2070.17	136.20	431.02	2905	7	1.69	652	386
Os04g0411400|mRNA|AK110622|CDS+3'UTR	Phosphatidylethanolamine-binding protein family protein.	0.70	0.24	0.71	0.55	5.98	2.68	1.92	1.09	1.95	1.65	221.34	378.31	0.84	0.80	0.79	0.81	5.63	4.56	0.84	0.72	0.51	0.69	1117.93	770.44	6.76	2876	425	0.98	4	4
Os01g0714800|mRNA|AK108555|CDS+3'UTR	WRKY transcription factor 26.	0.17	0.23	0.15	0.18	20.21	3.81	0.76	0.73	0.82	0.77	12.13	9.81	3.43	0.94	3.54	2.64	3.91	10.60	0.41	0.07	0.23	0.23	40.82	9.65	19.00	102	5	1.40	4	3
Os04g0306400|mRNA|AK103443|CDS+3'UTR	Ribose 5-phosphate isomerase family protein.	1.08	1.18	0.93	1.06	6434.82	6817.78	1.05	0.72	0.62	0.79	5155.55	4174.18	0.90	0.72	0.61	0.74	19656.15	14659.86	0.91	0.85	0.78	0.84	30388.19	25671.02	7.40	40267	5439	1.95	29591	15150
Os02g0650300|mRNA|AK063464|CDS+3'UTR	Oligopeptide transporter OPT superfamily protein.	3.57	0.51	2.24	2.11	4.07	6.21	1.39	0.71	0.54	0.88	1577.61	1436.49	0.63	0.19	0.13	0.32	929.28	303.37	1.26	1.14	1.12	1.17	42970.79	50475.42	14.44	81712	5658	38.00	1817	48
Os01g0323600|mRNA|AK071516|CDS+3'UTR	S-adenosylmethionine synthetase 2 (EC 2.5.1.6) (Methionine adenosyltransferase 2) (AdoMet synthetase 2).	0.85	0.94	0.97	0.92	11190.08	10274.21	1.02	1.04	0.96	1.01	17494.21	17584.97	0.94	0.91	0.91	0.92	14869.60	13652.91	1.08	1.06	1.04	1.06	23590.80	25068.75	2.67	23239	8705	1.08	5915	5487
Os07g0689600|mRNA|AB023819|CDS+3'UTR	Nicotianamine synthase 9 (EC 2.5.1.43) (S-adenosyl-L-methionine:S- adenosyl-L-methionine:S-adenosyl-methionine 3-amino-3- carboxypropyltransferase 9).	0.84	1.19	0.78	0.94	3303.83	3080.22	0.76	0.99	0.91	0.89	9484.46	8311.68	1.00	1.12	1.01	1.04	1450.36	1508.64	1.12	1.03	0.89	1.01	13980.89	14175.39	3.34	7535	2258	0.24	429	1789
Os03g0307300|mRNA|AB021746|CDS+3'UTR	Nicotianamine synthase 1 (EC 2.5.1.43) (S-adenosyl-L-methionine:S- adenosyl-L-methionine:S-adenosyl-methionine 3-amino-3- carboxypropyltransferase 1) (HvNAS1).	0.82	0.75	0.65	0.74	70.09	51.87	1.03	0.74	0.35	0.71	24767.95	17750.87	0.54	0.42	0.17	0.38	180624.27	66224.66	1.11	0.95	1.01	1.02	87460.65	89466.48	20.22	228208	11285	745.62	158703	213
Os02g0306400area|mRNA|AB206814|3'UTR	OsNAAT1 mRNA for nicotianamine aminotransferase	0.89	1.27	0.99	1.05	21751.03	22721.96	1.11	0.78	0.61	0.83	10374.68	8740.45	1.28	1.25	1.06	1.20	47364.08	56943.89	1.12	0.99	0.99	1.03	47580.86	49144.25	26.92	55377	2057	1.97	22880	11589
Os04g0669800|mRNA|AK067649|CDS+3'UTR	5-methylthioribose kinase family protein.	0.92	0.94	0.86	0.91	2850.10	2579.60	1.06	0.91	0.90	0.96	4092.80	3959.00	0.70	0.62	0.50	0.61	8325.44	5076.24	0.86	0.91	0.84	0.87	17247.01	15012.74	2.78	14104	5066	1.52	8216	5391
Os03g0667300|COMBINER_EST|CI162465|6	Fe(II) transport protein 1 precursor (Iron-regulated transporter 1).	1.08	1.62	1.28	1.32	19.66	25.31	1.00	0.78	0.47	0.75	2167.34	1640.24	1.05	0.95	0.90	0.97	171.99	166.79	0.94	1.17	1.08	1.06	10317.22	10925.39	11.95	17612	1474	10.94	634	58
Os03g0667500|mRNA|AB070226|CDS+3'UTR	Iron-regulated transporter 1.	0.59	0.64	0.76	0.67	369.63	245.40	2.63	1.16	1.40	1.73	7949.85	14312.96	0.79	0.55	0.49	0.61	1460.03	896.63	1.40	1.22	1.29	1.30	47614.24	62127.47	11.19	113506	10145	2.68	2243	836
Os03g0751100|mRNA|AK071293|CDS+3'UTR	Oligopeptide transporter OPT superfamily protein.	1.25	1.21	0.94	1.13	4175.73	4730.31	1.18	0.85	0.60	0.88	6336.28	5635.80	1.01	1.00	0.80	0.94	47250.99	44288.59	1.10	1.14	0.98	1.07	36081.97	38742.37	22.67	39692	1751	24.14	76286	3160
Os09g0453800|mRNA|AK119212|CDS+3'UTR	1-aminocyclopropane-1-carboxylate synthase family protein.	1.06	1.10	1.01	1.06	11858.89	12524.48	0.99	0.86	0.76	0.87	12978.62	11367.05	0.70	0.61	0.48	0.60	45363.19	27086.14	1.08	0.80	0.76	0.88	69261.09	60691.25	6.88	63319	9208	2.41	33030	13727
Os11g0216900|mRNA|AK060326|CDS+3'UTR	IDI2.	0.85	0.87	1.09	0.94	760.54	712.77	0.76	0.57	0.58	0.64	428.17	279.23	1.26	1.14	0.95	1.12	1567.82	1759.55	1.58	0.97	1.17	1.24	2425.98	3031.83	4.06	757	186	1.40	798	572
Os05g0349800|mRNA|AK063677|CDS+3'UTR	Embryonic abundant protein 1.	0.55	0.65	0.68	0.63	35.66	22.29	0.82	1.03	5.36	2.40	99.75	223.97	1.00	1.43	0.52	0.99	4847.07	4762.93	0.73	0.85	1.64	1.07	832.91	891.72	69.43	3017	43	58.77	26941	458
Os03g0237100|mRNA|AK073738|CDS+3'UTR	Aldo/keto reductase family protein.	0.77	0.84	0.69	0.77	418.72	319.61	1.14	0.73	0.59	0.82	972.32	826.03	0.61	0.47	0.29	0.45	5667.19	2587.71	0.87	0.88	0.81	0.85	15048.46	12848.16	6.88	17815	2588	6.68	5856	877
Os12g0589100|mRNA|AK073627|CDS+3'UTR	Adenine phosphoribosyltransferase.	0.84	0.82	0.92	0.86	5139.09	4406.57	0.85	0.81	0.81	0.82	11123.97	9160.49	0.63	0.61	0.46	0.57	20250.78	11515.10	0.92	0.84	0.77	0.84	29726.96	25042.79	2.37	20754	8756	2.06	16758	8139
Os09g0554200|mRNA|AK108361|CDS+3'UTR	Zn-finger, RING domain containing protein.	1.26	1.82	1.99	1.69	134.99	226.83	1.53	1.64	1.68	1.62	187.44	301.47	1.41	2.63	1.65	1.90	571.31	1076.68	1.35	1.40	1.33	1.36	491.10	666.56	3.19	1141	358	15.91	7952	500
Os08g0414200|mRNA|AK102789|CDS+3'UTR	BRCT domain containing protein.	1.00	0.96	1.36	1.11	120.51	132.82	0.71	0.85	0.71	0.76	327.15	245.03	0.73	0.87	0.74	0.78	289.12	225.71	0.96	1.14	1.03	1.04	1643.09	1706.99	4.52	1640	363	3.10	639	206
Os11g0151700|mRNA|AK073222|CDS+3'UTR	Purple acid phosphatase.	0.93	1.32	0.89	1.05	1026.67	1064.06	1.43	1.37	0.94	1.25	6712.30	8347.68	1.39	1.36	1.39	1.38	1554.33	2142.06	1.86	1.94	1.92	1.90	3391.10	6454.77	3.03	704	232	1.39	1136	816
Os12g0564100|mRNA|AJ417530|CDS+3'UTR	R2R3MYB-domain protein (Fragment).	0.93	1.09	0.88	0.97	177.43	167.66	0.59	0.53	0.27	0.46	9.93	4.39	1.22	1.48	0.70	1.13	148.22	163.42	1.10	0.14	0.19	0.48	71.99	35.85	27.29	182	7	4.82	54	11
Os10g0440000|mRNA|AK067591|CDS+3'UTR	Cytochrome P450 family protein.	0.62	0.77	0.70	0.69	719.90	496.39	1.38	0.82	0.64	0.95	97.05	96.86	0.71	0.64	0.44	0.60	3361.24	2005.05	1.54	0.58	0.61	0.91	2838.89	2616.82	11.66	2482	213	0.96	2157	2247
Os07g0258400|mRNA|AK103557|CDS+3'UTR	Metal transporter Nramp6 (AtNramp6).	1.93	1.11	1.40	1.48	27.30	41.51	1.06	0.56	0.36	0.66	1319.87	910.49	1.02	1.01	0.79	0.94	28215.61	26506.45	0.95	0.95	0.83	0.91	18733.16	17031.33	15.11	17972	1190	290.24	60416	208
Os06g0112200|mRNA|AB110165|CDS+3'UTR	Purine and other phosphorylases, family 1 protein.	0.97	1.04	1.18	1.06	3315.86	3530.56	1.10	1.03	1.00	1.04	5077.67	5310.30	0.81	0.87	0.77	0.81	7021.16	5713.77	1.03	1.01	0.94	0.99	18087.61	17980.83	3.01	23742	7882	1.23	8536	6966
Os11g0134900|mRNA|AK069533|CDS+3'UTR	Major facilitator superfamily antiporter.	0.82	0.26	0.77	0.61	3.95	1.92	0.60	0.70	0.37	0.56	214.13	118.29	0.59	0.36	0.12	0.35	794.17	289.14	0.95	0.91	0.83	0.90	6016.36	5400.09	16.55	2606	157	165.94	506	3
Os12g0282000|mRNA|AK103636|CDS+3'UTR	Hypothetical protein.	0.77	0.25	0.74	0.59	4.32	2.02	0.66	0.65	0.28	0.53	559.33	295.02	1.18	1.51	0.97	1.22	5274.19	6461.71	1.09	1.20	0.99	1.09	10631.80	11602.42	118.70	13737	116	205.95	32540	158
Os06g0486800|mRNA|AB019533|CDS+3'UTR	Formate dehydrogenase, mitochondrial precursor (EC 1.2.1.2) (NAD- dependent formate dehydrogenase) (FDH).	0.89	0.86	0.89	0.88	5673.02	4995.87	1.05	0.87	0.88	0.93	3477.80	3276.34	0.65	0.57	0.43	0.55	17343.35	9568.23	0.90	0.76	0.71	0.79	27780.49	21999.68	6.20	23615	3807	1.80	24846	13791
Os11g0484000|mRNA|AK065321|CDS+3'UTR	Class II aldolase/adducin, N-terminal family protein.	1.05	1.24	1.01	1.10	5865.86	6410.43	1.18	1.02	0.95	1.05	6319.82	6680.72	0.85	0.80	0.60	0.75	21955.34	16571.02	1.02	0.93	0.85	0.93	48663.28	45265.17	5.01	37848	7559	1.98	22454	11356
Os09g0439200|mRNA|AK108738|CDS+3'UTR	ZIM domain containing protein.	0.98	1.20	0.92	1.03	5880.00	6066.96	1.12	1.21	1.15	1.16	565.05	651.01	1.03	1.24	0.98	1.08	8707.34	9412.87	0.99	0.86	0.64	0.83	2216.37	1851.86	4.39	3474	791	0.85	3380	3966
Os03g0307200|mRNA|AB023818|CDS+3'UTR	Nicotianamine synthase 1 (EC 2.5.1.43) (S-adenosyl-L-methionine:S- adenosyl-L-methionine:S-adenosyl-methionine 3-amino-3- carboxypropyltransferase 1) (HvNAS1).	1.21	1.69	0.45	1.12	16.32	16.04	1.09	0.71	0.39	0.73	28832.27	21410.01	0.54	0.42	0.17	0.38	177315.37	65469.83	1.13	1.00	0.93	1.02	111472.27	113720.13	27.76	288047	10375	269.14	133781	497
Os12g0570700|mRNA|AK103445|CDS+3'UTR	Metallothionein-like protein.	0.57	0.74	0.55	0.62	21358.91	13093.11	0.81	1.00	0.73	0.85	15613.21	13013.66	0.74	0.44	0.27	0.48	101035.43	48073.98	1.07	0.75	0.73	0.85	86613.04	72719.78	6.18	90383	14623	7.36	37656	5113
Os02g0586900|mRNA|AK063583|CDS+3'UTR	Glycine rich family protein.	3.09	0.76	1.17	1.67	7.04	10.30	4.23	1.63	1.21	2.35	86.18	223.28	0.80	1.15	1.12	1.02	25.79	26.32	1.76	0.85	0.59	1.07	754.14	839.14	10.34	381	37	4.53	15	3
Os10g0517500|mRNA|AB040741|CDS+3'UTR	Cys/Met metabolism pyridoxal-phosphate-dependent enzymes family protein.	1.39	1.52	1.14	1.35	699.31	941.00	0.91	0.93	0.84	0.89	97.72	87.06	1.21	1.32	1.31	1.28	801.16	1024.22	0.89	0.55	0.52	0.65	213.63	140.93	4.46	312	70	0.54	309	571
Os10g0370500|mRNA|AK065000|CDS+3'UTR	Glycoside hydrolase, family 5 protein.	0.96	0.83	0.88	0.89	3539.83	3163.52	1.07	1.25	1.06	1.13	2567.58	2874.34	0.77	0.53	0.60	0.63	6349.05	4040.49	1.17	1.06	1.03	1.09	6568.85	7140.62	3.08	10817	3508	3.25	11524	3541
Os07g0429700|COMBINER_EST|CI418404|0	Conserved hypothetical protein.	22.28	4.28	1.70	9.42	345.96	3384.67	0.58	0.80	0.73	0.70	158035.03	107555.24	0.24	0.35	0.18	0.26	8715.06	2232.80	0.67	0.70	0.82	0.73	133364.03	97209.44	42.77	284863	6661	11.13	1298	117
Os07g0429600|COMBINER_EST|Os07g0429600|8	Conserved hypothetical protein.	11.65	3.76	1.23	5.55	42.54	248.52	0.41	0.61	0.52	0.51	22730.61	11432.29	0.21	0.40	0.18	0.27	1007.66	267.85	0.54	0.53	0.59	0.55	28206.84	15529.52	26.38	13606	516	4.01	41	10
Os07g0431000|COMBINER_EST|CI556132|6	En/Spm-like transposon proteins family protein.	10.52	3.65	1.24	5.13	337.87	1953.16	0.38	0.55	0.55	0.49	110856.47	52914.86	0.21	0.31	0.16	0.23	6976.25	1592.45	0.51	0.54	0.72	0.59	100126.04	57869.02	42.94	130926	3049	8.78	567	65
Os07g0591700|mRNA|AK105325|CDS+3'UTR	Conserved hypothetical protein.	8.33	1.60	3.70	4.54	11.61	56.54	2.86	1.17	1.80	1.95	262.07	539.23	0.31	0.15	0.07	0.18	355.37	64.71	1.41	1.33	1.33	1.36	674.20	917.96	2.15	1308	609	3.07	242	79
Os11g0262600|mRNA|AB053296|CDS+3'UTR	Hypothetical protein.	1.26	0.27	10.20	3.91	33.59	100.31	1.16	0.62	0.59	0.79	645.01	530.90	0.97	0.97	0.75	0.90	17211.12	15488.44	0.95	0.92	0.76	0.88	14823.73	12973.48	31.04	14357	463	200.86	34539	172
Os05g0247800|mRNA|AK073843|CDS+3'UTR	Glycoside hydrolase, family 18 protein.	2.40	2.97	2.74	2.70	26.71	71.35	0.49	1.41	0.64	0.85	476.71	373.17	0.75	0.66	0.32	0.58	116.11	67.58	0.66	0.45	0.66	0.59	90.66	54.30	15.89	143	9	4.02	13	3
Os03g0725200|mRNA|AK106493|CDS+3'UTR	Hypothetical protein.	5.51	1.01	1.49	2.67	44.43	136.75	0.75	0.78	0.76	0.77	3609.08	2754.94	1.25	0.97	0.76	0.99	12488.83	12463.34	0.98	1.12	1.00	1.03	8867.09	9137.06	6.74	10345	1535	17.47	36245	2075
Os09g0129600|COMBINER_EST|CI408303|6	Site-specific recombinase family protein.	3.73	1.75	1.23	2.24	5.44	11.21	1.43	1.13	1.00	1.19	562.40	672.20	1.40	1.44	1.34	1.39	337.92	471.57	1.23	1.15	1.19	1.19	3337.87	3981.48	11.86	3756	317	23.32	350	15
Os05g0114700|mRNA|AK099223|CDS+3'UTR	Myb, DNA-binding domain containing protein.	2.38	2.00	1.64	2.00	801.34	1603.78	2.03	1.52	1.82	1.79	17623.12	32179.40	1.60	1.02	0.97	1.20	1817.37	2194.55	1.42	1.45	1.34	1.40	21657.57	30420.04	1.56	27263	17441	1.14	1426	1255
Os04g0482100|COMBINER|CI429447|6	(No Hit)	0.66	1.04	4.20	1.97	10.94	18.57	1.13	0.87	0.96	0.99	49.06	49.09	1.24	0.83	1.25	1.10	16.67	18.59	0.97	1.33	1.19	1.16	364.48	420.62	2.65	293	110	0.64	4	6
Os12g0569300|COMBINER_EST|CI439125|4	Thaumatin, pathogenesis-related family protein.	1.62	1.35	2.38	1.78	1488.85	2662.66	0.50	0.78	0.68	0.66	4233.94	2698.45	0.61	0.56	0.57	0.58	2830.97	1647.47	1.07	0.89	1.14	1.03	1662.28	1725.35	1.86	2758	1484	1.82	3327	1824
Os10g0498000|mRNA|AK071470|CDS+3'UTR	Epoxide hydrolase.	1.26	1.50	1.69	1.48	152.64	224.76	1.27	1.50	1.14	1.30	207.72	266.17	1.02	1.71	1.44	1.39	141.83	194.04	1.72	1.52	1.56	1.60	309.42	495.12	2.03	171	85	0.61	87	143
Os01g0647200|mRNA|AK059212|UTR	Non-protein coding transcript, unclassifiable transcript.	2.70	0.52	1.14	1.45	2309.54	3436.49	0.66	0.68	0.31	0.55	3139.52	1708.23	1.29	1.32	0.99	1.20	140758.47	167587.07	1.34	1.08	0.68	1.03	54580.81	55152.16	154.86	78209	505	145.74	412832	2833
Os12g0568500|COMBINER_EST|CI549138|0	Metallothionein-like protein type 1.	1.69	1.01	1.57	1.42	316.02	455.78	1.21	0.91	0.87	1.00	108984.00	110120.83	1.00	0.41	0.61	0.68	1616.12	1112.28	1.41	1.09	0.99	1.17	93261.22	107762.64	1.64	121265	74117	2.47	883	357
Os02g0791300|COMBINER|CI543880|0	(No Hit)	1.04	1.35	1.53	1.31	48.20	62.19	0.71	1.20	0.91	0.94	56.79	50.85	0.44	0.25	0.17	0.28	309.49	88.68	0.97	0.92	0.71	0.86	1261.86	1092.57	9.83	396	40	3.40	251	74
Os04g0231200|mRNA|AK111289|UTR	Non-protein coding transcript, uncharacterized transcript.	1.29	1.20	1.38	1.29	315.46	408.10	0.82	0.93	0.81	0.85	754.42	637.51	1.03	1.43	0.98	1.14	1504.05	1721.41	0.97	1.17	0.96	1.03	1569.85	1615.09	2.88	2598	903	9.05	7386	816
Os07g0622700|mRNA|AK107120|CDS+3'UTR	Epoxide hydrolase family protein.	1.28	1.17	1.30	1.25	371.29	465.23	1.14	0.99	1.04	1.06	444.57	473.65	0.81	0.99	0.85	0.88	1997.94	1767.23	1.01	1.18	0.91	1.03	1795.38	1849.98	4.58	3183	696	9.28	4921	530
Os02g0254600|mRNA|AK063627|CDS+3'UTR	Conserved hypothetical protein.	0.98	1.71	1.05	1.24	8619.78	10559.39	1.61	1.10	1.34	1.35	4499.11	6204.71	0.96	1.22	0.97	1.05	13361.98	14043.34	0.96	0.79	0.68	0.81	9156.69	7442.79	1.66	8539	5152	1.42	29651	20810
Os03g0598100|mRNA|AK071010|CDS+3'UTR	Amino acid-binding ACT domain containing protein.	1.18	1.47	1.04	1.23	1477.68	1800.97	1.08	1.06	1.12	1.09	771.66	838.22	1.33	1.29	1.25	1.29	2670.57	3438.93	1.02	1.00	0.88	0.97	1321.91	1277.24	1.69	1510	891	2.32	685	296
Os02g0714600|mRNA|AK068469|CDS+3'UTR	Phosphoribosyl pyrophosphate synthase isozyme 4 (EC 2.7.6.1).	1.31	1.07	1.28	1.22	1403.97	1726.44	0.92	0.89	0.83	0.88	4038.32	3570.49	0.76	0.71	0.55	0.67	4873.44	3300.41	0.96	0.99	0.89	0.95	14454.48	13684.98	2.82	9707	3445	1.56	8041	5141
Os03g0797400|mRNA|AK072595|CDS+3'UTR	Tryptophan synthase, alpha chain domain containing protein.	1.15	1.36	1.10	1.20	11505.81	13798.69	1.00	0.97	1.40	1.12	119.62	134.11	1.18	1.42	1.33	1.31	18084.72	23632.31	0.74	1.14	0.66	0.85	3608.83	3011.34	6.00	1925	321	3.17	26882	8468
Os01g0771000|mRNA|AK069298|CDS+3'UTR	Protein of unknown function DUF567 family protein.	0.79	1.47	1.30	1.19	37.02	42.52	1.18	1.02	0.98	1.06	28.41	30.21	1.11	2.23	1.72	1.69	113.85	191.37	1.21	1.10	1.03	1.11	136.96	153.07	16.27	154	9	40.03	387	10
Os04g0628100|mRNA|AK058319|CDS+3'UTR	Ubiquitin domain containing protein.	1.11	1.26	1.08	1.15	13800.62	15839.97	1.31	1.22	1.19	1.24	15911.81	19793.99	0.93	1.03	0.85	0.94	25313.33	23804.19	1.09	1.09	0.92	1.04	38259.57	39556.63	2.87	56365	19660	1.48	38784	26202
Os11g0634200|mRNA|AK066700|CDS+3'UTR	Hypothetical protein.	1.25	1.21	0.99	1.15	2843.94	3273.34	1.40	1.12	1.18	1.23	2265.45	2831.85	1.32	1.05	1.07	1.15	4771.60	5492.50	1.05	0.78	0.78	0.87	3729.20	3265.76	1.97	5054	2570	1.23	6058	4943
Os03g0439900|mRNA|AK107240|CDS+3'UTR	Peptidase aspartic family protein.	1.20	1.09	1.15	1.14	298.56	341.35	0.98	0.89	1.04	0.97	284.48	277.73	1.95	1.51	1.27	1.58	734.07	1167.91	1.22	0.90	0.93	1.02	769.67	786.93	3.16	981	310	4.75	1866	393
Os10g0509600|COMBINER_EST|Os10g0509600|8	Conserved hypothetical protein.	0.79	1.19	1.44	1.14	79.33	88.70	1.18	1.12	1.05	1.12	56.94	64.45	0.95	1.26	0.92	1.04	519.48	541.99	0.96	1.03	0.77	0.92	620.26	570.84	5.24	779	149	11.98	2691	225
Os02g0788800|mRNA|AK060825|CDS+3'UTR	Amino acid/polyamine transporter II family protein.	1.11	1.24	1.05	1.13	1134.61	1281.15	0.78	0.61	0.57	0.65	394.06	261.48	1.11	1.18	1.12	1.13	1718.78	1948.87	0.95	0.75	0.64	0.78	1860.51	1454.90	3.47	864	249	0.74	2014	2730
Os07g0143000|mRNA|AK067910|CDS+3'UTR	Aldo/keto reductase family protein.	1.02	1.38	1.00	1.13	4401.23	4937.02	1.20	0.34	0.25	0.60	13.51	8.03	1.54	1.77	1.64	1.65	6161.18	10156.03	0.92	0.87	0.56	0.78	239.24	188.05	28.56	198	7	1.08	9083	8432
Os10g0498100|mRNA|AK071187|CDS+3'UTR	Epoxide hydrolase family protein.	1.17	1.10	1.12	1.13	290.27	327.97	0.92	1.22	1.22	1.12	2774.55	3060.13	0.96	1.32	1.13	1.14	264.39	299.51	1.40	1.16	1.01	1.19	2971.23	3541.37	1.75	3410	1948	0.90	372	413
Os10g0567400|mRNA|AB021310|CDS+3'UTR	Rieske [2Fe-2S] region domain containing protein.	1.11	1.24	1.01	1.12	5840.07	6531.76	1.17	0.87	0.94	1.00	348.00	359.35	1.35	1.27	1.29	1.30	11484.04	14950.99	1.10	1.11	1.05	1.09	1958.88	2128.41	9.04	1303	144	4.38	7819	1783
Os05g0554000|mRNA|AK073902|CDS+3'UTR	Multi antimicrobial extrusion protein MatE family protein.	1.16	1.21	0.98	1.12	64.98	72.25	0.40	0.90	0.57	0.62	1763.53	1036.18	0.90	0.80	0.66	0.78	174.85	136.90	0.82	0.84	1.08	0.91	1168.48	1060.65	4.18	1133	271	2.23	314	141
Os08g0562100|mRNA|AK071494|CDS+3'UTR	Sorghum chloroplast CM3 malate dehydrogenase (NADP) (Fragment).	1.06	1.34	0.96	1.12	3637.33	4038.75	0.90	0.88	0.92	0.90	134.28	120.78	1.31	1.42	1.30	1.35	4740.76	6376.22	0.91	1.12	1.01	1.01	221.83	224.10	1.57	181	115	0.92	6626	7184
Os06g0487500|COMBINER|CI464153|x	(No Hit)	1.00	1.18	1.09	1.09	858.87	932.67	1.23	0.95	0.98	1.05	742.24	794.10	0.87	1.12	0.99	0.99	2912.09	2882.91	0.94	1.03	0.97	0.98	3652.11	3580.49	3.32	3845	1157	3.26	5930	1820
Os02g0744700|mRNA|AF395537|CDS+3'UTR	Starch synthase isoform zSTSII-2 (EC 2.4.1.21).	1.10	1.16	1.00	1.08	5852.43	6338.40	0.63	0.74	0.75	0.71	1502.85	1053.36	1.22	1.01	1.04	1.09	7096.55	7735.42	0.84	0.83	0.82	0.83	2126.91	1767.78	2.11	1415	672	0.73	4642	6381
Os01g0871600|mRNA|AK103248|CDS+3'UTR	TGF-beta receptor, type I/II extracellular region family protein.	0.93	1.06	1.26	1.08	60.19	65.34	0.73	0.73	0.30	0.59	899.16	525.03	1.24	1.11	0.98	1.11	716.31	799.30	1.05	1.21	1.07	1.11	15364.94	17060.39	34.66	22343	645	49.96	5124	103
Os05g0566200|mRNA|AK099836|CDS+3'UTR	NLI interacting factor domain containing protein.	0.97	1.19	1.07	1.08	252.31	270.40	0.91	1.00	1.02	0.98	311.44	302.36	1.18	1.29	1.18	1.22	555.35	674.64	1.02	1.10	0.97	1.03	317.94	326.01	3.77	868	230	2.62	815	312
Os08g0466600|COMBINER|CI125125|6	(No Hit)	1.21	1.21	0.80	1.07	38.45	41.31	1.16	2.34	2.55	2.02	12.75	22.88	2.79	1.16	1.31	1.75	179.59	322.55	2.10	0.84	0.99	1.31	207.98	277.79	4.90	3853	787	310.69	31126	100
Os03g0204900|mRNA|AK062601|CDS+3'UTR	Hypothetical protein.	1.17	1.09	0.93	1.06	26.83	28.52	1.42	1.09	1.07	1.19	114.48	138.79	0.89	0.67	0.49	0.68	128.65	89.37	0.96	0.99	0.82	0.92	462.22	427.18	3.91	470	120	2.68	95	35
Os01g0772100|COMBINER_EST|CI463833|6	LOB domain protein 30.	0.95	0.59	1.63	1.06	35.43	33.30	1.77	0.82	1.17	1.25	35.43	32.89	1.03	1.19	0.82	1.01	26.25	26.53	0.98	1.37	1.01	1.12	579.01	643.77	90.07	584	6	20.89	213	10
Os04g0398000|mRNA|AK101501|CDS+3'UTR	Pathogenesis-related transcriptional factor and ERF domain containing protein.	1.10	1.12	0.94	1.06	123.70	130.55	2.34	2.16	1.74	2.08	43.14	89.02	1.17	1.20	0.99	1.12	265.58	298.47	1.08	0.90	0.69	0.89	244.71	218.53	7.95	374	47	1.98	218	110
Os07g0169600|mRNA|AK060318|CDS+3'UTR	2OG-Fe(II) oxygenase domain containing protein.	1.16	1.05	0.94	1.05	238.61	251.76	1.14	1.21	1.22	1.19	672.73	798.69	1.03	0.99	0.86	0.96	351.71	337.29	0.99	0.96	0.87	0.94	806.62	755.29	1.55	955	615	1.65	300	181
Os01g0871500|mRNA|AK068840|CDS+3'UTR	TGF-beta receptor, type I/II extracellular region family protein.	1.29	0.92	0.91	1.04	1264.06	1329.03	1.92	1.06	1.01	1.33	1927.79	2620.73	0.91	0.82	0.74	0.82	24124.83	19958.58	1.00	1.00	0.98	0.99	15182.09	15028.52	4.26	9982	2343	10.82	29306	2708
Os10g0108100|COMBINER|CI180458|6	(No Hit)	0.96	1.14	1.00	1.03	75.29	77.37	1.34	1.24	1.01	1.20	80.41	95.74	1.00	1.19	0.98	1.06	270.96	286.24	0.99	0.84	0.77	0.87	512.24	445.48	3.82	570	149	5.56	966	174
Os03g0439700|mRNA|AK065720|CDS+3'UTR	Protein of unknown function DUF1230 family protein.	1.04	1.16	0.89	1.03	5927.42	6082.47	1.02	0.61	0.29	0.64	879.97	573.22	1.05	1.05	0.89	1.00	33608.10	33643.35	0.95	0.97	0.78	0.90	17017.74	15339.82	56.01	15556	278	25.02	41164	1646
Os05g0381400|mRNA|AK102039|CDS+3'UTR	ABA induced plasma membrane protein PM 19.	1.09	1.03	0.97	1.03	6.04	6.30	1.45	1.76	2.21	1.81	11.80	20.12	1.07	2.66	1.62	1.78	759.52	1347.55	1.13	1.16	0.65	0.98	2742.18	2669.25	193.97	5481	28	242.96	6139	25
Os03g0848700|mRNA|AK065798|CDS+3'UTR	Nbs-lrr resistance protein (Fragment).	0.89	1.21	0.96	1.02	339.04	344.85	1.12	0.98	0.91	1.00	257.66	261.48	1.13	1.19	1.16	1.16	460.87	533.95	0.99	1.18	1.20	1.12	572.14	641.03	3.90	1173	301	1.09	962	878
Os03g0161800|mRNA|AF068332|CDS+3'UTR	SIPL protein (Membrane-type 1 matrix metalloproteinase cytoplasmic tail binding protein-1).	0.96	1.15	0.93	1.01	6248.50	6309.17	1.35	0.92	0.99	1.09	3943.77	4394.83	1.07	1.10	1.02	1.06	10635.54	11310.34	1.11	1.08	1.12	1.10	15378.49	16975.30	3.11	21190	6817	1.22	12368	10128
Os01g0953000|mRNA|AK100594|CDS+3'UTR	Conserved hypothetical protein.	1.01	1.10	0.92	1.01	164.82	166.10	1.07	1.04	1.04	1.05	105.56	110.75	1.20	0.86	0.78	0.95	506.27	481.72	0.94	0.84	0.89	0.89	304.23	270.89	2.45	507	207	2.94	499	170
Os09g0258000|mRNA|AK061499|CDS+3'UTR	Cellular retinaldehyde-binding/triple function, N-terminal domain containing protein.	0.94	1.14	0.96	1.01	8752.46	8781.18	0.99	1.09	1.10	1.06	4746.68	5000.72	1.18	1.13	1.13	1.14	11472.77	13137.26	1.09	0.85	0.75	0.90	7788.94	6990.94	2.25	8099	3602	0.82	4956	6033
Os02g0129700|mRNA|AK063802|UTR	Hypothetical protein.	1.13	0.91	0.99	1.01	1842.31	1868.61	1.08	0.95	0.95	0.99	1159.80	1159.96	0.70	0.75	0.70	0.72	3871.13	2767.72	0.98	0.76	0.69	0.81	2472.44	2013.98	1.90	1106	581	1.73	3693	2133
Os08g0226200|COMBINER|CI558716|6	(No Hit)	0.76	0.94	1.33	1.01	1144.77	1155.30	1.04	1.09	1.13	1.09	1590.96	1727.48	0.65	0.87	0.73	0.75	8643.65	6439.75	0.96	0.98	0.87	0.94	6783.68	6363.89	6.50	7041	1083	13.11	9798	747
Os12g0570300|mRNA|AK108513|CDS+3'UTR	Hypothetical protein.	0.85	0.74	1.42	1.00	295.14	296.56	0.77	0.70	0.32	0.60	6.30	3.58	0.33	0.65	0.33	0.43	642.89	278.25	0.61	0.44	0.38	0.48	423.14	203.23	2.47	101	41	2.59	1604	620
Os09g0130300|mRNA|AK066394|CDS+3'UTR	Conserved hypothetical protein.	1.04	1.03	0.93	1.00	349.87	349.86	1.22	0.92	0.96	1.03	1298.17	1359.98	1.25	1.15	0.89	1.10	11191.63	12294.56	1.36	1.12	1.04	1.18	8201.31	9684.32	5.04	5200	1033	24.60	20986	853
Os01g0689300|COMBINER_EST|Os01g0689300|8	Protein of unknown function HHE domain containing protein.	0.92	1.15	0.93	1.00	727.51	723.45	1.20	0.99	0.98	1.06	791.02	847.14	1.23	1.19	1.02	1.15	4214.75	4840.01	0.91	0.92	0.87	0.90	2861.92	2578.73	4.21	5301	1259	8.49	13350	1573
Os08g0186300|COMBINER|CI558716|6	(No Hit)	0.78	0.92	1.29	1.00	1157.20	1153.97	1.01	1.07	1.12	1.07	1642.62	1749.81	0.63	0.84	0.74	0.74	8596.55	6327.57	0.94	0.97	0.86	0.92	6758.92	6247.68	6.32	6672	1055	13.15	8732	664
Os11g0618700|COMBINER_EST|CI418458|3	Protein of unknown function DUF594 family protein.	0.91	1.18	0.88	0.99	666.65	655.96	1.24	0.93	1.11	1.09	558.62	620.88	1.15	1.07	1.03	1.08	735.20	796.09	0.90	0.79	0.75	0.81	1476.47	1204.62	2.71	4202	1548	0.84	1074	1286
Os01g0494300|mRNA|AK062942|UTR	Non-protein coding transcript, putative npRNA.	1.72	0.20	1.03	0.98	13.38	13.81	1.22	0.68	0.41	0.77	559.45	456.14	1.02	1.07	0.82	0.97	12497.97	12173.60	1.00	0.92	0.89	0.94	9797.87	9183.67	10.30	13469	1307	20.52	33453	1630
Os04g0675000|mRNA|AK063870|UTR	Protein of unknown function DUF789 family protein.	0.89	1.03	1.01	0.98	82.59	80.16	0.82	0.96	0.86	0.88	130.37	113.88	1.08	1.09	0.88	1.02	214.19	218.76	0.93	0.96	0.93	0.94	890.60	835.82	4.68	245	52	2.26	174	77
Os12g0126200|mRNA|AK099983|CDS+3'UTR	Engulfment and cell motility, ELM domain containing protein.	0.95	0.91	1.07	0.98	190.76	186.35	1.02	1.13	1.02	1.06	443.07	464.27	0.78	0.80	0.80	0.79	384.69	305.51	1.19	1.12	1.10	1.14	1166.72	1326.45	2.77	962	347	1.49	292	196
Os10g0419300|mRNA|AY344488|CDS+3'UTR	Heat shock factor protein 1 (HSF 1) (Heat shock transcription factor 1) (HSTF 1).	0.87	0.89	1.15	0.97	2152.85	2097.69	0.95	1.00	0.98	0.97	4162.04	4049.03	0.73	0.91	0.79	0.81	7387.17	5989.78	1.02	1.06	0.95	1.01	6489.87	6562.38	2.78	5410	1948	4.06	7692	1894
Os07g0617500|COMBINER_EST|Os07g0617500|8	Plant disease resistance response protein family protein.	0.83	1.03	1.02	0.96	13.64	12.81	1.20	0.57	0.61	0.79	17.54	13.78	0.89	0.70	0.54	0.71	63.67	45.79	1.00	0.90	0.89	0.93	147.77	137.34	5.30	117	22	2.20	29	13
Os09g0345300|mRNA|AK066121|CDS+3'UTR	Receptor protein kinase.	1.06	1.01	0.81	0.96	119.84	114.43	0.49	0.79	0.62	0.64	87.32	53.54	1.09	1.01	1.01	1.04	185.15	192.27	0.86	0.81	0.75	0.81	400.34	323.59	3.22	268	83	0.51	248	482
Os04g0380900|COMBINER|CI558716|6	(No Hit)	0.72	0.86	1.30	0.96	1124.38	1080.27	1.06	1.12	1.16	1.11	1563.30	1735.52	0.64	0.86	0.71	0.74	8286.83	6080.43	0.95	1.03	0.85	0.94	6726.04	6331.03	6.31	6614	1049	13.36	9766	731
Os03g0736900|mRNA|AK068443|CDS+3'UTR	Conserved hypothetical protein.	1.32	0.77	0.79	0.96	5145.17	4980.95	1.56	1.05	0.93	1.18	4404.50	5313.37	1.00	0.90	0.78	0.89	51767.01	46232.40	0.97	1.00	0.96	0.98	22534.73	21971.19	2.73	42287	15510	9.06	93991	10372
Os01g0191200|mRNA|AK060964|CDS+3'UTR	Acid phosphatase (Class B) family protein.	1.02	0.91	0.94	0.96	8638.32	8295.41	1.62	1.16	1.02	1.26	10.66	13.87	0.89	1.00	0.92	0.94	18556.01	17374.11	0.77	0.87	0.72	0.79	4266.21	3352.29	5.53	278	50	1.23	25673	20907
Os01g0902800|COMBINER_EST|Os01g0902800|8	TGF-beta receptor, type I/II extracellular region family protein.	0.92	1.10	0.83	0.95	340.23	322.24	1.11	1.01	0.93	1.02	273.65	280.45	0.88	0.73	0.75	0.79	1187.48	933.96	0.88	0.94	1.01	0.94	774.55	728.68	3.33	762	229	2.92	948	325
Os07g0178700|COMBINER_EST|CI154070|6	Early light-inducible protein.	0.96	1.09	0.80	0.95	9735.20	9220.30	3.07	3.11	3.09	3.09	336.25	1037.58	1.48	1.85	1.36	1.56	17511.73	27269.45	1.58	1.46	1.59	1.54	1076.78	1664.59	12.17	211	17	0.94	453	482
Os06g0233800|COMBINER_EST|CI219139|6	Conserved hypothetical protein.	1.11	0.84	0.86	0.94	706.24	668.95	1.52	1.21	1.24	1.33	338.16	454.97	0.56	0.75	0.61	0.64	1528.16	980.70	1.21	0.94	0.75	0.97	478.10	465.95	1.60	654	408	1.51	901	596
Os04g0402500|COMBINER_EST|AU101423|6	Zn-finger, RING domain containing protein.	0.87	1.07	0.85	0.93	847.06	784.92	0.98	0.92	0.87	0.92	574.21	531.76	1.02	0.75	0.74	0.84	1643.64	1389.61	0.94	0.81	0.79	0.85	1477.72	1256.10	1.91	1045	548	1.50	1849	1229
Os08g0118100|COMBINER_EST|Os08g0118100|8	Amino acid-binding ACT domain containing protein.	1.14	0.58	1.07	0.93	334.25	319.96	0.80	1.03	0.84	0.89	411.69	359.64	0.52	0.46	0.36	0.45	1263.89	567.23	0.71	0.81	0.80	0.77	976.03	753.59	1.78	956	536	1.89	958	507
Os06g0264500|mRNA|AK120596|CDS+3'UTR	TGF-beta receptor, type I/II extracellular region family protein.	1.06	0.89	0.84	0.93	848.02	791.14	1.54	1.25	1.61	1.47	821.44	1221.92	0.99	0.89	0.80	0.89	1430.66	1281.97	0.94	0.73	0.80	0.82	1807.70	1501.08	1.66	1093	657	2.22	1412	636
Os09g0442600|mRNA|AB095097|CDS+3'UTR	Plastid (P)ppGpp synthase.	0.95	1.04	0.79	0.93	539.97	500.55	1.20	1.21	1.17	1.19	576.24	688.10	1.06	1.39	0.98	1.14	1769.34	2029.92	0.94	1.00	0.87	0.94	2324.91	2175.20	3.24	3926	1212	5.99	8110	1353
Os09g0367700|mRNA|AF309377|CDS+3'UTR	GST6 protein (EC 2.5.1.18).	0.58	1.00	1.18	0.92	161.11	146.08	0.81	2.07	2.05	1.64	5.81	8.47	1.11	1.91	1.97	1.66	138.53	233.68	0.10	0.27	0.01	0.12	2420.01	297.30	17.09	1663	97	0.18	430	2403
Os08g0412500|mRNA|AK062505|CDS+3'UTR	Brain protein 44-like protein.	0.85	0.99	0.89	0.91	576.83	522.21	1.26	1.04	1.04	1.11	2227.76	2498.41	0.89	0.87	0.71	0.82	1472.91	1217.76	1.13	1.05	0.96	1.04	6903.31	7206.46	2.28	5001	2192	1.87	1310	702
Os03g0431600|COMBINER_EST|AU181307|6	Conserved hypothetical protein.	1.45	0.32	0.95	0.91	464.70	436.66	1.42	0.60	0.43	0.82	10184.48	8557.93	0.95	1.00	0.73	0.89	128643.27	114348.86	1.19	1.04	0.97	1.07	72876.68	77821.46	19.26	129568	6726	275.14	277787	1010
Os01g0723500|COMBINER|CI147025|6	(No Hit)	0.96	0.63	1.10	0.90	62.35	56.86	0.74	0.66	0.82	0.74	184.98	137.63	0.29	0.32	0.14	0.25	169.22	42.95	0.64	0.58	0.50	0.57	255.36	146.75	3.35	174	52	2.32	99	43
Os11g0449600|mRNA|AK099523|CDS+3'UTR	Hypothetical protein.	0.79	0.88	1.01	0.89	2372.26	2111.51	1.51	1.09	0.86	1.16	26.15	30.42	1.04	1.30	1.85	1.40	1679.10	2319.84	1.18	1.22	1.18	1.19	505.96	603.07	2.20	177	81	0.59	1791	3039
Os04g0669900|COMBINER_EST|CI111659|6	5-methylthioribose kinase family protein.	0.82	1.10	0.73	0.89	70.95	62.10	0.86	0.81	0.78	0.82	38.19	31.26	0.78	0.73	0.58	0.70	248.56	173.79	0.99	0.85	0.82	0.89	277.26	245.69	5.60	379	68	1.83	259	141
Os07g0115500|mRNA|AK108206|CDS+3'UTR	Conserved hypothetical protein.	0.76	1.21	0.67	0.88	3777.80	3267.06	1.56	1.24	1.58	1.46	858.07	1271.95	1.27	1.47	1.02	1.25	5272.98	6617.69	1.06	1.16	0.97	1.06	1876.69	1989.29	2.01	4889	2438	1.79	12827	7162
Os07g0142700|COMBINER_EST|CI236025|6	Transferase family protein.	1.08	0.52	1.02	0.87	4.01	2.99	0.85	0.94	0.73	0.84	615.72	510.14	0.55	0.54	0.33	0.47	83.28	39.99	0.87	0.86	0.79	0.84	3435.54	2894.43	5.31	3837	722	21.07	83	4
Os09g0440700|mRNA|AK069588|CDS+3'UTR	Ctr copper transporter family protein.	0.86	0.91	0.85	0.87	2436.14	2127.75	0.70	0.91	0.82	0.81	6561.89	5224.46	0.92	0.79	0.79	0.83	3957.88	3302.32	0.85	0.85	0.75	0.82	11198.79	9134.97	2.32	11858	5122	1.13	4090	3613
Os01g0332200|COMBINER|CI464704|6	(No Hit)	0.79	0.93	0.89	0.87	98.84	85.75	1.00	1.02	0.88	0.97	102.87	99.51	1.07	0.98	1.03	1.03	127.40	131.05	1.02	0.88	0.70	0.86	669.25	579.44	10.63	1017	96	1.02	322	316
Os08g0111300|mRNA|AK110905|CDS+3'UTR	Transferase family protein.	0.76	1.34	0.51	0.87	18.61	14.32	0.90	0.98	0.78	0.89	356.11	314.67	1.39	0.78	1.01	1.06	35.04	36.42	1.00	1.05	1.06	1.04	482.76	500.08	2.74	704	257	0.90	6	7
Os04g0205700|COMBINER|CI463819|6	(No Hit)	0.90	0.77	0.89	0.86	85.41	72.65	1.24	1.12	1.06	1.14	83.10	95.28	1.02	1.00	0.83	0.95	261.41	248.84	0.99	0.87	0.77	0.88	398.10	350.20	3.31	418	126	3.79	624	165
Os03g0198600|mRNA|AK073446|CDS+3'UTR	Homeodomain leucine zipper protein CPHB-7.	1.04	0.87	0.63	0.85	298.66	254.10	0.79	1.01	1.05	0.95	1818.29	1702.69	1.43	0.55	1.53	1.17	326.07	381.98	1.12	0.91	0.99	1.01	1267.33	1278.20	2.69	1551	577	1.68	211	126
Os10g0370600|mRNA|AK062606|CDS+3'UTR	Hypothetical protein.	0.97	0.56	1.01	0.84	66.63	56.78	1.26	1.19	1.16	1.20	64.92	78.34	0.77	0.61	0.54	0.64	138.39	90.02	1.40	1.20	1.00	1.20	868.71	1043.89	2.88	446	155	2.13	320	150
Os06g0711800|mRNA|AK069642|CDS+3'UTR	Plant invertase/pectin methylesterase inhibitor domain containing protein.	0.89	0.71	0.92	0.84	2946.89	2489.85	1.39	1.14	1.18	1.24	1689.18	2110.68	0.66	0.56	0.59	0.61	3490.54	2116.94	1.00	1.04	0.91	0.98	2015.45	1972.46	1.64	2611	1591	1.45	2942	2030
Os09g0129500|mRNA|AK099466|CDS+3'UTR	Conserved hypothetical protein.	1.01	0.74	0.73	0.83	635.86	530.41	1.60	1.39	1.44	1.48	1458.57	2172.97	1.36	0.93	0.82	1.04	2402.79	2513.41	1.23	1.10	1.15	1.16	2687.20	3134.22	4.16	2243	539	1.96	2098	1071
Os08g0390700|mRNA|AK062714|CDS+3'UTR	2-oxoglutarate-dependent oxygenase.	1.32	0.85	0.30	0.83	45.26	38.10	1.28	1.17	0.93	1.13	40.52	45.54	3.22	1.21	1.39	1.94	50.30	99.70	0.88	0.83	0.62	0.78	628.01	488.32	17.41	356	20	1.03	3	3
Os05g0529700|mRNA|AK062298|CDS+3'UTR	Heat shock protein DnaJ family protein.	0.73	1.03	0.71	0.82	828.94	675.40	0.70	0.80	0.56	0.69	60.33	40.79	1.05	1.21	0.89	1.05	1735.88	1825.94	0.87	0.87	0.55	0.76	206.67	158.05	7.29	414	57	4.12	973	236
Os07g0677100|mRNA|AF014468|CDS+3'UTR	Peroxidase.	2.31	0.09	0.04	0.81	681.74	602.30	0.59	0.14	0.10	0.28	1246.27	369.13	1.44	0.13	0.10	0.56	603.98	350.31	0.76	0.05	0.08	0.30	3916.80	1213.15	4.04	5396	1335	0.67	465	692
Os07g0241800|mRNA|AK064151|CDS+3'UTR	UDP-glucuronosyl/UDP-glucosyltransferase family protein.	0.90	0.87	0.66	0.81	736.61	598.00	1.06	0.89	0.90	0.95	908.13	876.77	0.69	0.69	0.63	0.67	1097.95	733.47	0.94	0.68	0.58	0.73	1090.61	802.58	1.63	1375	844	1.20	1320	1104
Os03g0258900|mRNA|AK121313|CDS+3'UTR	Glyoxal oxidase, N-terminal domain containing protein.	0.79	0.81	0.83	0.81	821.90	665.42	1.14	1.37	1.08	1.20	1255.33	1488.13	0.73	0.67	0.78	0.73	1224.62	889.17	1.26	1.35	1.02	1.21	2856.99	3450.82	1.84	1111	604	1.60	1122	700
Os03g0439800|mRNA|AK058503|CDS+3'UTR	Conserved hypothetical protein.	0.82	0.80	0.78	0.80	1835.37	1466.58	0.81	0.77	0.76	0.78	1964.25	1534.10	0.97	0.86	0.81	0.88	5423.57	4766.89	0.84	0.91	0.75	0.83	3521.23	2940.03	1.93	2188	1131	3.96	6356	1606
Os05g0519300|mRNA|AK110584|CDS+3'UTR	Uncharacterized plant-specific protein DUF506 domain containing protein.	0.79	0.79	0.82	0.80	141.69	113.13	1.13	1.11	1.00	1.08	124.54	134.58	1.04	0.92	0.87	0.94	1141.96	1077.47	0.98	0.99	0.74	0.90	810.97	734.39	18.42	724	39	21.50	691	32
Os01g0883800|COMBINER_EST|BD187781|3'UTR	Gibberellin 20-oxidase.	0.72	0.81	0.84	0.79	320.63	251.68	0.50	0.69	0.62	0.60	184.21	109.17	1.11	0.86	0.74	0.90	559.61	507.86	0.52	0.67	0.51	0.57	437.57	245.38	2.33	357	153	4.22	1761	418
Os06g0622400|COMBINER_EST|Os06g0622400|8	Conserved hypothetical protein.	0.80	0.70	0.85	0.79	80.32	63.81	1.43	1.64	1.36	1.48	461.30	673.61	0.68	1.09	1.14	0.97	60.02	59.03	1.01	1.40	1.18	1.20	596.31	709.36	3.01	3784	1255	1.10	111	101
Os11g0437600|COMBINER|CI440327|3	(No Hit)	0.65	0.97	0.70	0.78	951.42	730.22	0.35	0.70	0.41	0.49	731.93	347.94	2.27	1.55	1.26	1.69	1907.65	3255.84	1.08	0.74	0.93	0.92	333.73	309.76	7.44	391	53	0.01	3	190
Os11g0129600|COMBINER_EST|CI436076|0	Engulfment and cell motility, ELM domain containing protein.	0.78	0.70	0.83	0.77	1107.24	857.52	0.88	0.90	0.88	0.89	2407.82	2131.41	0.61	0.66	0.62	0.63	2120.78	1331.94	1.03	0.99	0.92	0.98	6334.46	6208.98	2.70	5579	2067	1.46	1761	1204
Os11g0133800|COMBINER_EST|Os11g0133800|8	Zn-finger, DHHC type domain containing protein.	0.70	0.70	0.85	0.75	93.98	70.55	0.96	1.13	1.08	1.06	215.03	224.81	0.90	1.06	1.39	1.12	93.53	103.77	0.89	0.71	0.73	0.78	694.25	543.93	3.87	897	232	1.13	78	69
Os06g0721800|COMBINER|CI211882|6	(No Hit)	0.70	0.79	0.70	0.73	413.88	302.57	1.27	1.15	1.03	1.15	1867.87	2150.59	0.79	0.70	0.62	0.70	2258.93	1598.86	0.93	0.80	0.75	0.83	8194.51	6803.28	2.36	9250	3917	2.19	1863	850
Os06g0549600|mRNA|AK073505|CDS+3'UTR	FAD linked oxidase, N-terminal domain containing protein.	0.93	0.62	0.63	0.73	64.38	46.56	0.78	1.04	0.95	0.93	8227.24	7501.14	3.79	1.67	0.91	2.12	78.60	140.71	1.18	1.17	1.10	1.15	4626.94	5339.14	1.74	3687	2117	1.13	8	7
Os12g0132300|mRNA|AK111834|CDS+3'UTR	Calmodulin (CaM).	0.46	0.94	0.65	0.69	9.97	6.55	0.87	0.70	0.54	0.71	17.91	12.35	0.80	0.77	1.00	0.85	18.36	15.58	0.56	0.83	0.75	0.71	13.11	9.07	1.87	227	121	1.18	51	43
Os05g0482400|mRNA|AK109526|CDS+3'UTR	Cytochrome P450 family protein.	0.63	0.74	0.64	0.67	95.46	63.63	1.16	1.13	1.11	1.14	434.18	493.80	0.78	0.60	0.38	0.59	563.28	333.12	1.02	1.00	0.88	0.97	1592.89	1541.05	6.23	1460	234	7.49	360	48
Os09g0544000|COMBINER_EST|Os09g0544000|8	Transferase family protein.	0.67	0.63	0.69	0.66	204.07	134.95	1.18	1.22	0.95	1.12	2660.00	2959.52	1.19	0.98	0.79	0.99	234.45	233.47	1.06	0.93	1.11	1.03	3349.62	3466.53	1.90	5202	2738	1.13	155	138
Os05g0319800|mRNA|AK069666|CDS+3'UTR	Plasma membrane H+ ATPase (EC 3.6.3.6).	0.80	0.26	0.77	0.61	4.71	2.31	0.75	0.71	0.78	0.75	3.96	2.96	0.90	0.91	0.86	0.89	4.29	3.83	0.77	1.07	0.74	0.86	625.97	536.14	8.91	115	13	0.98	3	3
Os02g0531600|COMBINER|CI540085|6	(No Hit)	0.75	0.25	0.74	0.58	5.66	2.66	3.67	1.56	2.10	2.44	132.74	343.06	0.86	0.85	0.64	0.78	5.71	4.45	0.93	0.86	0.63	0.81	1136.89	919.01	4.02	3239	806	0.99	4	4
Os12g0132500|COMBINER_EST|Os12g0132500|8	Major facilitator superfamily antiporter.	0.67	0.68	0.36	0.57	10.48	5.70	0.61	0.69	0.36	0.55	524.26	285.92	0.52	0.32	0.13	0.32	1740.61	568.24	0.85	0.76	0.71	0.77	14173.86	10964.22	12.53	7221	576	28.73	913	32
Os01g0136700|COMBINER|CI562212|x	(No Hit)	0.92	0.25	0.52	0.56	5.01	2.41	1.43	0.57	0.28	0.76	7.93	6.01	0.65	1.23	0.92	0.93	10.12	8.85	1.10	0.87	0.92	0.96	80.07	77.30	4.49	107	24	2.67	18	7
Os08g0108700|COMBINER_EST|Os08g0108700|8	Conserved hypothetical protein.	0.73	0.24	0.72	0.56	5.45	2.48	0.74	0.86	0.90	0.84	269.47	224.67	0.84	0.70	0.80	0.78	5.45	4.22	0.94	0.87	0.94	0.92	336.89	309.31	1.67	279	167	0.98	4	4
Os01g0666000|mRNA|AK070670|CDS+3'UTR	Lipid phosphate phosphatase 2 (EC 3.1.3.-) (AtLPP2) (Phosphatidic acid phosphatase 2) (AtPAP2) (Prenyl diphosphate phosphatase).	0.44	0.57	0.40	0.47	73.42	34.29	0.55	0.53	0.52	0.53	273.87	145.91	1.30	0.76	0.84	0.97	64.39	62.89	0.72	0.90	0.98	0.87	167.66	144.60	2.21	423	191	0.81	10	12
Os07g0677200|mRNA|AF014467|CDS+3'UTR	Peroxidase.	1.17	0.08	0.06	0.44	5342.44	2448.41	1.18	0.37	0.31	0.62	1396.07	924.47	1.28	0.07	0.06	0.47	7648.35	3658.32	0.80	0.18	0.16	0.38	3736.80	1452.54	2.36	3003	1272	0.33	813	2498
Os11g0151500|mRNA|AK102457|CDS+3'UTR	Major facilitator superfamily protein.	0.09	0.25	0.75	0.37	31.74	4.39	1.01	0.02	0.91	0.65	503.28	362.45	0.21	0.01	0.12	0.11	338.28	37.99	0.59	0.05	0.54	0.39	2875.11	1176.43	2.76	2585	938	109.80	454	4
Os08g0352100|COMBINER_EST|CI000567|6	Conserved hypothetical protein.	0.48	0.47	0.36	0.44	192.96	84.52	0.51	0.45	0.47	0.48	692.74	333.23	1.57	0.67	0.96	1.07	261.94	284.12	0.25	0.23	0.13	0.20	1538.37	308.60	3.44	2938	855	1.14	27	24
Os05g0270500|COMBINER_EST|CI436001|6	Ribonuclease P-related protein family protein.	0.76	300.26	625.25	308.76	5.03	1652.42	0.70	359.17	422.88	260.92	4.47	1198.13	0.86	855.04	780.08	545.33	5.25	3019.76	0.76	445.99	382.40	276.38	3.61	999.11	0.99	6	6	0.99	3	3
Os07g0442800|mRNA|AK103470|CDS+3'UTR	Conserved hypothetical protein.	0.64	288.58	262.94	184.05	8.01	1839.51	0.93	203.75	224.51	143.06	118.63	22999.50	0.23	155.27	139.55	98.35	22.01	2575.27	0.28	183.31	168.75	117.45	116.54	17120.19	1.00	59	59	0.78	21	27
Os03g0115800|mRNA|AK063981|CDS+3'UTR	Conserved hypothetical protein.	177.06	159.74	177.94	171.58	36.40	6244.66	163.19	165.21	166.55	164.98	222.33	36658.53	211.31	206.68	245.66	221.22	40.57	8913.52	211.15	195.88	200.27	202.44	139.37	28246.59	0.72	10	14	0.80	6	7
Os04g0115200|COMBINER_EST|CI388096|0	Conserved hypothetical protein.	0.63	290.39	178.14	156.39	11.74	1851.86	1.60	199.80	204.35	135.25	120.80	23129.29	0.50	175.45	165.99	113.98	18.19	2577.50	0.33	194.31	170.46	121.70	113.72	17210.95	1.02	57	56	0.57	12	22
Os04g0510000|mRNA|AK109180|CDS+3'UTR	Hypothetical protein.	0.76	18.21	267.09	95.35	18.81	678.06	0.69	272.91	291.71	188.44	4.70	903.93	0.85	211.52	246.00	152.79	5.54	888.06	0.75	292.02	290.60	194.46	3.78	736.47	0.99	7	7	0.99	4	4
Os06g0265100|COMBINER_EST|CI133888|6	Hypothetical protein.	77.41	81.43	108.51	89.11	8.19	711.04	77.48	84.92	77.82	80.07	67.39	5368.77	269.80	245.57	200.39	238.59	5.36	1269.11	102.99	99.69	91.79	98.16	45.38	4446.81	1.02	7	6	0.88	4	5
Os01g0692400|mRNA|AK110723|CDS+3'UTR	Conserved hypothetical protein.	43.81	71.97	101.40	72.39	5.92	403.11	14.35	14.07	20.27	16.23	3.65	59.17	12.75	83.47	76.67	57.63	19.09	1056.08	6.69	20.90	19.16	15.58	2.77	42.33	0.99	5	5	0.61	36	59
Os11g0636200|COMBINER|AU082861|6	(No Hit)	1.03	86.21	74.30	53.85	34.57	2075.95	1.35	18.33	20.33	13.34	115.39	1483.93	0.06	20.41	19.91	13.46	256.25	3568.95	0.05	3.93	3.95	2.64	454.48	1185.78	19.42	267	14	1.03	181	175
Os02g0252400|mRNA|AB028131|CDS+3'UTR	Zn-finger, Dof type domain containing protein.	69.70	35.77	52.95	52.81	4.51	213.46	54.04	49.17	22.31	41.84	7.01	257.95	30.75	27.98	23.44	27.39	12.53	347.03	50.73	65.67	46.88	54.43	3.19	171.17	0.98	6	6	0.98	3	3
Os07g0153000|COMBINER_EST|AU082861|7	ZIM domain containing protein.	1.22	91.12	56.02	49.45	35.21	1980.03	1.26	20.14	21.98	14.46	110.42	1516.92	0.04	18.45	20.58	13.02	251.11	3466.07	0.05	3.96	3.99	2.67	433.07	1117.24	17.57	274	16	1.00	173	173
Os03g0377400|mRNA|AK107223|CDS+3'UTR	Hypothetical protein.	0.79	0.25	144.96	48.67	5.04	262.01	1.64	0.70	172.80	58.38	3.85	241.00	1.15	1.08	128.30	43.51	4.13	202.01	0.77	0.62	93.65	31.68	2.91	102.29	0.99	5	6	0.98	3	3
Os08g0410900|mRNA|AK106713|UTR	Non-protein coding transcript, uncharacterized transcript.	0.64	33.66	82.31	38.87	5.59	218.60	0.44	12.21	23.07	11.91	5.35	55.22	0.28	22.60	51.61	24.83	11.77	286.80	0.76	3.64	22.58	8.99	3.57	34.41	0.99	6	6	0.92	11	12
Os05g0438300|COMBINER|AU082861|6	(No Hit)	1.15	50.59	64.88	38.87	42.30	2009.00	1.28	18.96	21.00	13.75	113.91	1474.93	0.04	22.18	19.59	13.94	239.12	3442.30	0.06	4.21	4.16	2.81	406.15	1137.49	12.04	265	22	1.02	155	152
Os03g0429900|mRNA|AK119372|CDS+3'UTR	Nucleic acid-binding OB-fold domain containing protein.	0.79	32.29	79.02	37.37	4.51	173.44	0.75	19.43	118.05	46.08	6.94	252.61	0.92	64.11	70.89	45.31	4.45	211.84	0.79	77.19	40.16	39.38	4.39	170.13	1.08	10	9	1.21	12	10
Os06g0141400|mRNA|AK121184|CDS+3'UTR	Early nodulin (ESTs C98096(C0688)).	1.19	27.72	68.29	32.40	4.71	156.91	0.97	72.07	56.64	43.22	8.34	371.32	0.87	51.21	52.92	35.00	4.58	168.15	0.28	100.73	115.28	72.10	7.20	461.23	0.98	6	6	0.86	3	4
Os11g0282700|mRNA|AK103644|CDS+3'UTR	Homeodomain-like containing protein.	0.84	21.97	68.83	30.55	4.55	136.70	0.75	50.97	71.52	41.08	3.93	166.11	2.19	54.42	51.11	35.91	4.57	169.10	0.78	78.66	68.45	49.30	3.14	154.23	0.90	9	10	3.49	20	6
Os06g0271400|COMBINER_EST|CI407627|0	Hypothetical protein.	0.12	35.09	49.82	28.35	76.96	2223.87	0.72	392.63	757.15	383.50	7.47	3359.99	0.18	16.52	19.98	12.23	170.18	2083.87	0.76	534.77	292.39	275.97	7.75	2371.57	0.98	6	6	1.04	150	145
Os04g0206500|mRNA|AK110892|CDS+3'UTR	UDP-glucuronosyl/UDP-glucosyltransferase family protein.	0.68	23.25	51.59	25.17	5.03	130.98	0.69	0.68	0.73	0.70	4.10	2.86	0.99	40.26	70.27	37.17	6.43	198.56	0.21	1.98	0.40	0.86	7.27	3.62	1.24	8	6	0.90	3	4
Os07g0511400|mRNA|AK108619|CDS+3'UTR	Hypothetical protein.	28.36	9.91	34.91	24.39	174.96	4365.79	2032.99	1971.31	2281.96	2095.42	15.97	33910.10	64.89	18.23	79.56	54.23	75.75	4131.13	2688.99	2225.00	2296.32	2403.44	8.50	20720.13	0.72	14	19	0.90	188	209
Os08g0140700|COMBINER_EST|Os08g0140700|8	Conserved hypothetical protein.	4.02	23.30	40.52	22.61	5.47	129.57	0.73	1.50	2.50	1.57	4.53	7.17	1.23	25.41	36.97	21.20	5.55	121.19	0.78	0.62	0.81	0.74	3.55	2.65	1.43	10	7	0.76	4	5
Os09g0409100|COMBINER_EST|CI551350|0	Conserved hypothetical protein.	33.95	1.46	31.58	22.33	29.55	701.54	1.93	1.40	1.46	1.60	93993.83	151212.83	0.27	0.06	0.92	0.42	913.97	374.01	1.41	0.99	0.93	1.11	95069.99	104121.10	2.78	158822	57182	1.20	129	108
Os12g0428300|COMBINER_EST|Os12g0428300|8	Retrotransposon gag protein family protein.	18.45	24.31	19.98	20.92	39.69	822.99	9.80	9.84	7.06	8.90	75.60	660.61	33.15	30.44	36.67	33.42	37.25	1237.15	15.22	15.42	15.11	15.25	26.90	410.05	1.11	53	48	1.09	14	13
Os07g0195900|COMBINER_EST|Os07g0195900|8	Polyprotein.	0.79	0.26	58.86	19.97	4.48	71.09	0.74	0.72	32.44	11.30	3.99	48.19	0.91	0.91	67.71	23.17	4.23	108.54	0.78	0.63	33.02	11.48	3.04	37.58	0.98	6	6	0.98	3	3
Os06g0215900|mRNA|AK072596|CDS+3'UTR	Oxo-phytodienoic acid reductase.	20.98	16.60	19.76	19.11	7.16	136.85	15.88	31.61	14.19	20.56	8.59	152.76	59.76	46.91	9.11	38.59	11.63	259.66	36.86	33.07	47.53	39.15	6.36	237.49	1.16	120	103	0.97	82	85
Os06g0216000|COMBINER_EST|Os06g0216000|8	Oxo-phytodienoic acid reductase.	12.61	19.24	23.55	18.47	26.03	445.35	11.02	6.85	5.21	7.70	86.68	642.47	19.70	18.21	13.81	17.24	49.35	849.82	7.53	7.87	4.46	6.62	136.71	904.74	1.38	443	321	1.02	215	211
Os04g0543600|mRNA|AK064289|CDS+3'UTR	Amino acid/polyamine transporter I family protein.	50.07	1.99	2.09	18.05	15.07	467.66	4.40	0.84	0.69	1.98	398.76	902.56	98.47	3.51	4.43	35.47	10.00	584.35	5.67	0.94	0.93	2.52	255.66	673.43	1.00	329	328	0.89	17	19
Os08g0136300|mRNA|AK059618|CDS+3'UTR	Protein of unknown function DUF26 domain containing protein.	50.65	1.82	0.33	17.60	10.50	252.65	0.16	0.31	0.42	0.30	327.74	94.18	2.80	0.88	1.39	1.69	6.92	12.29	0.10	0.12	0.34	0.19	85.72	16.35	54.66	561	10	0.56	7	13
Os01g0844200|mRNA|AK109255|CDS+3'UTR	Hypothetical protein.	33.26	0.54	13.02	15.60	6.69	49.44	0.77	0.95	0.72	0.81	63.15	50.13	0.17	0.40	0.08	0.22	170.62	38.64	1.17	1.49	1.04	1.23	26.83	32.21	0.94	65	70	9.67	51	5
Os03g0629800|mRNA|AK071513|CDS+3'UTR	Conserved hypothetical protein.	15.57	12.82	15.20	14.53	125.08	1825.80	61.56	48.11	43.21	50.96	52.36	2650.49	29.41	28.31	29.37	29.03	94.59	2743.67	81.63	92.44	77.03	83.70	27.79	2307.35	0.66	9	14	0.25	18	69
Os05g0211800|COMBINER|CI438050|6	(No Hit)	2.10	5.41	35.49	14.33	5.81	74.47	1.56	1.10	2.73	1.79	5.10	9.10	1.01	2.20	30.99	11.40	5.77	72.34	1.01	1.15	1.34	1.17	8.22	10.42	1.09	7	7	0.98	4	4
Os06g0242000|COMBINER_EST|Os06g0242000|8	SAM dependent carboxyl methyltransferase family protein.	35.95	1.73	1.55	13.08	24.32	414.48	0.74	0.71	0.76	0.74	3.57	2.64	0.20	0.14	0.16	0.17	463.38	77.52	0.78	0.63	0.58	0.66	3.09	2.04	0.91	7	7	0.79	3	4
Os08g0136700|mRNA|AF090872|CDS+3'UTR	Protein of unknown function DUF26 domain containing protein.	35.65	0.39	0.75	12.26	4.26	33.03	0.13	0.25	0.45	0.28	36.76	10.29	2.32	0.70	0.79	1.27	4.05	5.01	0.28	0.06	0.11	0.15	31.76	5.35	20.19	134	7	1.02	3	3
Os08g0136500|mRNA|AK061187|CDS+3'UTR	Protein of unknown function DUF26 domain containing protein.	34.81	1.04	0.83	12.23	4.89	49.16	1.68	0.71	0.78	1.06	3.76	4.01	0.91	2.69	1.10	1.57	4.99	7.51	0.72	0.30	0.50	0.51	4.58	2.20	1.72	23	14	2.41	10	4
Os03g0733600|mRNA|AK058575|CDS+3'UTR	SSXT family protein.	21.56	4.16	10.02	11.91	19.23	268.43	0.82	1.06	0.93	0.94	419.22	386.30	0.12	0.31	0.04	0.16	849.93	133.24	1.01	1.21	1.16	1.13	223.62	250.90	0.75	249	333	5.12	200	39
Os10g0107100|COMBINER|CI119581|6	(No Hit)	0.30	9.89	24.37	11.52	6.26	59.09	0.71	24.06	17.47	14.08	6.50	99.50	1.11	21.90	15.08	12.70	5.77	76.99	0.76	25.88	14.51	13.72	4.50	61.40	0.98	6	6	0.75	3	4
Os05g0374700|COMBINER_EST|CI110510|6	Retrotransposon gag protein family protein.	0.57	0.25	32.98	11.27	7.42	101.57	0.29	0.65	48.06	16.33	6.06	82.42	0.45	0.40	14.44	5.10	11.51	74.75	0.26	1.11	27.42	9.59	5.46	35.54	0.84	5	7	0.50	4	7
Os04g0390800|mRNA|AK108276|CDS+3'UTR	Short-chain dehydrogenase/reductase SDR family protein.	15.35	4.62	11.71	10.56	4.45	39.43	5.57	5.81	5.90	5.76	51.89	297.76	5.08	3.35	6.24	4.89	14.99	69.63	29.19	41.02	30.54	33.58	3.81	123.11	0.47	5	11	3.91	31	8
Os02g0293300|COMBINER_EST|CI527544|0	X1 (Fragment).	16.26	0.37	13.39	10.01	31.49	42.83	1.75	1.70	2.92	2.12	5.40	10.96	9.62	7.72	8.93	8.76	4.52	39.59	1.99	2.33	1.32	1.88	3.31	6.09	1.42	19	14	0.84	40	47
Os09g0535200|mRNA|AK110145|CDS+3'UTR	Conserved hypothetical protein.	1.05	11.83	16.72	9.87	43.23	97.26	0.87	1.20	0.39	0.82	5.60	4.04	0.31	2.21	0.16	0.89	46.68	45.17	0.78	0.62	0.82	0.74	3.38	2.53	0.96	6	7	2.03	20	10
Os03g0569000|mRNA|AK064455|CDS+3'UTR	Hypothetical protein.	3.47	6.65	18.30	9.47	4.73	42.13	0.72	0.69	1.37	0.93	3.94	3.67	2.20	17.83	14.26	11.43	5.51	66.45	0.75	0.77	0.80	0.78	3.07	2.39	2.84	414	146	2.56	8	3
Os03g0619100|mRNA|AK119803|CDS+3'UTR	DNA binding protein.	14.71	3.39	9.82	9.30	10.67	108.81	3.48	3.66	3.41	3.52	183.79	643.56	0.18	0.61	0.10	0.30	273.15	81.55	1.74	1.50	1.72	1.65	597.96	986.70	5.27	124	24	14.95	239	16
Os04g0168300|mRNA|AK111111|CDS+3'UTR	Hypothetical protein.	21.68	2.47	2.96	9.04	44.36	779.52	51.42	0.73	5.73	19.29	7.63	286.70	33.11	4.76	11.05	16.31	49.45	1484.64	78.33	1.18	0.85	26.79	3.98	186.62	0.98	5	5	0.69	200	290
Os06g0261300|mRNA|AK073534|CDS+3'UTR	Hypothetical protein.	8.83	10.02	8.18	9.01	27.41	242.46	9.41	6.80	10.30	8.84	3.58	31.86	6.10	6.19	4.95	5.74	61.67	354.78	4.39	5.04	9.33	6.26	5.50	30.10	1.07	6	5	1.48	83	56
Os03g0115600|COMBINER|CI437137|6	(No Hit)	12.24	3.60	10.79	8.88	4.21	29.73	1.26	1.78	2.51	1.85	3.41	6.31	8.55	7.38	10.62	8.85	3.88	34.25	0.77	3.56	1.27	1.87	2.60	4.63	0.99	5	5	0.82	22	26
Os10g0454500|COMBINER_EST|CI192435|6	Eggshell protein family protein.	11.73	0.69	13.38	8.60	5.41	33.44	0.98	1.30	1.07	1.12	23006.46	25222.77	3.42	0.09	0.22	1.24	40.67	58.08	1.44	2.51	2.11	2.02	7129.81	14178.23	0.68	15851	23365	0.99	4	4
Os07g0516400|COMBINER_EST|Os07g0516400|8	Conserved hypothetical protein.	0.77	24.22	0.74	8.58	49.67	1158.42	0.64	23.17	0.73	8.18	10.54	184.12	0.88	29.96	2.22	11.02	46.70	1322.97	0.75	22.14	0.81	7.90	8.29	139.43	0.24	306	1261	0.56	8335	14900
Os07g0457200|mRNA|AK106645|UTR	Non-protein coding transcript, putative npRNA.	8.11	8.51	7.16	7.92	16.73	131.95	5.08	5.00	6.15	5.41	35.59	191.85	13.60	15.20	12.53	13.78	13.65	187.44	16.06	24.91	15.43	18.80	9.50	170.04	1.93	72	37	1.42	20	14
Os02g0216200|mRNA|AK108648|CDS+3'UTR	Hypothetical protein.	7.65	5.71	8.56	7.30	6.16	42.72	4.30	2.05	2.65	3.00	4.58	13.91	10.35	15.61	14.39	13.45	6.15	79.93	2.07	2.51	2.21	2.26	3.51	7.89	0.82	7	8	0.97	4	4
Os07g0511100|COMBINER_EST|CI076305|0	Glycine-rich protein precursor.	7.00	7.72	7.18	7.30	189.26	1377.36	211.02	254.74	376.35	280.70	19.27	5077.67	7.45	6.69	11.99	8.71	129.02	1100.07	661.48	410.42	95.74	389.21	16.88	3154.57	0.98	6	6	2.14	166	78
Os06g0658400|COMBINER|CI448191|0	(No Hit)	0.75	20.21	0.72	7.23	5.37	62.80	0.69	184.77	0.73	62.06	4.63	295.83	0.85	16.81	0.80	6.15	5.13	34.68	0.75	89.95	0.80	30.50	3.70	106.01	0.99	7	7	0.99	4	4
Os07g0560400|mRNA|AK107443|UTR	Non-protein coding transcript, putative npRNA.	12.29	2.06	7.11	7.15	4.87	26.61	0.71	0.69	0.73	0.71	4.05	2.88	7.42	5.73	7.64	6.93	4.70	32.55	0.75	0.61	0.80	0.72	3.18	2.32	0.99	6	6	0.99	3	3
Os08g0528000|COMBINER_EST|AU092911|6	Peptidase C19, ubiquitin carboxyl-terminal hydrolase 2 family protein.	11.57	2.08	6.92	6.86	5.42	29.22	0.57	1.79	0.79	1.05	16.80	13.90	1.28	2.90	0.78	1.65	15.36	23.86	1.46	1.03	2.25	1.58	9.39	13.52	0.88	14	16	2.06	20	10
Os03g0182900|mRNA|AK103663|UTR	Non-protein coding transcript, putative npRNA.	19.53	0.26	0.32	6.70	7.34	52.89	0.53	0.84	0.77	0.71	3570.53	2476.80	0.45	0.23	0.24	0.31	12.55	3.78	0.96	0.86	1.28	1.03	1076.84	1114.97	1.80	1064	592	1.20	4	3
Os03g0803100|COMBINER_EST|AU181550|6	Hypothetical protein.	12.32	2.27	5.28	6.62	235.93	1614.41	0.68	0.65	0.69	0.68	274.27	185.78	0.27	0.28	0.07	0.21	7434.15	1570.50	1.10	0.68	0.72	0.83	136.92	115.05	1.09	86	79	12.50	1916	153
Os02g0816000|COMBINER_EST|CI443753|1	Anthranilate phosphoribosyltransferase-like protein.	11.97	1.77	5.70	6.48	21.80	144.04	0.88	1.15	0.97	1.00	296.45	293.32	0.30	0.32	0.13	0.25	288.05	72.26	1.15	1.29	1.23	1.22	158.84	193.48	0.83	213	257	2.74	162	59
Os08g0441700|mRNA|AK064195|5'UTR+CDS	Hypothetical protein.	7.55	7.43	4.39	6.46	407.54	2642.44	11.33	10.05	5.82	9.07	364.96	3318.60	9.42	10.05	7.79	9.09	359.52	3276.63	12.44	14.27	9.14	11.95	197.42	2338.90	0.46	154	332	1.00	822	825
Os02g0209900|COMBINER|CI560963|6	(No Hit)	6.62	3.61	9.06	6.43	4.20	23.29	0.60	0.72	0.39	0.57	4.88	2.56	7.06	5.66	6.50	6.41	3.91	25.07	0.79	0.64	0.84	0.76	2.61	1.99	0.99	5	5	0.77	12	16
Os03g0597800|mRNA|AK107788|UTR	Non-protein coding transcript, uncharacterized transcript.	1.79	6.74	10.72	6.42	17.31	106.95	0.46	0.36	0.21	0.34	200.84	70.86	0.16	1.81	3.00	1.65	112.53	179.19	0.70	0.49	0.22	0.47	99.20	47.42	0.99	90	92	1.59	34	21
Os04g0598300|mRNA|AB005620|CDS+3'UTR	Floricaula/leafy-like 1.	18.33	0.52	0.32	6.39	8.16	19.61	0.85	0.72	0.77	0.78	3.57	2.79	0.13	0.17	0.10	0.13	26.99	3.63	0.79	0.63	0.84	0.75	2.80	2.12	0.99	6	6	1.13	4	3
Os01g0327500|mRNA|AK107756|CDS+3'UTR	Conserved hypothetical protein.	10.13	2.25	6.32	6.23	54.05	343.71	3.01	1.28	1.77	2.02	9.65	17.20	0.17	0.26	0.09	0.18	1298.16	229.19	1.40	1.89	1.49	1.60	5.05	7.83	0.90	8	9	6.60	373	57
Os03g0383100|mRNA|AK107106|CDS+3'UTR	Conserved hypothetical protein.	5.15	3.68	9.75	6.19	4.92	26.67	0.47	0.73	0.77	0.66	4.69	2.80	2.83	3.20	3.97	3.34	11.70	36.00	0.79	0.64	0.50	0.64	3.16	1.96	0.99	5	5	0.82	11	14
Os02g0513700|COMBINER_EST|CI448191|1	Protein of unknown function DUF659 domain containing protein.	0.71	17.00	0.71	6.14	5.81	56.71	0.69	164.13	0.72	55.18	4.95	278.89	0.84	13.10	0.79	4.91	5.52	29.41	0.76	70.33	0.79	23.96	3.91	89.00	0.97	7	7	0.98	4	4
Os04g0536300|mRNA|AK070205|CDS+3'UTR	YABBY protein family protein.	11.08	1.84	5.45	6.12	27.73	188.55	0.58	1.13	0.64	0.78	25.25	18.14	0.11	0.34	0.07	0.17	570.29	98.49	1.31	0.62	1.79	1.24	11.32	11.65	0.46	10	21	10.36	355	34
Os06g0718100|mRNA|AK070133|CDS+3'UTR	Expansin.	8.32	1.29	8.54	6.05	9.73	62.17	0.78	1.25	1.05	1.03	391.77	391.62	0.24	0.28	0.10	0.21	186.93	39.11	1.18	1.29	1.60	1.36	237.22	322.02	0.63	136	217	6.78	46	7
Os11g0700900|mRNA|AB027421|CDS+3'UTR	Class III chitinase homologue (OsChib3H-b).	13.99	2.23	1.85	6.02	23.61	153.18	0.78	0.93	0.92	0.88	185.23	161.22	2.26	3.07	0.65	1.99	84.37	168.39	0.45	0.36	0.49	0.44	219.36	95.86	1.71	381	222	4.82	150	31
Os03g0674700|mRNA|AK058659|CDS+3'UTR	Growth-regulating factor 3.	9.00	2.08	6.79	5.96	36.49	234.68	1.23	0.88	0.98	1.03	32.49	34.29	0.11	0.28	0.08	0.16	729.20	117.18	1.26	1.09	1.15	1.17	22.86	26.71	0.79	24	30	5.66	250	44
Os04g0397800|mRNA|AK106655|UTR	Non-protein coding transcript, unclassifiable transcript.	0.79	16.11	0.75	5.88	4.27	40.88	0.74	0.70	0.75	0.73	3.55	2.60	0.90	1.70	4.17	2.26	3.87	8.65	0.77	0.62	0.82	0.74	2.76	2.05	1.27	8	6	0.99	3	3
Os02g0583700|COMBINER_EST|AU095601|6	Conserved hypothetical protein.	6.11	1.63	9.90	5.88	211.80	1290.14	3.54	1.35	2.28	2.39	83558.40	192743.80	0.61	0.50	0.81	0.64	1591.13	1014.36	1.56	1.59	1.55	1.57	85994.38	134708.53	2.32	161018	69261	3.35	1280	382
Os06g0205800|COMBINER_EST|Os06g0205800|8	Nitrilase/cyanide hydratase and apolipoprotein N-acyltransferase domain containing protein.	6.79	2.26	8.21	5.76	4.71	21.85	1.89	0.87	1.74	1.50	4.04	6.13	4.98	9.02	7.82	7.28	5.09	35.53	1.60	2.80	2.87	2.42	3.73	8.39	1.12	7	6	1.03	18	18
Os05g0303300|COMBINER|CI436641|6	(No Hit)	4.83	9.10	3.23	5.72	14.80	73.82	1.77	2.95	4.10	2.94	10.54	26.52	4.65	4.44	4.45	4.51	37.56	169.46	1.69	1.43	1.28	1.47	14.94	21.98	0.79	106	134	0.91	167	184
Os11g0491900|COMBINER|CI069346|6	(No Hit)	6.55	6.41	3.82	5.59	21.14	118.60	4.96	6.89	2.72	4.86	16.16	69.71	21.64	18.17	29.65	23.16	8.85	197.36	21.55	14.08	14.70	16.77	3.78	64.15	0.54	6	12	0.77	37	48
Os07g0639400|mRNA|AK110555|CDS+3'UTR	Peroxidase 1.	8.34	2.21	5.93	5.49	4.40	19.16	1.18	1.51	1.48	1.39	1266.78	1736.16	9.58	8.50	8.00	8.69	4.15	36.11	1.28	1.25	1.27	1.27	598.06	757.52	0.40	458	1135	0.76	26	34
Os02g0511400|mRNA|AK119471|CDS+3'UTR	Short-chain dehydrogenase/reductase SDR family protein.	2.37	8.59	5.47	5.48	10.13	50.76	2.74	3.41	1.98	2.71	6.55	16.57	1.44	5.18	3.32	3.31	24.32	71.71	1.60	1.13	1.25	1.33	13.10	17.04	1.85	11	6	1.09	51	47
Os04g0108900|COMBINER|CI436641|6	(No Hit)	3.59	9.24	3.50	5.45	15.37	69.37	2.10	2.12	1.82	2.01	13.57	27.37	3.90	4.72	3.61	4.08	40.82	164.86	1.78	1.82	1.53	1.71	13.69	23.25	0.47	20	42	0.81	45	56
Os06g0620200|COMBINER_EST|CI435569|6	Curculin-like (mannose-binding) lectin domain containing protein.	7.69	0.67	7.95	5.44	5.51	23.74	1.33	0.88	0.75	0.99	4.30	4.26	0.41	0.63	0.27	0.44	20.90	8.99	3.45	2.92	2.99	3.12	4.20	13.03	1.00	7	7	2.07	13	6
Os04g0677000|mRNA|AK122185|CDS+3'UTR	Conserved hypothetical protein.	4.34	5.83	5.88	5.35	9.60	49.61	0.86	1.16	0.98	1.00	67.76	66.45	3.50	4.77	3.47	3.91	19.90	76.15	1.64	1.80	1.51	1.65	33.23	54.57	0.72	36	50	1.94	21	11
Os11g0192600|COMBINER|CI436641|6	(No Hit)	3.52	8.14	4.27	5.31	15.22	72.19	1.56	1.85	1.33	1.58	17.03	26.34	3.89	4.48	4.06	4.15	39.61	163.38	2.46	1.33	1.46	1.75	13.59	22.46	0.55	23	42	0.87	46	53
Os04g0607800|COMBINER|CI069346|6	(No Hit)	4.76	7.11	4.05	5.31	24.05	122.30	5.41	5.52	4.24	5.06	14.18	72.24	26.24	18.86	26.56	23.89	8.28	197.09	22.58	15.23	7.75	15.19	4.58	62.68	0.84	6	8	0.65	21	32
Os05g0466200|mRNA|AK072496|CDS+3'UTR	tRNA-binding arm domain containing protein.	7.84	1.95	6.06	5.28	5.46	23.27	1.14	0.68	1.26	1.03	6.45	6.86	3.20	2.10	1.91	2.41	14.73	34.43	0.89	1.32	0.62	0.95	5.91	5.65	0.88	8	9	1.51	35	23
Os10g0454200|COMBINER_EST|AU184276|7	Hypothetical protein.	3.64	1.31	10.81	5.25	20.99	116.19	0.81	1.06	1.05	0.97	109441.39	103762.12	4.11	0.12	0.18	1.47	183.16	284.77	0.89	1.31	1.23	1.14	59759.23	67167.25	0.75	46514	61755	1.13	3	3
Os01g0314000|mRNA|AK102427|CDS+3'UTR	Conserved hypothetical protein.	7.65	2.81	5.25	5.24	5.55	26.60	2.82	1.23	2.01	2.02	3.92	8.01	8.90	8.13	7.89	8.31	4.31	35.80	1.52	3.14	1.34	2.00	3.95	7.06	1.40	20	15	1.12	19	17
Os07g0611100|COMBINER|CI436641|6	(No Hit)	4.23	6.83	4.64	5.23	13.26	66.55	1.21	1.31	1.43	1.32	19.66	25.64	3.26	3.81	4.53	3.87	38.48	147.15	1.47	1.44	2.02	1.64	14.89	24.08	0.53	22	42	0.82	45	54
Os12g0229700|COMBINER|CI436641|6	(No Hit)	3.91	7.69	4.04	5.21	14.12	67.16	1.43	2.37	2.98	2.26	13.15	25.73	3.52	3.88	3.79	3.73	40.24	149.77	2.28	1.38	1.90	1.85	11.39	20.93	0.49	19	38	0.84	46	55
Os11g0169400|mRNA|AK110948|CDS+3'UTR	Zn-finger, C2H2 type domain containing protein.	9.04	0.55	6.00	5.20	10.69	34.44	0.72	1.02	0.90	0.88	578.52	496.31	0.25	0.44	0.21	0.30	93.23	27.15	0.90	1.01	1.03	0.98	341.91	334.84	0.79	246	312	2.01	55	28
Os01g0123000|mRNA|AK106806|CDS+3'UTR	Retrofit.	10.47	0.40	4.69	5.18	4.45	15.47	0.72	0.69	0.74	0.72	3.63	2.60	0.16	0.26	0.08	0.17	159.20	26.05	1.22	0.81	0.81	0.95	5.55	6.06	0.90	19	21	26.53	148	6
Os06g0318900|COMBINER|CI357485|6	(No Hit)	6.76	1.65	7.12	5.18	7.77	23.85	1.11	1.30	1.24	1.22	1353.55	1636.56	5.38	4.24	5.01	4.88	4.32	21.08	0.86	1.00	1.24	1.03	1259.83	1295.90	0.72	751	1051	0.77	10	13
Os08g0213100|COMBINER|CI425294|x	(No Hit)	4.05	5.40	5.95	5.13	39.85	201.37	2.55	2.36	3.29	2.73	6.82	18.30	10.88	22.61	18.05	17.18	12.98	207.11	1.39	0.94	1.16	1.16	3.75	4.24	1.03	55	53	1.48	5	4
Os04g0195800|COMBINER|CI436641|6	(No Hit)	5.98	5.51	3.87	5.12	14.99	75.08	1.86	2.04	2.50	2.14	12.02	25.05	4.12	3.84	4.63	4.20	39.02	162.79	1.81	1.62	1.75	1.73	13.24	22.96	0.48	21	43	0.81	45	56
Os12g0441300|COMBINER_EST|CI424188|0	O-methyltransferase, family 2 protein.	3.35	1.66	10.12	5.04	34.68	172.38	1.02	0.66	0.73	0.81	14.96	12.53	0.09	0.18	0.05	0.11	1503.92	164.68	1.62	0.87	0.97	1.15	16.78	17.26	0.66	10	15	1.37	159	116
Os01g0554900|COMBINER|CI436641|6	(No Hit)	3.52	7.81	3.74	5.02	16.44	73.46	2.38	3.30	1.43	2.37	11.92	25.45	4.13	4.29	4.06	4.16	43.30	180.12	1.45	1.86	1.58	1.63	13.36	21.39	0.55	24	44	0.80	38	48
Os11g0556400|COMBINER_EST|Os11g0556400|8	Protein kinase domain containing protein.	7.11	2.23	5.73	5.02	4.66	19.05	1.59	0.70	0.93	1.07	4.05	4.38	4.26	6.91	5.12	5.43	4.37	23.77	4.98	2.10	1.54	2.87	3.10	9.21	0.98	6	6	0.97	3	3
Os08g0327900|COMBINER|CI436641|6	(No Hit)	3.31	7.50	4.14	4.98	16.17	71.47	2.01	1.89	3.24	2.38	10.90	24.86	3.47	4.26	3.98	3.90	41.75	162.16	1.96	1.46	1.52	1.65	12.73	20.91	0.52	25	48	0.82	49	59
Os06g0271100|COMBINER|CI436641|6	(No Hit)	4.38	7.09	3.40	4.95	15.70	71.49	1.77	2.09	1.63	1.83	12.64	22.74	4.18	3.59	4.55	4.11	41.29	168.20	1.37	1.47	1.81	1.55	13.53	20.45	0.44	17	40	0.90	48	53
Os01g0129300|COMBINER_EST|BP184350|7	Conserved hypothetical protein.	11.29	0.25	3.07	4.87	4.33	13.87	0.74	0.70	0.75	0.73	3.55	2.59	0.21	0.38	0.15	0.25	39.08	9.64	0.77	0.62	0.82	0.73	2.76	2.04	0.99	6	6	2.23	7	3
Os03g0841400|COMBINER|CI436641|6	(No Hit)	3.04	7.75	3.72	4.83	16.96	71.21	2.26	2.04	2.73	2.34	11.46	26.58	5.19	4.02	3.86	4.36	38.29	164.23	3.03	1.51	1.70	2.08	11.12	22.22	0.74	54	73	0.96	44	46
Os02g0772100|mRNA|AK064111|CDS+3'UTR	Conserved hypothetical protein.	13.53	0.24	0.71	4.83	6.24	20.08	4.27	0.68	0.72	1.89	5.04	10.37	14.58	0.83	0.78	5.40	5.87	34.76	0.77	0.61	0.79	0.72	3.91	2.86	0.96	7	7	0.57	4	7
Os06g0278700|COMBINER|CI436641|6	(No Hit)	4.20	6.60	3.51	4.77	16.68	74.93	2.74	3.55	2.79	3.03	9.83	28.72	4.15	3.53	4.78	4.16	42.87	176.26	1.97	1.45	1.92	1.78	13.20	23.43	0.53	24	45	0.86	53	61
Os05g0535200|mRNA|AK070696|CDS+3'UTR	Cyclin-like F-box domain containing protein.	4.77	1.37	8.14	4.76	6.36	25.37	0.56	1.00	0.79	0.78	44.02	32.34	0.31	0.63	0.32	0.42	46.69	18.81	1.14	0.96	1.46	1.19	23.51	27.83	0.90	37	42	1.83	33	18
Os04g0219900|COMBINER|CI436641|6	(No Hit)	4.25	5.87	4.13	4.75	15.36	71.07	2.33	2.37	2.44	2.38	10.50	24.94	3.69	4.31	4.83	4.28	39.66	167.54	1.54	2.33	1.52	1.80	13.37	22.88	0.51	22	44	0.80	52	65
Os07g0215600|COMBINER|CI436641|6	(No Hit)	3.35	7.30	3.61	4.75	16.77	70.40	2.81	1.30	3.45	2.52	10.22	24.47	4.51	4.42	4.68	4.54	35.43	160.78	1.29	1.72	1.68	1.56	14.33	21.80	0.52	18	36	0.80	41	51
Os12g0147000|COMBINER_EST|AU068541|7	Protein of unknown function DUF296 domain containing protein.	9.26	0.32	4.66	4.75	16.82	34.26	0.80	1.07	1.00	0.96	122.02	114.56	0.18	0.30	0.17	0.22	77.87	16.56	1.06	1.10	1.16	1.11	79.39	87.55	0.76	122	161	3.01	29	10
Os01g0225700|COMBINER|CI512635|x	(No Hit)	6.22	2.05	5.86	4.71	5.61	21.78	0.48	0.68	1.05	0.74	5.40	3.80	5.93	4.47	2.49	4.30	6.71	26.74	0.62	0.92	1.24	0.92	3.96	3.56	0.97	6	7	1.15	11	9
Os01g0385000|COMBINER|CI400475|x	(No Hit)	11.76	0.44	1.90	4.70	4.37	14.85	21.21	5.04	4.40	10.22	38.07	420.63	5.71	1.41	2.42	3.18	4.55	16.60	60.13	15.17	21.87	32.39	2.90	97.61	0.98	25	25	0.90	20	22
Os12g0249900|mRNA|AK102027|CDS+3'UTR	Protein kinase domain containing protein.	3.60	6.62	3.85	4.69	29.06	128.02	1.02	1.07	1.10	1.06	6579.28	6973.42	3.90	2.90	2.52	3.11	53.65	165.59	1.21	1.15	1.17	1.18	4195.05	4939.64	0.82	5427	6580	1.25	30	24
Os11g0230900|COMBINER|CI436641|6	(No Hit)	4.24	6.19	3.57	4.67	17.70	78.84	1.88	2.06	1.27	1.73	16.01	26.44	4.23	4.28	4.95	4.49	40.15	179.33	1.71	1.22	2.48	1.80	12.55	20.72	0.45	20	45	0.83	53	64
Os08g0170700|COMBINER_EST|Os08g0170700|8	Disease resistance protein family protein.	5.81	2.87	5.28	4.65	8.95	41.84	1.85	1.52	1.77	1.71	887.34	1539.55	7.34	1.38	2.36	3.69	19.50	57.17	1.57	1.54	1.74	1.62	657.92	1063.25	1.24	1646	1330	1.30	17	13
Os10g0455000|COMBINER_EST|Os10g0455000|8	Hypothetical protein.	5.67	0.73	7.42	4.60	12.34	43.20	0.69	0.92	0.77	0.80	57445.87	44783.10	3.57	0.09	0.23	1.29	78.35	102.63	1.05	1.53	1.15	1.24	24987.56	30825.54	0.72	37955	52384	1.82	11	6
Os06g0662600|COMBINER_EST|CI169098|6	Pollen allergen Lol p2 family protein.	0.79	0.26	12.75	4.60	4.77	17.13	0.74	0.72	8.88	3.45	4.22	15.17	0.90	0.91	10.33	4.05	4.49	18.63	0.79	0.63	3.07	1.50	3.27	5.04	0.98	6	6	0.98	4	4
Os06g0618900|COMBINER|CI436641|6	(No Hit)	3.58	6.46	3.74	4.59	16.45	70.75	2.23	3.29	1.87	2.46	11.68	26.60	3.49	3.74	4.66	3.97	42.95	167.70	2.21	1.89	1.60	1.90	12.36	23.51	0.57	24	42	0.94	51	55
Os04g0593800|mRNA|AK102739|CDS+3'UTR	Zn-finger, cysteine-rich C6HC domain containing protein.	9.97	0.34	3.39	4.57	4.41	13.49	0.58	1.04	1.23	0.95	12.66	11.55	0.36	0.59	0.34	0.43	34.03	14.92	1.35	1.07	1.33	1.25	6.30	7.77	1.23	15	12	1.84	14	7
Os02g0165500|mRNA|AK060547|CDS+3'UTR	Conserved hypothetical protein.	7.77	1.61	4.17	4.52	5.59	19.85	0.66	0.91	0.85	0.80	275.31	215.99	0.11	0.27	0.12	0.17	50.41	8.22	0.95	1.07	0.91	0.98	216.84	210.70	0.82	271	333	4.89	27	6
Os04g0141500|COMBINER|CI436641|6	(No Hit)	3.50	5.31	4.72	4.51	16.79	73.10	1.94	1.38	2.27	1.86	14.77	27.32	4.60	3.89	4.05	4.18	40.99	170.75	1.51	1.04	1.82	1.46	16.17	22.44	0.55	21	38	0.87	45	52
Os04g0438200|COMBINER|CI550108|6	(No Hit)	10.78	0.42	2.28	4.49	8.65	23.55	1.40	1.26	1.24	1.30	21215.57	27797.67	1.97	0.56	1.68	1.40	18.76	26.54	1.04	0.97	1.04	1.02	24569.76	25047.18	1.00	20289	20388	1.82	18	10
Os03g0232200|mRNA|AK106306|CDS+3'UTR	BABY BOOM.	7.79	1.80	3.84	4.48	7.69	33.03	1.18	1.00	1.02	1.07	42.29	45.25	0.19	0.28	0.18	0.22	67.36	14.75	1.26	1.26	0.85	1.12	24.08	26.87	0.91	23	26	3.02	21	7
Os12g0473100|COMBINER|CI436641|6	(No Hit)	3.65	6.87	2.80	4.44	16.94	66.58	2.42	1.73	1.17	1.77	14.63	24.72	3.94	4.36	3.27	3.86	39.58	150.46	1.35	1.88	1.16	1.46	15.35	21.66	0.58	24	40	0.79	41	52
Os03g0596400|mRNA|AK107535|CDS+3'UTR	Protein of unknown function XH domain containing protein.	6.87	0.65	5.78	4.44	4.67	15.65	1.20	0.72	1.09	1.00	4.82	5.01	0.98	0.55	0.67	0.73	24.15	17.66	0.79	0.97	0.84	0.86	2.98	2.56	0.98	6	6	2.30	37	16
Os11g0616300|mRNA|AK103590|CDS+3'UTR	Remorin, C-terminal region domain containing protein.	5.79	2.07	5.37	4.41	9.01	41.79	0.84	1.27	1.13	1.08	221.72	232.00	0.23	0.32	0.13	0.23	95.49	22.56	1.26	1.34	1.23	1.28	141.17	179.81	1.00	144	145	2.30	50	22
Os06g0344100|COMBINER|CI408921|6	(No Hit)	4.16	5.11	3.96	4.41	72.12	316.81	2.61	2.50	2.49	2.53	47.99	121.91	5.38	5.33	5.57	5.43	123.32	668.89	2.08	1.94	1.91	1.98	49.63	98.48	0.44	63	143	0.87	151	174
Os12g0593700|COMBINER|CI408921|6	(No Hit)	4.58	4.66	3.98	4.41	79.40	350.11	2.28	2.44	2.41	2.38	60.10	141.72	5.85	5.23	5.38	5.48	139.63	764.20	2.09	1.96	1.68	1.91	61.18	117.41	0.46	74	162	0.84	170	201
Os05g0212900|COMBINER_EST|Os05g0212900|8	Chalcone synthase J (EC 2.3.1.74) (Naringenin-chalcone synthase J).	6.36	2.03	4.83	4.40	4.92	18.49	1.11	1.77	1.66	1.52	6.45	9.41	4.56	10.00	2.98	5.84	6.43	31.94	0.93	4.55	6.33	3.93	2.87	11.24	0.59	12	20	1.28	14	11
Os03g0804700|COMBINER_EST|CI253880|6	Germin-like protein subfamily T member 1 precursor.	1.25	5.28	6.58	4.37	15.00	57.22	1.21	1.16	0.75	1.04	4.00	4.20	1.35	1.76	0.43	1.18	67.28	84.10	0.32	0.27	0.23	0.27	15.60	4.26	1.44	8	6	0.62	3	5
Os08g0149600|COMBINER|CI436641|6	(No Hit)	3.29	5.79	3.99	4.36	16.74	69.18	2.35	1.90	1.47	1.91	13.82	25.96	3.64	4.06	3.91	3.87	41.59	160.52	1.62	1.65	1.53	1.60	13.51	21.69	0.58	24	42	0.98	50	51
Os04g0203700|COMBINER|CI223934|6	(No Hit)	0.76	6.31	6.00	4.36	6.47	35.08	0.71	0.69	0.73	0.71	3.87	2.74	0.87	14.82	25.10	13.60	4.48	63.18	0.75	0.61	0.80	0.72	2.95	2.16	0.98	6	6	0.98	3	3
Os08g0159700|mRNA|AK109080|CDS+3'UTR	Protein of unknown function DUF296 domain containing protein.	5.59	1.47	5.98	4.35	5.53	21.68	1.09	1.08	1.10	1.09	12862.93	14044.67	1.78	0.86	1.15	1.27	21.18	27.46	1.08	1.03	1.14	1.08	9209.42	9993.45	0.96	13644	14144	1.91	21	11
Os04g0274700|COMBINER|CI397599|x	(No Hit)	12.02	0.24	0.70	4.32	5.94	16.79	0.70	0.70	0.73	0.71	4.70	3.35	0.76	0.84	0.78	0.79	5.55	4.39	0.76	0.61	0.80	0.72	3.81	2.79	1.53	11	7	0.91	4	4
Os09g0547900|COMBINER_EST|CI386208|6	TPR-like domain containing protein.	3.37	2.39	7.08	4.28	7.83	28.57	0.66	0.58	0.53	0.59	39.56	23.39	1.40	1.07	1.08	1.18	19.12	22.49	0.70	0.62	0.89	0.74	25.46	18.51	0.98	49	50	1.22	45	37
Os08g0348800|COMBINER|CI436641|6	(No Hit)	4.01	5.32	3.48	4.27	18.55	76.70	2.53	1.65	1.58	1.92	15.94	29.71	4.39	3.89	4.92	4.40	39.40	172.08	1.40	1.35	1.40	1.38	16.72	23.12	0.80	97	122	0.80	48	60
Os06g0709500|COMBINER|CI436641|6	(No Hit)	3.02	6.03	3.72	4.26	18.08	71.28	1.50	1.68	2.07	1.75	15.28	26.15	3.75	2.94	3.99	3.56	47.02	164.86	1.70	1.63	1.24	1.52	21.46	30.90	0.51	20	39	0.91	47	51
Os10g0347000|mRNA|AK073552|CDS+3'UTR	Conserved hypothetical protein.	7.84	1.26	3.63	4.24	58.97	255.83	0.61	0.82	0.64	0.69	297.94	201.62	0.12	0.25	0.09	0.15	637.27	97.68	0.95	0.92	0.79	0.89	153.72	136.15	1.16	275	237	2.68	120	45
Os01g0307300|COMBINER|CI436641|6	(No Hit)	3.69	5.52	3.49	4.23	17.33	70.60	1.45	3.38	1.64	2.16	15.47	27.78	4.17	4.84	4.75	4.59	35.80	163.94	2.06	1.48	1.27	1.60	13.53	21.64	0.57	22	40	0.84	44	52
Os01g0108500|COMBINER|CI356984|2	(No Hit)	4.96	2.68	4.76	4.13	201.17	801.06	13.77	8.88	11.82	11.49	99.83	1143.09	6.18	6.62	5.87	6.22	185.18	1151.55	14.05	13.24	13.96	13.75	64.41	885.97	0.97	32	33	0.35	40	116
Os03g0699700|mRNA|AB099850|CDS+3'UTR	Lipoxygenase (EC 1.13.11.12) (Fragment).	7.14	2.17	3.04	4.12	5.87	19.87	0.77	1.04	1.02	0.94	6501.65	6022.06	0.38	0.32	0.35	0.35	36.57	12.82	1.02	0.93	0.88	0.94	5517.97	5219.38	1.04	4528	4338	0.99	4	4
Os04g0333700|COMBINER|CI436641|6	(No Hit)	3.32	6.03	2.96	4.10	17.32	66.02	1.97	1.90	1.39	1.75	14.57	25.22	5.07	4.08	5.10	4.75	35.44	166.02	1.60	1.34	1.85	1.59	14.31	22.33	0.65	29	45	0.88	46	52
Os04g0213400|COMBINER|CI436641|6	(No Hit)	3.00	5.36	3.84	4.07	18.39	71.08	2.42	2.59	1.28	2.09	12.71	24.91	3.91	4.29	4.55	4.25	39.24	166.23	2.69	1.57	1.73	2.00	11.98	23.47	0.53	23	43	0.92	58	63
Os04g0268000|COMBINER|CI436641|6	(No Hit)	4.00	3.79	4.31	4.03	18.34	73.63	1.76	3.22	3.46	2.81	10.84	26.40	4.99	3.87	4.14	4.33	40.21	172.89	2.01	1.57	1.37	1.65	14.25	23.58	0.52	24	46	0.86	51	58
Os12g0161900|COMBINER_EST|CI081695|6	Zn-finger-like, PHD finger domain containing protein.	4.48	0.90	6.71	4.03	7.05	24.48	0.95	1.08	0.76	0.93	14.58	13.11	0.32	0.27	0.11	0.24	60.48	14.67	2.73	2.69	1.52	2.31	3.94	8.71	0.58	9	15	2.73	36	13
Os02g0572600|mRNA|AK102182|CDS+3'UTR	Protein kinase PKN/PRK1, effector domain containing protein.	5.99	1.12	4.98	4.03	13.74	57.27	1.19	1.17	1.38	1.25	48459.22	60236.42	0.64	0.33	0.87	0.61	42.59	25.35	1.21	1.37	1.47	1.35	22314.51	29993.58	0.72	27934	38593	0.96	42	44
Os07g0488800|COMBINER|CI436641|6	(No Hit)	3.12	5.23	3.63	3.99	18.08	68.91	1.70	1.68	1.43	1.60	15.27	24.49	3.72	4.22	4.04	4.00	42.81	170.49	1.49	1.91	1.65	1.68	13.58	22.40	0.50	20	40	0.88	48	55
Os02g0671500|COMBINER|CI436641|6	(No Hit)	3.35	5.13	3.40	3.96	18.12	69.13	1.55	1.82	2.03	1.80	13.44	23.72	3.78	3.93	4.45	4.05	39.76	160.59	1.76	1.67	1.56	1.66	13.44	22.39	0.53	22	41	0.77	47	60
Os10g0334100|COMBINER|CI436641|6	(No Hit)	2.88	4.86	4.10	3.95	18.39	69.42	5.36	1.25	1.02	2.54	13.95	23.91	3.01	2.72	5.39	3.71	44.29	149.87	2.06	5.95	1.72	3.24	9.30	22.56	0.75	27	37	0.94	47	50
Os07g0536500|COMBINER|CI436641|6	(No Hit)	3.75	5.38	2.68	3.94	19.15	70.90	2.20	2.26	1.97	2.14	11.64	24.89	3.13	3.42	4.32	3.62	47.05	167.73	1.06	1.49	1.34	1.30	16.63	20.79	0.61	25	41	0.96	49	51
Os11g0685400|mRNA|AK066260|CDS+3'UTR	Hypothetical protein.	4.10	2.37	5.33	3.93	7.49	28.57	1.28	1.92	2.01	1.74	32.43	54.00	1.96	1.82	2.72	2.17	16.05	33.95	3.26	2.85	2.33	2.81	15.70	43.35	1.01	26	26	1.26	18	15
Os04g0451600|COMBINER|CI436641|6	(No Hit)	3.86	4.53	3.41	3.93	19.11	74.90	1.80	1.88	2.16	1.95	13.56	26.28	4.68	3.19	4.97	4.28	39.17	162.53	1.43	1.55	1.33	1.44	14.68	21.02	0.56	24	43	0.89	46	51
Os07g0122000|mRNA|AK102508|CDS+3'UTR	Conserved hypothetical protein.	3.13	4.90	3.74	3.93	238.11	927.31	2.62	4.08	4.71	3.80	25.20	89.62	4.90	12.68	15.46	11.01	279.12	3022.06	5.09	4.86	7.05	5.67	11.98	68.82	0.86	14	16	0.42	24	58
Os09g0521100|COMBINER_EST|CI145389|6	Hypothetical protein.	4.42	1.20	6.10	3.90	69.46	267.77	0.95	0.92	0.19	0.69	8.59	3.55	0.38	0.21	0.15	0.25	687.72	172.88	1.47	1.75	2.38	1.87	3.02	5.67	1.21	7	6	2.20	195	89
Os07g0110000|mRNA|AK066728|CDS+3'UTR	Hypothetical protein.	3.74	4.71	3.23	3.89	40.13	154.12	1.30	1.06	1.07	1.14	340.57	393.91	2.69	2.20	2.72	2.54	49.86	125.90	0.72	0.65	0.62	0.66	170.59	113.95	1.06	285	269	1.08	133	123
Os03g0297600|mRNA|AK108414|CDS+3'UTR	Bet v I allergen family protein.	1.33	6.84	3.45	3.87	72.98	266.67	1.20	1.25	1.18	1.21	603.45	729.23	1.50	1.34	1.42	1.42	74.39	105.61	1.30	1.35	1.35	1.33	333.95	445.42	0.65	675	1034	1.41	233	165
Os07g0126700|COMBINER|CI032329|0	(No Hit)	10.52	0.25	0.77	3.85	4.43	11.26	1.29	1.13	1.07	1.16	1768.76	2023.10	0.91	1.53	0.35	0.93	7.44	7.15	0.93	0.51	0.48	0.64	5539.01	3550.24	6.29	1952	310	0.98	3	3
Os08g0226800|COMBINER_EST|Os08g0226800|8	MATH domain containing protein.	1.79	2.66	6.99	3.82	6.51	18.95	0.61	0.39	1.16	0.72	9.48	5.79	2.69	2.34	6.62	3.88	7.43	23.88	1.61	1.86	0.85	1.44	2.58	3.68	0.98	5	5	1.51	9	6
Os11g0306400|mRNA|AK059770|CDS+3'UTR	O-methyltransferase, family 2 domain containing protein.	2.35	0.40	8.50	3.75	5.45	15.23	8.15	8.84	17.08	11.36	30.47	334.84	0.18	1.84	0.42	0.81	18.50	14.98	1.91	4.07	4.88	3.62	85.15	305.14	0.14	1061	7610	1.12	18	16
Os01g0789000|COMBINER_EST|CI135385|6	Cyclin-like F-box domain containing protein.	9.85	0.50	0.81	3.72	24.73	29.05	0.91	0.49	0.48	0.63	106.66	68.52	0.20	0.53	0.10	0.28	30.45	9.31	1.19	0.56	0.68	0.81	54.71	44.80	0.64	36	56	3.67	15	4
Os07g0126100|COMBINER_EST|CI032329|0	PR1a protein.	10.12	0.25	0.75	3.71	4.57	11.27	1.29	1.09	1.07	1.15	1915.23	2168.45	0.49	1.66	0.86	1.00	7.21	7.12	0.92	0.51	0.48	0.64	5779.44	3692.50	6.24	2053	329	0.98	3	3
Os04g0648600|mRNA|AK108279|CDS+3'UTR	Conserved hypothetical protein.	6.99	0.73	3.40	3.71	4.32	11.52	1.01	1.15	1.16	1.11	38.98	42.92	0.23	0.81	0.21	0.42	12.42	4.41	1.16	1.12	1.43	1.24	26.72	32.81	0.58	44	77	1.40	7	5
Os02g0218700|mRNA|AK107161|CDS+3'UTR	Allene oxide synthase (EC 4.2.1.92).	8.46	1.45	1.21	3.71	64.12	265.26	1.49	2.56	1.07	1.71	33.37	54.69	1.26	1.10	2.34	1.57	124.57	194.56	0.28	0.12	0.11	0.17	885.74	157.39	18.99	612	32	0.67	4	7
Os01g0722800|COMBINER_EST|Os01g0722800|8	Dimethylmenaquinone methyltransferase family protein.	5.15	1.99	3.97	3.70	4.99	15.64	1.74	2.25	2.09	2.03	26.62	52.58	4.25	5.46	5.57	5.09	4.89	24.86	2.01	1.96	2.90	2.29	16.00	36.05	0.78	58	74	1.20	14	12
Os11g0235000|COMBINER|CI436641|6	(No Hit)	2.36	4.83	3.91	3.70	19.96	67.34	1.88	2.49	2.25	2.21	12.76	27.63	3.19	2.89	5.49	3.85	44.03	160.15	1.51	1.28	1.12	1.30	17.00	22.05	0.58	24	42	0.82	50	61
Os08g0240200|COMBINER_EST|Os08g0240200|8	Hypothetical protein.	5.64	1.36	4.09	3.70	4.79	14.00	0.22	0.49	0.45	0.39	8.22	2.81	3.48	1.90	0.96	2.11	12.15	21.76	0.39	0.27	0.44	0.37	6.62	2.39	0.99	6	6	0.47	15	31
Os07g0125500|COMBINER|CI032329|0	(No Hit)	10.09	0.25	0.75	3.70	4.81	12.00	1.30	1.11	1.09	1.16	1943.37	2233.94	0.71	3.73	0.52	1.65	8.10	10.04	0.93	0.51	0.47	0.64	6137.17	3893.71	6.22	2204	354	0.98	4	4
Os12g0563700|mRNA|AK069927|CDS+3'UTR	Pectinesterase family protein.	5.45	1.46	4.12	3.68	4.48	13.11	1.72	1.92	1.59	1.74	4.81	8.33	5.36	4.25	5.64	5.09	4.30	21.83	0.75	2.69	1.32	1.59	2.94	4.48	0.97	6	6	0.73	17	23
Os02g0218800|mRNA|AK105964|CDS+3'UTR	Allene oxide synthase (EC 4.2.1.92).	6.01	0.25	4.72	3.66	5.61	14.61	1.52	1.28	1.27	1.36	12512.50	17104.08	0.52	0.31	0.40	0.41	38.75	16.02	1.03	1.06	1.04	1.05	11832.28	12360.48	1.02	10009	9784	2.67	12	5
Os03g0798300|mRNA|AK108034|CDS+3'UTR	Cytosine-5 DNA methyltransferase MET1 (Fragment).	5.16	0.71	5.09	3.65	5.19	14.12	0.69	0.98	0.99	0.88	48.62	41.68	0.47	0.46	0.71	0.55	18.95	10.13	1.09	1.21	1.21	1.17	28.40	33.12	0.59	41	69	0.90	12	13
Os01g0726100|mRNA|AK064172|CDS+3'UTR	Pollen Ole e 1 allergen and extensin domain containing protein.	5.18	1.26	4.51	3.65	5.16	14.87	0.75	0.97	0.75	0.82	3344.97	2704.34	6.16	3.74	3.63	4.51	4.90	22.26	1.13	1.62	1.36	1.37	1252.18	1702.32	0.67	4077	6056	0.85	17	20
Os04g0521600|mRNA|AK102243|CDS+3'UTR	Zinc-containing alcohol dehydrogenase family protein.	5.50	0.68	4.73	3.64	4.17	10.92	2.00	2.22	1.78	2.00	8.76	17.19	0.79	1.00	1.07	0.95	14.32	13.48	2.14	1.49	1.36	1.66	7.25	11.61	0.77	32	42	2.05	22	11
Os05g0580100|mRNA|AK110644|CDS+3'UTR	Hypothetical protein.	8.55	0.91	1.42	3.63	7.43	36.26	9.63	0.72	2.02	4.12	5.36	30.40	23.76	1.97	3.44	9.72	5.91	57.02	13.95	1.52	1.84	5.77	3.40	19.63	1.02	10	9	1.03	17	17
Os12g0289600|mRNA|AK058669|CDS+3'UTR	Hypothetical protein.	5.02	1.43	4.40	3.62	93.99	354.31	0.65	0.81	0.71	0.72	2214.03	1577.33	0.23	0.35	0.16	0.25	892.35	221.15	1.14	0.98	1.00	1.04	1264.14	1316.93	0.75	1458	1940	3.70	565	153
Os10g0554800|mRNA|AK063684|CDS+3'UTR	Plant lipid transfer/seed storage/trypsin-alpha amylase inhibitor domain containing protein.	6.21	1.04	3.59	3.62	76.90	288.50	0.66	0.89	0.77	0.77	19084.95	14486.73	0.21	0.26	0.06	0.18	872.01	156.35	0.99	1.12	1.16	1.09	7404.80	8055.02	0.57	7430	13099	2.63	1062	403
Os04g0480900|mRNA|AK109889|CDS+3'UTR	Glycoside hydrolase, family 5 protein.	6.32	1.93	2.55	3.60	7.12	20.53	1.08	1.21	1.20	1.16	1382.92	1600.89	4.78	2.67	3.41	3.62	5.24	19.03	1.50	1.42	1.60	1.51	434.39	655.77	0.43	986	2318	1.14	19	16
Os04g0304400|mRNA|AK102927|CDS+3'UTR	MADS-box protein AGL16-II.	2.19	2.83	5.78	3.60	5.55	18.04	0.98	1.09	1.08	1.05	4019.43	4188.43	4.33	2.07	4.51	3.64	10.17	35.71	1.47	1.50	1.62	1.53	1781.95	2722.35	1.51	2453	1623	0.99	3	3
Os06g0560700|mRNA|AK063332|CDS+3'UTR	Lipolytic enzyme, G-D-S-L family protein.	6.37	0.53	3.82	3.57	5.14	13.20	0.72	0.70	0.73	0.72	4.45	3.18	0.21	0.39	0.27	0.29	27.05	7.86	0.77	0.62	0.80	0.73	3.40	2.50	0.97	6	6	2.55	10	4
Os04g0249600|mRNA|AK069432|CDS+3'UTR	Rhodanese-like domain containing protein.	3.98	3.57	3.17	3.57	827.17	2973.50	0.58	1.01	0.84	0.81	3759.07	2916.95	3.53	3.16	3.43	3.38	1551.35	5237.93	0.88	0.82	1.10	0.93	1183.85	1100.98	1.22	1374	1130	1.03	1686	1630
Os07g0126800|COMBINER|CI015452|0	(No Hit)	8.42	1.15	1.12	3.57	51.65	278.39	1.07	1.13	1.04	1.08	432.94	464.78	1.91	2.75	1.51	2.06	61.36	129.28	0.41	0.21	0.21	0.27	5489.49	1536.18	11.80	27029	2291	2.01	31	16
Os12g0445300|COMBINER_EST|Os12g0445300|8	O-methyltransferase ZRP4 (EC 2.1.1.-) (OMT).	5.09	1.12	4.47	3.56	9.48	35.14	0.51	0.68	0.72	0.64	5.07	3.17	0.24	0.32	0.21	0.25	210.55	54.19	0.76	0.60	0.79	0.72	3.47	2.51	0.97	6	6	1.71	7	4
Os07g0126200|COMBINER|CI015452|0	(No Hit)	8.25	0.98	1.42	3.55	53.01	274.37	1.08	1.12	1.04	1.08	442.37	477.72	1.34	2.52	1.44	1.77	68.36	121.13	0.42	0.21	0.20	0.28	5585.69	1591.95	10.79	27192	2519	1.76	29	17
Os11g0701900|mRNA|AK064281|CDS+3'UTR	Glycoside hydrolase, family 18 protein.	8.64	1.33	0.67	3.55	15.27	83.35	1.30	1.53	1.30	1.38	43.03	58.39	0.57	0.94	0.49	0.67	27.63	18.75	1.13	0.53	1.13	0.93	53.62	50.47	9.34	258	28	2.43	8	3
Os02g0237100|mRNA|AK073410|CDS+3'UTR	Spermine synthase family protein.	4.08	0.85	5.71	3.55	4.83	13.71	1.18	1.04	1.20	1.14	531.24	611.46	0.34	0.76	0.39	0.49	26.75	13.06	1.13	1.10	1.05	1.09	523.56	572.25	1.80	635	353	5.58	67	12
Os12g0148400|mRNA|AK099638|CDS+3'UTR	Hypothetical protein.	5.24	2.21	3.10	3.52	150.86	550.93	3.73	1.40	2.29	2.47	252.83	652.49	8.35	2.32	3.95	4.88	200.19	957.93	4.31	2.16	2.69	3.05	196.51	610.63	0.42	89	210	1.56	304	194
Os07g0125600|COMBINER|CI015452|0	(No Hit)	8.09	1.37	1.07	3.51	53.00	274.36	1.05	1.11	1.05	1.07	431.94	461.97	1.67	3.00	1.38	2.01	64.79	131.29	0.42	0.21	0.20	0.28	5536.72	1554.45	11.83	27117	2291	2.34	30	13
Os03g0366800|COMBINER|CI138914|6	(No Hit)	4.56	1.77	4.19	3.51	33.42	122.99	1.36	1.19	1.29	1.28	278.46	359.13	0.34	0.59	0.31	0.41	262.07	108.68	1.19	1.18	1.16	1.18	246.73	290.60	1.12	371	330	3.21	221	69
Os05g0351200|COMBINER|CI208459|6	(No Hit)	6.00	1.30	3.11	3.47	5.37	14.64	2.83	3.43	3.24	3.17	5.79	17.98	3.62	3.34	3.53	3.49	5.12	17.88	3.35	3.51	3.08	3.31	3.60	11.89	1.19	15	12	0.87	15	17
Os06g0528300|COMBINER_EST|Os06g0528300|8	Conserved hypothetical protein.	2.58	1.50	6.33	3.47	4.93	14.09	0.75	0.59	0.32	0.55	5.24	2.55	3.86	3.88	2.38	3.37	5.40	16.87	0.78	1.02	0.83	0.88	2.69	2.34	0.99	7	7	1.00	35	35
Os05g0531200|mRNA|AK063991|CDS+3'UTR	Pollen Ole e 1 allergen and extensin domain containing protein.	4.42	1.69	4.29	3.46	4.49	12.97	0.92	1.23	1.20	1.12	11127.34	12245.36	0.80	0.19	0.20	0.40	19.03	8.59	1.10	1.04	1.11	1.08	8076.70	8767.92	0.78	11857	15217	0.76	3	4
Os04g0174200|COMBINER_EST|AU091794|7	Hypothetical protein.	9.93	0.11	0.33	3.46	24.13	26.33	2.88	0.71	0.30	1.30	7.38	7.65	7.65	0.26	0.17	2.69	18.35	39.20	3.26	0.25	0.28	1.27	9.50	10.99	0.99	7	7	0.98	4	4
Os04g0423800|mRNA|AK108989|CDS+3'UTR	Peroxidase precursor (EC 1.11.1.7).	4.32	0.36	5.69	3.46	5.81	16.87	1.17	1.22	1.17	1.19	22030.30	26058.81	1.25	0.12	0.72	0.70	26.70	19.04	1.11	1.11	1.11	1.11	13843.24	15379.18	0.39	11484	29186	7.15	23	3
Os04g0574200|COMBINER_EST|CI467627|0	Fasciclin-like arabinogalactan protein 10 precursor.	5.44	1.37	3.54	3.45	566.70	2017.87	0.66	0.80	0.75	0.73	2059.18	1488.78	0.19	0.33	0.15	0.22	4379.74	983.37	0.85	0.90	0.86	0.87	1086.65	946.79	1.04	2076	1995	2.24	1727	770
Os03g0844800|mRNA|AK071813|CDS+3'UTR	Conserved hypothetical protein.	5.93	1.55	2.86	3.45	4.49	12.48	0.72	0.69	0.73	0.72	3.72	2.66	6.84	4.03	4.66	5.18	4.51	23.27	1.64	0.61	0.80	1.02	2.95	3.12	1.01	6	6	1.02	21	21
Os07g0555100|mRNA|AK063333|CDS+3'UTR	Conserved hypothetical protein.	4.30	1.15	4.81	3.42	8.72	29.83	0.40	0.50	0.44	0.45	133.09	58.59	0.14	0.34	0.16	0.22	73.38	15.63	0.44	0.61	0.61	0.55	44.95	24.60	0.65	85	130	1.17	76	65
Os12g0567800|COMBINER_EST|CI437884|0	Metallothionein-like protein type 1.	6.14	1.58	2.54	3.42	19.27	62.67	1.33	1.12	1.09	1.18	25753.42	30701.46	1.02	0.64	1.01	0.89	69.36	62.51	1.20	1.11	1.13	1.15	23678.03	27174.97	0.64	20210	31352	0.95	43	45
Os03g0184500|mRNA|AK122017|CDS+3'UTR	Transcriptional factor B3 family protein.	3.54	2.77	3.90	3.40	17.94	63.60	0.69	0.84	0.78	0.77	149.85	114.75	0.48	0.26	0.29	0.34	135.59	48.97	0.99	1.00	1.08	1.03	88.49	90.75	0.74	150	203	1.49	80	53
Os01g0183500|COMBINER_EST|CI221195|6	Phytochrome P450-like protein.	6.19	0.52	3.45	3.39	5.37	13.10	0.99	1.98	1.45	1.47	17.41	23.28	1.77	0.83	0.37	0.99	23.46	19.87	1.65	1.69	2.39	1.91	11.19	20.98	0.81	23	28	0.67	9	13
Os07g0124700|mRNA|AK109848|CDS+3'UTR	ANT (Ovule development protein aintegumenta).	7.21	1.67	1.27	3.39	33.62	104.06	1.20	0.85	0.82	0.96	23.75	21.95	0.30	0.40	0.18	0.29	251.31	74.68	0.92	1.06	0.87	0.95	44.94	42.28	2.85	28	10	4.73	96	20
Os03g0277700|mRNA|AK061148|CDS+3'UTR	Protein of unknown function DUF26 domain containing protein.	5.29	3.06	1.78	3.38	11.58	39.27	1.55	1.19	1.14	1.29	1364.15	1794.90	1.19	1.68	0.42	1.10	36.13	41.85	1.26	1.12	1.08	1.15	1451.28	1675.37	3.52	2612	741	0.94	22	23
Os01g0159000|mRNA|AK070330|CDS+3'UTR	Hypothetical protein.	7.93	0.40	1.72	3.35	26.82	57.77	0.73	0.90	0.98	0.87	314.13	268.77	0.57	0.37	0.69	0.54	95.70	51.69	1.00	1.02	0.86	0.96	299.14	286.98	1.45	217	150	3.73	18	5
Os09g0530800|COMBINER_EST|Os09g0530800|8	Proteinase inhibitor I9, subtilisin propeptide domain containing protein.	4.25	2.66	3.13	3.34	17.42	61.81	0.77	1.19	0.84	0.93	303.27	273.54	0.18	0.32	0.14	0.22	105.04	22.89	1.02	1.21	1.06	1.10	96.74	105.41	0.32	139	437	1.22	50	41
Os12g0508400|COMBINER_EST|CB966855|7	Hypothetical protein.	0.55	7.88	1.55	3.32	74.15	249.63	0.74	7.53	0.77	3.01	5.73	15.08	0.39	9.54	1.90	3.94	86.39	388.86	0.47	13.29	3.36	5.71	10.97	77.09	1.36	9	7	7.52	50	7
Os03g0770700|COMBINER_EST|CI444018|1	AP2/EREBP transcription factor BABY BOOM1.	4.09	2.61	3.23	3.31	16.34	57.25	3.25	0.94	1.86	2.02	4.55	9.35	0.36	0.46	0.24	0.35	103.43	36.96	2.76	2.20	2.45	2.47	3.83	9.46	0.99	7	7	2.61	71	27
Os12g0484900|COMBINER|CI439534|0	(No Hit)	4.90	1.31	3.70	3.31	55.86	191.51	0.69	0.89	0.79	0.79	1064.31	830.92	0.24	0.38	0.18	0.27	462.87	122.66	0.99	1.06	0.99	1.01	656.88	663.39	0.93	633	681	3.02	240	80
Os11g0539500|COMBINER_EST|Os11g0539500|8	O-methyltransferase, family 2 domain containing protein.	7.73	1.41	0.76	3.30	13.31	47.65	1.30	0.72	0.77	0.93	3.98	3.86	0.53	0.59	1.43	0.85	27.95	21.86	1.13	0.31	1.03	0.82	3.73	2.78	0.98	7	7	0.46	6	13
Os11g0681700|COMBINER_EST|Os11g0681700|8	Hypothetical protein.	3.30	3.75	2.84	3.30	65.54	214.77	1.43	1.00	1.17	1.20	12.90	16.02	1.81	2.18	2.75	2.24	159.63	335.97	1.29	3.09	1.53	1.97	6.67	10.74	0.76	18	24	1.17	1089	934
Os07g0229200|mRNA|AK058412|CDS+3'UTR	Cyclin-like F-box domain containing protein.	1.98	3.21	4.67	3.29	12.55	41.08	2.31	3.83	6.65	4.27	7.80	34.71	0.64	1.29	1.84	1.26	38.78	46.90	0.86	3.95	6.70	3.83	6.38	26.26	1.55	59	38	1.33	141	106
Os10g0373400|mRNA|AK108902|CDS+3'UTR	Conserved hypothetical protein.	4.69	0.93	4.20	3.27	4.56	11.39	0.72	0.87	0.77	0.79	24.72	19.29	0.43	0.52	0.54	0.50	19.74	9.74	1.30	1.25	0.94	1.16	15.73	17.95	0.94	42	45	0.96	31	32
Os02g0547300|COMBINER_EST|Os02g0547300|8	Conserved hypothetical protein.	0.63	8.45	0.67	3.25	50.08	146.53	0.65	0.89	0.81	0.78	55.60	42.56	0.68	0.61	0.74	0.68	72.38	48.46	0.75	0.91	0.88	0.85	46.32	38.88	0.97	34	35	1.14	74	64
Os08g0399500|COMBINER_EST|Os08g0399500|8	SRA-YDG domain containing protein.	5.89	0.80	3.05	3.25	5.52	13.40	1.24	1.24	1.92	1.47	19.86	28.16	0.88	1.05	0.65	0.86	15.33	12.82	3.92	2.48	4.43	3.61	4.65	16.04	1.13	12	11	3.12	26	8
Os11g0552100|mRNA|AK064026|CDS+3'UTR	Protein of unknown function DUF724 family protein.	4.97	1.45	3.31	3.25	64.35	210.14	0.66	0.88	0.72	0.75	508.92	375.18	0.35	0.39	0.21	0.32	599.01	189.56	0.91	0.91	0.82	0.88	408.49	359.93	0.87	355	408	1.61	750	465
Os05g0124700|mRNA|AK063257|CDS+3'UTR	Conserved hypothetical protein.	3.28	1.10	5.35	3.24	5.02	13.07	1.17	1.37	3.41	1.99	4.32	8.65	2.97	4.25	4.90	4.04	4.90	19.70	1.43	2.66	5.11	3.07	3.45	10.72	0.53	12	22	0.51	42	82
Os04g0404400|mRNA|AK112111|CDS+3'UTR	Bipartite response regulator, C-terminal effector domain containing protein.	4.22	1.46	4.00	3.23	5.41	14.33	1.60	1.63	1.41	1.55	4136.16	6388.64	0.64	1.74	0.55	0.98	24.25	23.00	0.51	0.76	0.67	0.65	7945.66	5090.91	5.12	8249	1611	23.20	109	5
Os03g0441400|mRNA|AK106680|CDS+3'UTR	TPR-like domain containing protein.	6.21	1.19	2.26	3.22	5.01	12.62	1.81	2.05	1.35	1.74	8.86	14.64	2.98	4.13	2.21	3.11	6.96	20.27	1.78	1.29	1.06	1.38	11.07	15.19	1.19	30	26	1.39	42	30
Os05g0127000|COMBINER|CI345813|0	(No Hit)	4.98	1.53	3.14	3.21	5.22	13.78	1.76	1.47	1.61	1.61	18.26	29.75	3.04	3.80	4.09	3.64	4.95	18.00	3.67	2.76	3.75	3.39	4.58	15.18	0.99	17	17	1.02	12	11
Os08g0456600|mRNA|AK059009|CDS+3'UTR	Hypothetical protein.	4.21	1.12	4.29	3.21	65.55	187.91	0.86	0.89	0.52	0.75	15.41	11.77	0.23	0.30	0.18	0.24	436.94	104.12	0.96	1.32	1.03	1.10	5.91	6.62	0.66	7	11	3.07	156	51
Os01g0152800|mRNA|AK102745|CDS+3'UTR	Protein kinase domain containing protein.	6.03	0.91	2.67	3.20	5.47	13.17	2.38	2.24	3.00	2.54	8.15	20.36	0.87	0.78	0.75	0.80	25.52	20.38	1.17	0.77	0.88	0.94	43.75	41.36	1.47	90	61	1.87	56	30
Os06g0162900|COMBINER_EST|CB661780|7	Hypothetical protein.	4.17	1.37	4.02	3.19	4.28	11.05	3.73	4.37	5.22	4.44	3.79	16.80	2.40	3.24	4.16	3.27	3.92	12.75	5.10	5.98	3.96	5.02	3.04	14.99	0.90	16	18	1.25	11	9
Os12g0637000|COMBINER_EST|CI495215|0	Purple acid phosphatase precursor (EC 3.1.3.2).	4.55	1.52	3.37	3.15	4.24	10.88	0.93	1.00	0.99	0.97	65.82	63.92	3.31	3.35	1.65	2.77	6.16	14.67	0.99	0.99	1.03	1.00	64.27	64.32	0.34	30	87	0.92	6	6
Os07g0604600|mRNA|AK062832|CDS+3'UTR	B12D family protein.	6.16	1.29	1.99	3.15	6.75	19.62	0.76	1.37	1.15	1.09	48332.99	50556.59	1.34	0.23	0.96	0.85	16.58	13.32	1.36	1.26	2.34	1.65	6595.82	10616.53	1.50	5356	3572	1.31	7	5
Os01g0670200|mRNA|AK101638|CDS+3'UTR	Conserved hypothetical protein.	2.99	2.99	3.46	3.15	9.44	29.50	1.59	1.24	1.05	1.29	26.03	33.52	1.29	1.08	0.81	1.06	45.56	49.01	1.07	1.02	0.78	0.96	146.93	140.19	3.10	163	53	1.81	124	68
Os03g0108100|COMBINER|CI493333|0	(No Hit)	2.54	3.19	3.67	3.14	12.89	38.82	3.97	5.55	4.37	4.63	10.22	45.83	1.26	1.38	2.15	1.60	41.25	62.58	2.97	2.08	2.70	2.58	14.14	36.04	1.62	26	16	1.27	45	35
Os03g0115700|mRNA|AK067473|CDS+3'UTR	Short-chain dehydrogenase/reductase SDR family protein.	2.79	3.60	3.01	3.13	63.10	194.83	1.70	2.11	2.18	2.00	522.26	1031.23	4.63	3.83	5.52	4.66	32.38	149.69	2.14	2.39	2.48	2.34	240.67	561.29	0.59	263	444	0.38	34	90
Os09g0341100|COMBINER_EST|CI068888|6	Protein kinase domain containing protein.	2.99	3.97	2.39	3.12	15.90	46.85	2.31	2.34	2.01	2.22	249.07	553.46	2.81	2.59	4.05	3.15	21.55	64.73	1.53	1.34	1.42	1.43	365.08	524.12	1.47	284	193	0.81	39	48
Os02g0581200|mRNA|AK062477|CDS+3'UTR	Conserved hypothetical protein.	5.24	1.94	2.13	3.10	7.31	19.97	0.97	1.11	1.11	1.06	368.14	390.26	2.03	1.30	3.77	2.37	13.39	26.59	1.22	1.29	1.29	1.27	220.22	278.91	0.63	243	386	1.80	30	17
Os11g0606300|COMBINER_EST|Os11g0606300|8	Hypothetical protein.	3.77	1.39	4.10	3.09	5.01	13.30	1.15	1.45	1.45	1.35	136.61	179.80	2.37	3.40	5.27	3.68	5.31	18.10	1.16	1.44	1.66	1.42	74.50	104.89	0.64	26	40	1.14	42	37
Os09g0564200|COMBINER_EST|CI548924|6	Peptidase C1A, papain family protein.	4.27	0.69	4.20	3.06	9.71	29.82	1.69	1.40	1.44	1.51	26430.55	40279.33	0.70	0.34	0.87	0.64	46.28	29.10	1.06	1.19	1.16	1.14	26031.16	29493.64	1.08	16775	15499	1.18	19	16
Os01g0761400|mRNA|AK105550|CDS+3'UTR	TGF-beta receptor, type I/II extracellular region family protein.	5.29	2.22	1.65	3.05	7.82	20.01	1.26	1.15	1.16	1.19	51.92	62.41	3.70	3.23	1.04	2.66	7.92	17.03	1.10	1.51	1.31	1.31	28.34	36.32	0.67	34	50	0.88	10	11
Os12g0633900|mRNA|AK107507|CDS+3'UTR	Hypothetical protein.	1.43	2.58	5.14	3.05	7.99	17.90	1.92	2.30	2.38	2.20	7.82	16.75	2.43	4.64	5.12	4.07	5.34	19.04	0.99	2.20	1.37	1.52	15.37	18.46	0.64	13	20	0.99	13	13
Os06g0244100|mRNA|AK063514|CDS+3'UTR	TPR-like domain containing protein.	5.15	1.15	2.84	3.05	4.74	11.47	2.37	1.15	4.48	2.66	8.55	19.78	4.61	4.09	2.49	3.73	5.98	20.68	3.34	3.48	1.71	2.84	5.18	13.22	1.04	16	15	1.37	40	29
Os01g0392600|mRNA|AK063242|CDS+3'UTR	Hypothetical protein.	2.26	4.51	2.28	3.02	7.30	21.99	6.60	5.65	2.88	5.04	11.59	54.86	2.10	1.37	1.65	1.71	16.94	28.61	2.21	1.22	2.70	2.04	29.21	48.63	0.86	16	18	1.01	30	29
Os03g0365800|mRNA|AK063672|CDS+3'UTR	Lipolytic enzyme, G-D-S-L family protein.	6.15	0.25	2.62	3.00	4.22	8.39	1.10	1.13	1.16	1.13	18621.50	21009.41	0.82	0.36	1.10	0.76	16.41	11.31	1.13	1.14	1.14	1.14	9573.20	10910.25	0.75	9592	12855	1.73	169	97
Os12g0634900|mRNA|AK106811|CDS+3'UTR	TPR-like domain containing protein.	5.26	0.29	3.46	3.00	5.99	13.99	3.94	3.66	2.11	3.24	7.05	21.34	0.28	0.54	0.18	0.33	48.12	16.36	1.52	3.13	2.29	2.31	5.08	10.51	0.82	14	17	2.35	21	9
Os09g0269500|mRNA|AK063538|CDS+3'UTR	Conserved hypothetical protein.	3.25	0.75	4.99	3.00	6.86	13.29	2.31	2.24	1.49	2.01	4.49	8.89	2.09	4.09	6.00	4.06	7.26	25.69	2.04	4.55	3.60	3.40	3.61	11.51	0.88	19	21	1.98	21	11
Os09g0432700|mRNA|AK109890|CDS+3'UTR	Conserved hypothetical protein.	6.56	0.17	2.24	2.99	31.86	16.43	0.74	0.67	0.52	0.65	32.55	20.84	2.56	3.87	6.87	4.43	6.40	24.80	2.66	1.12	1.22	1.67	11.49	16.80	0.61	11	17	1.32	12	9
Os05g0457400|COMBINER_EST|Os05g0457400|8	Ribosomal protein L40e family protein.	4.70	0.85	3.38	2.98	4.18	9.30	4.75	0.23	3.99	2.99	22.19	15.31	2.91	2.04	3.25	2.73	3.80	10.37	3.85	1.26	2.72	2.61	4.26	9.29	1.00	23	23	0.81	79	98
Os07g0616800|mRNA|AK100306|CDS+3'UTR	Sucrose synthase 3 (EC 2.4.1.13) (Sucrose-UDP glucosyltransferase 3).	4.80	0.47	3.63	2.97	4.88	11.78	0.57	0.81	0.52	0.63	11.47	7.32	0.36	0.43	0.46	0.42	14.38	6.10	0.89	1.43	0.91	1.08	4.64	4.94	0.35	12	33	1.80	14	8
Os01g0852900|mRNA|AK101805|CDS+3'UTR	TPR-like domain containing protein.	2.20	3.71	2.99	2.97	10.06	28.41	2.23	1.86	1.28	1.79	13.35	23.54	1.99	1.53	2.26	1.93	27.32	51.94	1.43	1.38	1.57	1.46	12.84	18.81	0.99	42	43	0.84	98	116
Os01g0829700|mRNA|AK109789|CDS+3'UTR	Conserved hypothetical protein.	4.29	1.03	3.55	2.96	6.14	14.42	0.86	1.46	2.89	1.74	7.95	10.97	2.49	4.00	1.35	2.61	9.40	21.98	1.33	2.10	2.35	1.93	3.84	7.38	1.16	9	8	1.28	15	12
Os01g0257300|mRNA|AK070626|CDS+3'UTR	Conserved hypothetical protein.	2.38	3.30	3.16	2.94	19.23	55.56	1.45	1.26	1.43	1.38	3428.85	4763.44	2.27	3.46	1.69	2.47	31.17	75.43	1.17	1.30	1.24	1.24	2493.69	3080.75	0.83	6143	7413	0.81	30	37
Os11g0619000|mRNA|AK071396|CDS+3'UTR	Hypothetical protein.	4.55	1.70	2.58	2.94	4.28	10.58	2.04	1.27	1.57	1.63	10.46	17.17	4.11	3.81	2.69	3.54	4.81	16.84	1.36	1.32	2.09	1.59	10.50	16.10	1.28	20	16	1.59	13	8
Os04g0121900|mRNA|AK121710|UTR	Non-protein coding transcript, uncharacterized transcript.	4.63	0.79	3.39	2.94	4.48	9.88	1.06	1.08	0.92	1.02	18.75	19.00	1.00	0.89	0.64	0.85	21.04	17.80	0.89	0.95	1.07	0.97	17.25	16.57	1.07	16	15	1.21	19	16
Os02g0172800|mRNA|AK103838|CDS+3'UTR	Zinc-binding protein.	5.25	1.92	1.64	2.94	22.34	70.93	0.66	0.77	0.51	0.65	65.91	41.98	0.12	0.39	0.16	0.22	304.68	67.20	0.70	0.68	0.78	0.72	63.72	45.89	0.92	43	46	5.66	102	18
Os12g0121600|mRNA|AK072782|CDS+3'UTR	Conserved hypothetical protein.	4.37	0.61	3.80	2.93	4.81	10.46	1.03	0.70	0.74	0.83	4.21	3.48	0.75	0.53	1.08	0.79	8.44	6.54	0.77	1.33	0.81	0.97	3.20	3.05	0.97	6	6	0.90	3	4
Os07g0636600|mRNA|AK106022|CDS+3'UTR	Plant disease resistance response protein family protein.	1.11	4.23	3.41	2.92	1801.66	5094.36	1.27	4.17	3.37	2.93	1210.30	3380.82	0.16	0.87	0.67	0.57	7828.05	4333.36	0.61	2.42	3.08	2.03	1430.92	2846.08	1.01	2347	2333	1.41	6873	4890
Os10g0452300|mRNA|AB059239|CDS+3'UTR	Eggshell protein family protein.	7.72	0.25	0.75	2.91	4.44	8.58	1.30	1.01	0.85	1.05	24.68	26.14	1.27	1.48	0.85	1.20	3.94	4.77	0.80	0.44	0.39	0.54	63.68	35.03	5.99	89	15	0.99	3	3
Os11g0518600|mRNA|AK106461|CDS+3'UTR	Hypothetical protein.	2.68	3.68	2.33	2.90	15.94	45.16	3.19	4.65	1.48	3.11	16.08	46.77	3.52	2.46	1.00	2.33	13.50	31.14	3.74	6.54	0.72	3.67	4.26	14.93	2.03	12	6	0.99	3	3
Os10g0452500|COMBINER_EST|AU173297|6	Glycine-rich protein precursor.	1.99	0.31	6.39	2.89	6.53	13.82	0.66	0.91	0.82	0.80	20633.84	16056.01	2.28	0.13	0.24	0.88	29.57	31.02	1.11	1.16	1.15	1.14	9969.82	11358.72	0.55	12694	22997	0.97	3	3
Os03g0759500|mRNA|AB099524|CDS	Origin recognition complex subunit 5 (Fragment).	1.85	3.37	3.46	2.89	17.71	50.23	0.85	2.00	1.85	1.57	57.50	83.95	0.72	1.42	1.62	1.25	38.99	48.93	1.03	1.78	2.03	1.61	33.37	54.33	1.01	82	81	0.98	41	42
Os04g0617900|mRNA|AK109057|CDS+3'UTR	Germin-like protein precursor.	5.86	0.25	2.54	2.88	4.53	8.80	4.31	3.96	1.57	3.28	24.82	78.80	6.13	2.39	1.19	3.24	5.46	15.10	0.82	0.97	0.48	0.76	202.58	152.29	20.81	1597	77	0.98	3	3
Os07g0638300|mRNA|AK101401|CDS+3'UTR	Peroxiredoxin 6 (EC 1.11.1.-) (Antioxidant protein 2) (1-Cys peroxiredoxin) (1-Cys PRX) (Acidic calcium-independent phospholipase A2) (EC 3.1.1.-) (aiPLA2) (Non-selenium glutathione peroxidase) (EC 1.11.1.7) (NSGPx) (24 kDa protein) (Liver 2D page spot 40	4.15	2.00	2.48	2.88	4.83	12.43	1.65	2.91	4.07	2.88	8.46	19.08	22.18	2.61	2.69	9.16	4.69	45.98	3.16	5.30	2.66	3.71	5.31	17.67	1.27	32	25	0.59	4	6
Os09g0522200|mRNA|AF300970|CDS+3'UTR	DRE-binding protein 1A.	1.42	4.50	2.70	2.87	671.24	1914.99	1.79	1.16	1.08	1.34	703.82	981.90	9.24	9.14	27.02	15.13	228.92	3505.06	3.52	6.02	9.65	6.40	208.14	1332.13	0.26	848	3233	0.58	509	885
Os09g0427100|mRNA|AK100693|CDS+3'UTR	Hypothetical protein.	5.20	0.86	2.55	2.87	8.00	16.70	1.35	0.92	1.12	1.13	25.37	29.35	4.67	4.99	2.89	4.18	6.66	26.76	1.85	0.84	1.19	1.29	41.33	41.80	0.97	37	39	0.98	27	28
Os02g0441000|mRNA|AK108073|CDS+3'UTR	Hypothetical protein.	1.86	1.44	5.29	2.86	4.03	9.96	1.37	0.72	0.80	0.97	3.29	3.23	3.04	7.69	3.97	4.90	4.69	22.27	0.79	1.88	0.85	1.17	2.53	2.87	1.33	7	5	1.61	7	4
Os10g0191300|COMBINER_EST|CI555572|0	Type-1 pathogenesis-related protein.	4.48	0.79	3.32	2.86	89.36	281.06	1.39	1.16	1.13	1.23	81152.65	99938.39	0.82	0.72	1.02	0.85	335.20	284.94	1.11	0.98	1.13	1.07	71619.66	76866.66	2.22	80814	36422	2.75	170	62
Os09g0401100|COMBINER_EST|Os09g0401100|8	ABC transporter related domain containing protein.	1.92	4.10	2.49	2.84	15.50	39.12	0.97	1.25	0.90	1.04	27.66	28.00	2.34	1.59	1.54	1.82	28.92	51.70	1.44	1.22	1.99	1.55	12.70	19.18	1.05	11	11	0.92	27	29
Os02g0641900|mRNA|AK108621|CDS+3'UTR	Myb7 protein (Fragment).	4.02	1.83	2.65	2.83	17.24	52.68	1.67	1.91	1.95	1.84	16.86	30.49	0.38	0.33	0.27	0.33	146.08	48.58	1.63	2.28	1.80	1.90	11.33	21.04	0.78	21	27	1.58	83	53
Os02g0643200|mRNA|AK106784|CDS+3'UTR	YABBY protein family protein.	3.64	1.44	3.41	2.83	54.11	159.72	1.77	1.95	2.61	2.11	7.77	15.41	0.17	0.38	0.11	0.22	491.94	105.96	0.56	2.78	1.52	1.62	12.56	14.94	1.50	12	8	5.01	253	50
Os02g0179600|mRNA|AK110418|CDS+3'UTR	Conserved hypothetical protein.	1.87	3.33	3.29	2.83	12.15	29.81	1.56	2.51	1.67	1.91	9.51	17.31	0.64	0.57	0.42	0.54	63.16	34.32	0.13	0.14	0.24	0.17	49.48	8.46	4.10	103	25	1.63	64	39
Os10g0455100|COMBINER_EST|CI547676|5	Eggshell protein family protein.	3.65	0.27	4.57	2.83	5.21	10.65	0.73	1.08	0.92	0.91	20065.55	17767.94	5.84	0.22	0.30	2.12	22.55	40.10	1.03	1.55	1.11	1.23	11308.72	13715.14	0.93	15955	17075	0.98	4	4
Os12g0584700|mRNA|AK073678|CDS+3'UTR	Hypothetical protein.	3.55	0.82	4.11	2.83	4.83	11.11	2.74	2.54	1.49	2.25	19.53	42.62	3.80	1.95	3.51	3.09	7.33	19.18	1.34	1.20	1.10	1.21	19.38	23.38	1.65	62	38	0.82	16	20
Os08g0452900|mRNA|AK069153|UTR	Non-protein coding transcript, uncharacterized transcript.	0.82	5.51	2.13	2.82	406.00	1088.60	1.25	1.09	1.21	1.18	663.88	790.12	1.26	1.65	1.49	1.46	355.35	520.29	0.91	0.97	0.84	0.91	718.07	651.54	0.95	1747	1846	1.57	1083	690
Os05g0578900|mRNA|AK073464|CDS+3'UTR	Zn-finger, GATA type domain containing protein.	4.37	1.10	2.98	2.82	9.86	27.14	0.68	1.02	0.97	0.89	191.91	167.55	0.47	0.40	0.28	0.38	45.00	17.36	1.05	1.30	1.20	1.18	131.32	154.57	0.70	126	180	1.35	25	18
Os12g0143800|mRNA|AB046620|CDS+3'UTR	Meiotic recombination protein DMC1 homolog.	1.70	3.55	3.17	2.81	20.43	52.20	0.77	0.70	0.66	0.71	25.36	18.11	2.50	4.14	5.12	3.92	24.76	97.06	2.01	1.93	0.93	1.63	7.87	11.91	1.48	80	54	0.98	41	42
Os03g0643700|mRNA|AK110550|CDS+3'UTR	Glutathione transferase (EC 2.5.1.18).	4.38	1.23	2.79	2.80	5.05	11.51	1.37	1.51	1.45	1.44	47.03	67.05	2.90	2.21	1.51	2.21	4.56	10.18	1.49	1.61	2.47	1.86	24.87	44.87	0.50	17	34	1.16	5	5
Os02g0820800|COMBINER_EST|CI219940|6	Protein of unknown function DUF296 domain containing protein.	2.70	1.36	4.31	2.79	5.91	14.39	1.05	1.07	1.11	1.08	5222.53	5619.95	1.84	1.06	2.93	1.95	5.92	12.16	1.09	1.20	1.24	1.18	3441.68	4045.94	0.95	7673	8054	1.10	12	10
Os11g0137000|mRNA|AK103181|CDS+3'UTR	PIN1-like auxin transport protein.	3.42	1.72	3.24	2.79	11.76	34.50	1.39	1.28	1.27	1.32	82.76	109.19	0.41	0.79	0.57	0.59	33.88	19.08	1.44	1.42	1.40	1.42	47.66	67.66	0.93	100	107	1.48	21	14
Os01g0362800|mRNA|AK071457|CDS+3'UTR	Hypothetical protein.	1.25	3.27	3.84	2.79	21.96	55.77	1.86	3.24	6.79	3.96	16.84	73.96	1.14	1.62	2.38	1.72	55.74	97.69	1.93	3.03	7.23	4.06	13.71	58.47	1.09	11	10	1.55	42	27
Os05g0343800|mRNA|AK121944|UTR	Non-protein coding transcript, uncharacterized transcript.	3.10	2.55	2.68	2.78	7.41	20.59	1.23	1.30	2.36	1.63	16.89	24.59	1.74	1.53	1.91	1.73	19.41	32.98	1.50	1.80	1.48	1.59	13.53	21.35	1.12	33	30	1.01	78	77
Os02g0469300|mRNA|AK063552|CDS+3'UTR	ATP-binding region, ATPase-like domain containing protein.	3.93	1.37	3.01	2.77	5.58	13.06	2.05	0.87	1.05	1.32	22.29	29.58	1.28	1.25	2.45	1.66	11.55	17.40	1.53	1.91	2.09	1.84	12.35	22.40	1.32	39	29	0.97	20	20
Os11g0147200|COMBINER_EST|Os11g0147200|8	Peptidase, trypsin-like serine and cysteine proteases domain containing protein.	3.61	0.96	3.73	2.77	5.56	13.71	1.46	3.23	2.84	2.51	6.04	12.72	2.23	1.56	1.79	1.86	9.95	18.26	3.76	2.17	0.96	2.30	6.56	10.97	1.23	13	10	1.13	29	26
Os11g0274100|COMBINER_EST|Os11g0274100|8	Protein kinase domain containing protein.	3.05	1.77	3.48	2.77	5.82	14.71	1.53	1.68	1.56	1.59	11.48	18.11	2.88	7.33	7.48	5.90	5.13	30.19	0.82	4.18	2.64	2.55	3.60	8.75	0.63	7	10	0.64	10	15
Os01g0374000|COMBINER_EST|CI460408|0	Glutathione transferase (EC 2.5.1.18).	2.24	1.75	4.30	2.76	4.64	11.95	7.06	13.66	12.76	11.16	3.91	43.18	2.06	1.14	1.42	1.54	10.44	15.28	3.38	7.47	6.95	5.93	9.47	55.95	3.26	20	6	2.02	8	4
Os06g0216400|mRNA|AK101267|CDS+3'UTR	TPR-like domain containing protein.	4.83	0.93	2.52	2.76	6.69	15.80	0.72	1.01	1.20	0.97	32.97	30.71	0.98	1.54	0.88	1.13	18.60	20.21	1.15	1.27	1.07	1.16	17.23	19.90	0.88	57	65	1.17	113	96
Os08g0372600|COMBINER|CI345813|0	(No Hit)	3.91	0.77	3.58	2.75	5.23	11.14	1.51	2.45	3.68	2.54	14.60	29.84	2.67	1.06	2.60	2.11	4.90	10.38	2.87	2.13	1.79	2.26	5.55	11.93	1.00	13	13	0.76	5	6
Os03g0291700|mRNA|AK107416|CDS+3'UTR	Hypothetical protein.	3.26	1.38	3.59	2.75	5.95	14.28	2.17	2.00	1.42	1.86	13.88	25.05	1.15	2.38	2.23	1.92	5.06	9.71	1.98	1.38	1.59	1.65	22.42	36.71	1.75	22	13	0.73	4	6
Os10g0398100|mRNA|AK108922|CDS+3'UTR	Plant disease resistance response protein family protein.	4.45	0.82	2.97	2.74	5.07	10.63	1.23	1.19	1.20	1.21	2418.51	2925.08	2.88	2.43	2.42	2.58	5.05	13.01	1.22	1.18	1.40	1.27	1391.87	1766.09	0.84	2180	2588	0.63	11	18
Os11g0551900|mRNA|AK103055|CDS+3'UTR	Growth-regulating factor 8.	3.98	1.57	2.63	2.73	76.59	217.64	0.76	0.99	0.90	0.88	669.01	584.31	0.32	0.49	0.30	0.37	458.55	169.89	1.11	1.05	1.06	1.07	435.85	468.75	1.24	450	362	3.06	290	95
Os01g0348000|COMBINER_EST|AU032203|6	Peptidase C1A, papain family protein.	2.73	0.71	4.69	2.71	7.90	15.45	1.08	1.17	1.14	1.13	20059.50	22523.66	0.53	0.25	0.43	0.40	17.97	7.24	1.14	1.02	1.16	1.11	4142.14	4600.00	0.37	3861	10354	0.81	5	6
Os05g0161800|COMBINER|CI236301|6	(No Hit)	4.76	2.04	1.30	2.70	8.57	22.50	0.67	0.81	0.79	0.76	4360.73	3272.36	0.38	0.43	0.49	0.43	51.61	22.34	0.80	0.68	0.64	0.71	3145.93	2224.31	2.81	4300	1531	1.03	21	21
Os02g0301400|mRNA|AK121646|CDS+3'UTR	Conserved hypothetical protein.	3.19	2.02	2.88	2.70	9.60	26.09	1.08	1.17	1.03	1.10	29.71	32.32	0.95	0.99	1.00	0.98	33.93	33.25	0.94	1.30	1.38	1.21	24.26	28.57	0.67	49	74	0.87	42	48
Os11g0123600|COMBINER|CI353530|5	(No Hit)	3.11	2.19	2.79	2.70	51.97	144.81	3.17	4.97	7.77	5.30	6.39	28.57	1.04	0.97	1.16	1.06	92.03	96.81	4.96	3.78	4.12	4.28	2.99	12.81	1.34	8	6	1.37	76	56
Os04g0177300|mRNA|AK102094|CDS+3'UTR	SNF2-related domain containing protein.	3.20	1.44	3.44	2.69	59.14	162.82	0.83	0.94	0.86	0.88	280.70	244.21	0.32	0.38	0.40	0.37	237.15	87.02	1.06	1.07	1.02	1.05	182.09	191.42	0.83	183	220	1.32	138	105
Os04g0602900|mRNA|AK065982|CDS+3'UTR	Farnesyl cysteine carboxyl methyltransferase-like protein.	3.75	1.59	2.74	2.69	5.71	14.36	2.38	0.98	1.48	1.61	3.90	6.36	1.88	3.51	5.64	3.68	7.12	21.46	2.24	1.73	0.77	1.58	3.64	5.83	0.82	7	8	0.89	16	19
Os05g0263300|mRNA|AK064520|UTR	Non-protein coding transcript, unclassifiable transcript.	4.29	0.37	3.38	2.68	6.62	10.20	0.75	2.01	6.12	2.96	3.89	11.77	0.92	3.64	6.75	3.77	4.09	15.48	0.79	2.14	6.54	3.16	3.02	9.64	0.98	6	6	2.06	8	4
Os02g0616600|mRNA|AK105414|CDS+3'UTR	Conserved hypothetical protein.	4.89	2.04	1.10	2.68	14.02	37.78	1.01	0.78	1.07	0.95	56.87	54.40	1.04	1.31	2.08	1.48	28.64	40.44	0.73	0.83	0.80	0.78	69.71	54.40	0.75	34	46	1.12	19	17
Os06g0242700|mRNA|AK070156|CDS+3'UTR	Conserved hypothetical protein.	5.61	1.19	1.23	2.68	15.90	45.51	0.72	0.69	0.73	0.72	3.82	2.73	2.12	1.76	1.83	1.90	35.84	68.05	3.06	3.25	2.21	2.84	3.10	8.75	0.98	6	6	1.03	11	11
Os02g0109300|COMBINER|CI136254|6	(No Hit)	1.82	0.72	5.49	2.68	9.31	19.15	1.15	0.73	0.67	0.85	14.87	12.31	0.49	0.68	0.51	0.56	33.70	18.45	0.74	1.50	0.45	0.90	13.09	9.77	0.85	8	9	1.93	25	13
Os03g0416300|mRNA|AK058400|CDS+3'UTR	COBRA-like protein 2 precursor.	3.96	1.28	2.77	2.67	16.20	42.71	0.71	2.25	1.19	1.38	16.07	17.64	0.27	0.50	0.40	0.39	59.06	22.77	1.96	1.57	1.20	1.58	9.44	14.31	0.80	20	25	1.54	45	29
Os10g0505000|COMBINER_EST|CI437675|6	Plant lipid transfer/seed storage/trypsin-alpha amylase inhibitor domain containing protein.	3.93	0.78	3.29	2.67	4.50	9.14	1.68	0.95	1.07	1.23	3.78	4.71	1.82	2.32	2.74	2.29	4.17	9.50	0.79	1.20	0.83	0.94	2.94	2.72	1.15	7	6	0.91	4	5
Os07g0136500|COMBINER_EST|CI276755|6	Conserved hypothetical protein.	2.95	1.16	3.87	2.66	6.04	13.31	2.60	2.22	3.01	2.61	5.02	13.12	2.17	2.89	2.29	2.45	5.71	14.01	1.78	2.49	2.57	2.28	3.99	9.04	2.00	14	7	0.97	11	11
Os02g0288400|COMBINER_EST|CI320256|6	MRP-like ABC transporter.	3.41	1.17	3.40	2.66	4.72	10.26	4.85	2.68	4.30	3.94	4.33	17.19	1.80	4.31	4.16	3.42	4.40	15.06	1.77	4.16	2.25	2.73	3.20	8.48	0.46	18	38	0.71	8	12
Os10g0471700|mRNA|AK064173|CDS+3'UTR	Cyclin-dependent kinase inhibitor 7.	2.95	1.36	3.65	2.65	5.01	11.72	3.89	2.90	3.32	3.37	3.55	12.05	3.71	1.93	4.02	3.22	8.21	25.20	3.03	3.67	3.27	3.32	2.98	9.85	1.54	16	10	1.71	34	20
Os01g0963800|mRNA|AK107518|CDS+3'UTR	Hypothetical protein.	3.07	1.02	3.86	2.65	58.07	155.34	0.78	0.99	0.96	0.91	168.53	150.16	0.23	0.29	0.22	0.25	363.48	89.94	1.11	1.19	1.23	1.17	109.47	128.39	0.92	152	165	1.19	114	95
Os04g0331900|mRNA|AK071460|CDS+3'UTR	Hypothetical protein.	2.53	2.81	2.59	2.65	12.54	33.06	2.07	3.93	2.63	2.88	11.98	31.20	2.65	2.63	3.59	2.96	12.75	38.00	1.71	1.65	2.06	1.81	9.36	16.70	0.98	6	6	0.35	9	27
Os04g0653600|mRNA|AK059064|UTR	AP2/EREBP transcription factor BABY BOOM1.	2.62	1.76	3.55	2.65	34.37	93.50	0.59	0.78	0.74	0.70	1651.21	1144.35	0.41	0.37	0.29	0.36	177.17	62.99	0.91	0.87	0.88	0.89	1167.16	1038.33	1.25	1099	881	1.89	118	62
Os05g0409400|mRNA|AK102597|CDS+3'UTR	MAP65/ASE1 family protein.	2.45	2.24	3.22	2.64	8.15	21.42	0.79	1.02	0.88	0.90	47.79	42.20	0.73	1.38	1.49	1.20	14.11	16.46	1.58	1.59	1.49	1.55	20.14	31.15	0.69	68	99	0.77	19	25
Os05g0378700|COMBINER_EST|AU174392|6	Hypothetical protein.	4.16	0.50	3.25	2.64	6.22	13.90	0.99	0.98	1.18	1.05	165.76	174.76	0.90	1.71	0.93	1.18	6.84	7.55	1.42	1.85	1.49	1.58	79.51	124.57	0.45	83	184	0.37	4	10
Os10g0438500|mRNA|AK103093|CDS+3'UTR	Cyclin-like F-box domain containing protein.	3.08	1.43	3.38	2.63	37.91	104.45	0.82	1.02	0.88	0.91	210.70	188.46	0.27	0.46	0.46	0.40	160.34	63.20	1.11	1.09	1.14	1.11	110.77	123.22	0.83	139	167	1.43	95	66
Os02g0157000|COMBINER_EST|Os02g0157000|8	Leucine-rich repeat, typical subtype containing protein.	4.18	0.94	2.77	2.63	4.29	8.69	3.27	1.60	2.70	2.52	3.65	9.32	3.13	4.12	3.80	3.68	4.00	14.71	2.84	3.96	2.94	3.25	2.84	9.10	1.68	12	7	1.40	7	5
Os01g0165800|mRNA|AK119338|CDS+3'UTR	Conserved hypothetical protein.	2.76	2.45	2.65	2.62	106.29	279.46	1.74	1.61	1.83	1.73	228.80	396.56	2.49	2.38	2.35	2.41	202.82	488.52	2.02	2.14	1.88	2.01	181.42	364.31	1.03	215	210	1.11	297	267
Os06g0220100|mRNA|AK099621|CDS+3'UTR	Hypothetical protein.	1.09	3.81	2.95	2.62	21.73	34.81	2.58	4.20	5.13	3.97	6.59	22.13	1.54	1.07	1.61	1.41	17.52	22.92	3.44	2.25	3.22	2.97	6.27	18.40	1.26	26	21	1.07	23	22
Os12g0160200|COMBINER|CI218317|6	(No Hit)	4.52	2.29	1.02	2.61	10.88	30.55	0.91	1.04	0.93	0.96	57.13	54.45	0.28	0.33	0.28	0.30	85.12	25.27	0.84	1.27	1.11	1.07	39.85	41.96	0.93	78	84	1.39	12	8
Os08g0529400|COMBINER|CI548142|x	(No Hit)	2.44	1.28	4.09	2.60	5.09	11.41	0.88	1.01	0.90	0.93	228.40	210.34	2.78	4.96	5.05	4.26	6.55	23.71	1.14	1.11	1.22	1.16	109.98	127.58	1.03	405	394	1.09	16	15
Os03g0663100|mRNA|AK119396|CDS+3'UTR	PDZ/DHR/GLGF domain containing protein.	1.63	2.75	3.42	2.60	56.51	145.40	1.57	1.88	2.87	2.11	19.13	40.27	2.36	3.66	2.92	2.98	51.93	155.79	3.02	2.21	1.99	2.40	8.29	19.30	0.96	9	9	1.56	30	19
Os01g0219200|mRNA|AK108579|CDS+3'UTR	Conserved hypothetical protein.	2.11	1.62	4.07	2.60	7.89	17.84	1.10	1.28	1.16	1.18	46.01	53.66	2.02	1.65	3.52	2.40	10.68	22.78	1.24	1.34	1.44	1.34	20.90	27.88	0.90	40	44	1.20	26	21
Os10g0207500|mRNA|AK064393|CDS+3'UTR	Conserved hypothetical protein.	4.00	1.78	2.01	2.60	6.38	15.24	2.65	1.96	4.35	2.98	7.39	20.12	1.81	1.71	4.08	2.53	8.30	18.04	1.81	2.83	3.12	2.58	3.24	8.28	0.87	8	9	0.81	7	8
Os01g0739700|mRNA|AK063960|CDS+3'UTR	Glycoside hydrolase, family 17 protein.	3.72	1.12	2.94	2.59	380.56	924.04	0.60	0.71	0.57	0.63	631.70	392.27	0.23	0.36	0.18	0.26	2397.53	615.19	0.83	0.76	0.83	0.81	267.56	215.93	0.80	413	518	1.90	895	472
Os08g0206500|COMBINER_EST|C97352|6	Transcription factor CBF/NF-Y/archaeal histone domain containing protein.	2.00	0.99	4.78	2.59	5.64	11.75	3.86	2.22	2.78	2.95	3.44	10.27	2.23	4.79	5.14	4.05	5.84	19.67	2.41	3.62	2.08	2.70	2.59	6.88	0.70	11	15	0.96	19	19
Os01g0691100|mRNA|AK064045|CDS+3'UTR	Lipid transfer protein (Fragment).	2.90	1.40	3.47	2.59	5.75	13.49	0.79	1.12	1.08	0.99	1298.03	1261.23	1.49	1.68	2.94	2.03	11.08	21.03	0.96	0.98	1.00	0.98	818.22	800.32	1.01	496	491	1.37	10	7
Os05g0134800|COMBINER_EST|C20488|6	Haem peroxidase, plant/fungal/bacterial family protein.	4.38	0.34	3.05	2.59	5.51	11.37	0.88	1.29	1.09	1.09	22803.29	24174.87	4.15	0.27	0.38	1.60	15.72	28.74	1.13	1.22	1.43	1.26	6924.28	8718.15	0.59	8606	14511	0.72	3	4
Os07g0104500|mRNA|AK108824|CDS+3'UTR	Haem peroxidase, plant/fungal/bacterial family protein.	3.89	0.79	3.06	2.58	18.63	52.67	0.98	1.03	0.97	0.99	62004.59	61344.52	0.77	0.38	0.81	0.65	81.67	55.75	1.05	1.03	1.22	1.10	32601.53	35658.04	1.15	41176	35811	0.99	49	49
Os02g0687600|mRNA|AK100994|CDS+3'UTR	Hypothetical protein.	2.00	1.36	4.36	2.58	5.80	12.50	2.95	1.23	2.48	2.22	3.44	7.76	1.67	2.68	2.89	2.42	10.47	23.85	1.91	4.36	1.34	2.54	5.02	10.19	1.02	5	5	3.10	38	12
Os10g0532900|COMBINER_EST|Os10g0532900|8	Hypothetical protein.	4.30	1.06	2.34	2.57	8.08	23.16	1.94	0.94	2.39	1.75	6.60	11.71	5.26	3.02	3.18	3.82	4.74	18.23	1.96	2.58	1.35	1.96	4.78	8.72	0.58	8	14	0.85	14	17
Os08g0544700|mRNA|AK111366|CDS+3'UTR	Conserved hypothetical protein.	1.92	1.68	4.05	2.55	8.39	18.74	2.02	1.04	1.10	1.39	9.16	11.62	3.94	2.92	4.88	3.91	6.97	26.49	1.23	1.37	0.93	1.17	4.43	5.06	1.14	11	10	0.68	10	14
Os02g0144200|COMBINER|CI117527|6	(No Hit)	1.62	0.71	5.30	2.54	7.24	14.10	0.44	0.50	0.42	0.45	130.00	58.45	1.04	0.82	1.55	1.14	7.70	8.23	0.52	0.68	0.54	0.58	82.86	48.03	1.25	33	27	1.31	13	10
Os09g0441100|mRNA|AK107584|CDS+3'UTR	Cytochrome P450 monooxygenase CYP92A1.	6.93	0.25	0.44	2.54	7.91	17.86	1.23	0.83	1.46	1.17	39.91	47.60	0.26	0.16	0.20	0.21	22.00	4.35	0.62	0.70	1.35	0.89	7.45	6.22	0.35	29	83	0.98	4	4
Os05g0486300|mRNA|AK073521|CDS+3'UTR	NOT2/NOT3/NOT5 family protein.	1.65	1.96	4.01	2.54	22.37	55.87	0.86	1.14	1.72	1.24	39.00	47.29	0.78	0.97	1.54	1.10	47.20	52.08	1.42	1.25	2.44	1.70	17.90	31.45	0.88	48	55	0.87	94	109
Os02g0590700|mRNA|AK068984|CDS+3'UTR	Conserved hypothetical protein.	4.08	0.88	2.66	2.54	4.46	8.70	1.16	0.69	0.88	0.91	3.70	3.40	3.76	2.64	4.00	3.46	4.14	14.34	0.75	0.68	0.81	0.75	2.85	2.14	1.46	8	6	1.54	29	19
Os08g0246800|mRNA|AK060251|CDS+3'UTR	Hypothetical protein.	2.35	2.75	2.51	2.53	36.56	91.84	1.47	1.40	1.70	1.52	118.53	179.88	1.98	1.64	2.26	1.96	50.99	99.17	1.03	1.24	1.26	1.18	97.13	114.02	1.05	148	140	1.34	75	56
Os07g0589200|COMBINER_EST|CI092847|6	GRAS transcription factor domain containing protein.	2.59	1.46	3.52	2.53	86.43	225.86	1.04	1.10	1.12	1.08	1348.29	1458.45	0.48	0.31	0.45	0.41	268.01	110.07	1.00	1.20	1.42	1.21	650.67	779.89	0.63	943	1498	1.69	189	111
Os06g0138500|mRNA|AK066485|CDS+3'UTR	Hypothetical protein.	2.53	1.82	3.22	2.52	6.21	14.75	1.56	1.57	3.06	2.06	10.87	19.87	3.71	2.35	3.75	3.27	4.79	15.46	3.82	2.40	3.07	3.10	5.13	15.33	0.87	14	16	1.19	19	16
Os05g0219900|mRNA|AK120886|CDS+3'UTR	Conserved hypothetical protein.	3.16	0.56	3.85	2.52	17.34	43.10	0.68	0.86	0.61	0.72	143.41	100.51	0.20	0.27	0.23	0.23	128.97	30.03	0.73	1.19	1.55	1.15	62.58	71.23	0.46	52	113	2.26	51	22
Os07g0604700|COMBINER_EST|CI447910|0	B12D family protein.	5.52	0.99	1.04	2.52	8.58	22.34	1.26	1.16	1.43	1.28	8827.18	11378.48	0.92	0.41	0.23	0.52	20.99	11.67	0.63	1.06	1.22	0.97	3101.23	2979.21	1.62	1640	1013	2.70	9	3
Os01g0686500|mRNA|AK107195|CDS+3'UTR	Conserved hypothetical protein.	4.54	0.42	2.59	2.52	4.23	7.37	0.18	0.17	0.35	0.23	27.60	6.48	0.87	0.71	0.28	0.62	13.31	8.40	0.39	0.41	0.84	0.54	4.74	2.38	0.99	5	5	0.89	4	5
Os03g0750200|COMBINER_EST|Os03g0750200|8	Kinesin-like polypeptides 7 (Fragment).	2.48	1.67	3.39	2.51	10.84	28.15	0.59	0.85	0.85	0.76	58.46	43.14	0.51	0.57	0.83	0.64	36.42	22.36	1.20	0.81	1.05	1.02	31.76	32.79	0.76	46	60	0.77	37	48
Os03g0709100|mRNA|AK061596|CDS+3'UTR	Basic blue protein (Cusacyanin) (Plantacyanin) (CBP).	3.16	1.35	3.03	2.51	181.82	459.16	0.68	0.83	0.89	0.80	75.80	59.72	0.21	0.34	0.19	0.25	989.80	245.58	0.99	1.61	1.07	1.22	41.53	49.53	0.91	52	57	2.08	432	207
Os03g0216900|mRNA|AK073615|CDS+3'UTR	Hypothetical protein.	3.12	1.43	2.98	2.51	91.76	235.55	0.78	0.95	0.88	0.87	584.84	502.59	0.33	0.44	0.32	0.36	418.70	150.88	0.93	1.03	0.92	0.96	459.18	439.62	1.07	421	393	2.16	288	133
Os11g0484300|mRNA|AK121422|CDS+3'UTR	MCM protein 2 family protein.	2.82	1.44	3.25	2.50	699.61	1781.74	0.99	1.18	1.14	1.10	2613.28	2856.71	0.58	0.57	0.53	0.56	2050.26	1147.23	1.32	1.23	1.19	1.25	1829.20	2283.22	0.91	2873	3147	1.10	1987	1809
Os01g0250300|mRNA|AK106665|CDS+3'UTR	Hypothetical protein.	1.95	2.77	2.78	2.50	110.42	275.37	1.69	2.67	3.45	2.60	98.53	252.18	1.74	3.04	2.69	2.49	270.14	668.33	1.50	3.02	2.85	2.45	100.44	244.16	1.06	96	91	1.81	461	254
Os07g0676900|mRNA|AK072862|CDS+3'UTR	Peroxidase (EC 1.11.1.7).	1.31	3.69	2.51	2.50	814.52	1999.19	0.98	0.98	0.94	0.97	30152.93	29167.43	1.69	3.80	4.19	3.23	743.27	2384.28	0.90	1.01	1.43	1.11	6161.61	6791.51	0.20	3351	16924	0.34	438	1272
Os11g0170100|mRNA|AK066442|CDS+3'UTR	Hypothetical protein.	3.89	1.33	2.28	2.50	4.28	8.89	1.61	0.73	1.06	1.14	4.99	6.51	2.63	3.45	5.56	3.88	5.42	19.23	0.79	1.26	0.85	0.97	2.57	2.45	0.98	5	5	1.16	20	18
Os03g0764900|mRNA|AK063380|CDS+3'UTR	Zn finger protein (Fragment).	2.17	2.37	2.96	2.50	50.14	125.20	1.21	1.40	1.31	1.31	515.83	663.98	0.51	0.58	0.51	0.53	185.35	99.06	1.23	1.33	1.09	1.21	382.65	463.36	1.07	754	706	1.62	119	73
Os08g0256200|COMBINER|CI404847|x	(No Hit)	2.23	1.60	3.64	2.49	5.26	11.84	0.94	1.45	2.48	1.62	12.81	14.33	1.20	1.82	1.79	1.60	16.00	24.95	1.40	2.31	0.94	1.55	3.01	4.36	1.11	11	9	1.00	15	15
Os06g0241400|COMBINER_EST|CI439110|0	SAM dependent carboxyl methyltransferase family protein.	1.93	0.26	5.28	2.49	4.38	8.08	1.66	0.73	0.78	1.06	3.74	4.07	0.09	0.88	0.36	0.45	36.15	16.06	0.79	1.42	0.85	1.02	6.41	7.91	0.98	6	6	1.64	5	3
Os11g0237900|COMBINER_EST|Os11g0237900|8	Disease resistance protein family protein.	1.98	3.51	1.97	2.49	19.97	46.40	0.82	0.49	0.73	0.68	18.92	13.27	2.61	1.65	2.05	2.10	30.56	62.51	0.56	0.74	1.14	0.81	14.13	10.62	1.28	11	9	0.94	45	48
Os01g0866000|mRNA|AK108924|CDS+3'UTR	RING finger protein 12 (LIM domain interacting RING finger protein) (RING finger LIM domain-binding protein) (R-LIM).	2.13	2.25	3.06	2.48	62.93	154.68	1.47	0.99	1.40	1.29	1845.08	2426.40	1.04	0.54	0.68	0.75	343.69	261.58	1.18	1.06	1.04	1.09	1959.51	2150.51	1.85	2899	1564	2.34	163	69
Os12g0294800|COMBINER|CI449716|6	(No Hit)	1.57	2.54	3.34	2.48	8.57	19.99	3.80	1.97	2.99	2.92	4.37	12.92	1.08	1.99	1.67	1.58	36.09	56.05	1.89	3.29	3.16	2.78	3.39	9.30	0.90	23	26	0.97	38	39
Os03g0722400|COMBINER_EST|CI447273|0	SNF2-related domain containing protein.	2.96	1.19	3.28	2.48	394.87	999.42	0.78	0.93	0.89	0.87	2303.49	1975.33	0.41	0.38	0.36	0.38	1855.54	713.33	0.99	1.03	1.00	1.01	1487.57	1498.87	0.94	1696	1804	1.63	1718	1052
Os02g0585700|COMBINER|CI550241|0	(No Hit)	1.60	1.70	4.13	2.48	5.67	11.86	1.37	1.59	1.49	1.49	1103.77	1627.03	3.97	3.88	2.57	3.47	4.20	14.93	1.26	1.17	1.11	1.18	828.84	980.28	0.27	3709	13534	0.89	7	8
Os12g0636100|mRNA|AK072712|CDS+3'UTR	TPR-like domain containing protein.	3.54	1.46	2.42	2.47	157.62	401.09	0.92	1.02	0.95	0.96	96.86	92.72	0.30	0.43	0.32	0.35	888.95	309.94	1.34	1.41	1.25	1.33	53.22	70.71	0.64	94	146	2.80	648	231
Os04g0624800|mRNA|AK070522|CDS+3'UTR	RNA-binding region RNP-1 (RNA recognition motif) domain containing protein.	3.33	1.12	2.97	2.47	4.84	10.06	1.13	1.14	0.92	1.07	11.78	12.54	0.94	0.98	1.40	1.11	13.07	14.08	0.74	2.42	1.66	1.61	8.03	10.44	0.91	18	20	1.32	12	9
Os03g0276800|mRNA|AK106371|CDS+3'UTR	Heat shock protein 70.	2.13	0.63	4.64	2.47	4.67	9.01	1.71	1.43	0.75	1.30	3.52	4.59	3.97	2.93	3.25	3.38	3.80	12.87	0.93	0.69	0.83	0.82	2.63	2.16	0.93	17	18	0.65	9	13
Os08g0112900|mRNA|AK069672|CDS+3'UTR	Lipolytic enzyme, G-D-S-L family protein.	2.88	0.54	3.95	2.46	87.15	191.36	3.66	2.65	1.57	2.63	20.36	50.11	0.22	0.24	0.15	0.20	700.22	143.52	0.98	1.12	0.98	1.02	61.33	62.66	2.36	200	85	4.06	287	71
Os12g0124700|mRNA|AK073156|CDS+3'UTR	CDC45-like protein family protein.	2.07	1.98	3.32	2.46	16.53	40.83	0.69	1.18	1.00	0.95	96.02	88.65	0.33	0.56	0.53	0.47	41.01	19.06	1.36	1.42	1.36	1.38	45.79	63.16	0.66	43	65	0.72	15	21
Os03g0342100|mRNA|AK072786|CDS+3'UTR	Hypothetical protein.	3.73	1.68	1.96	2.46	332.17	827.49	1.14	0.71	1.40	1.09	4.21	4.59	1.94	2.75	1.82	2.17	411.18	893.07	0.77	0.63	0.82	0.74	3.17	2.36	0.90	6	7	1.87	915	490
Os06g0539600|mRNA|AK064662|CDS+3'UTR	Hypothetical protein.	3.71	1.08	2.58	2.46	4.66	9.25	0.75	0.72	0.77	0.74	3.87	2.89	3.17	1.91	3.04	2.71	4.39	11.89	0.79	0.63	0.83	0.75	3.06	2.31	0.72	11	16	0.85	7	8
Os10g0318200|mRNA|AK105548|CDS+3'UTR	Hypothetical protein.	2.53	1.91	2.92	2.45	5.76	13.58	1.28	0.69	1.42	1.13	3.91	4.44	2.32	3.52	3.95	3.26	4.45	14.48	1.14	1.51	1.00	1.22	3.04	3.65	1.51	9	6	0.30	7	24
Os01g0171200|mRNA|AK107515|CDS+3'UTR	Hypothetical protein.	2.22	1.76	3.37	2.45	9.65	23.80	0.75	0.72	0.76	0.74	3.92	2.92	0.76	0.65	0.87	0.76	27.04	20.78	0.79	0.64	0.84	0.75	3.02	2.30	0.97	6	6	0.50	9	17
Os07g0446000|mRNA|AK072251|CDS+3'UTR	PAK-box/P21-Rho-binding domain containing protein.	2.89	1.40	3.05	2.45	4.59	9.73	0.75	0.11	0.76	0.54	10.62	2.94	5.13	3.68	7.05	5.29	4.53	23.81	0.79	0.64	0.84	0.76	3.10	2.37	0.98	6	6	1.54	15	10
Os09g0462800|COMBINER_EST|Os09g0462800|8	Serin carboxypeptidase-like protein.	3.61	1.36	2.37	2.45	6.02	13.05	1.86	1.67	2.54	2.02	9.27	17.69	3.65	1.08	1.43	2.05	7.62	14.04	0.33	1.10	1.11	0.84	9.98	7.07	1.01	10	10	0.57	4	7
Os12g0227400|COMBINER_EST|CI560939|0	Allyl alcohol dehydrogenase.	1.74	2.23	3.37	2.44	37.99	90.72	1.05	0.90	0.95	0.97	743.14	726.38	6.28	2.65	8.38	5.77	21.14	109.96	0.80	0.60	0.65	0.69	2186.63	1505.08	1.86	11651	6262	0.75	19	26
Os04g0588200|COMBINER_EST|Os04g0588200|8	Conserved hypothetical protein.	2.43	1.42	3.47	2.44	10.84	26.94	0.68	1.04	0.78	0.84	73.76	59.27	0.23	0.45	0.34	0.34	47.38	15.53	1.01	1.00	1.17	1.06	40.58	42.72	0.73	63	86	1.21	29	24
Os04g0387300|mRNA|AK111796|CDS+3'UTR	Conserved hypothetical protein.	2.30	2.92	2.10	2.44	106.17	257.17	1.27	1.85	1.66	1.60	520.70	815.24	1.26	1.20	1.26	1.24	242.09	300.13	2.18	1.80	1.99	1.99	174.48	344.69	0.33	192	577	0.89	227	256
Os02g0555300|mRNA|AK108454|CDS+3'UTR	No apical meristem (NAM) protein domain containing protein.	3.61	2.16	1.54	2.43	69.99	171.42	1.84	1.31	1.29	1.48	669.72	1008.47	1.00	1.04	1.69	1.24	225.58	280.78	1.38	1.15	1.14	1.22	575.42	706.89	1.45	2501	1729	2.77	200	72
Os02g0273900|mRNA|AK111035|CDS+3'UTR	Conserved hypothetical protein.	2.28	2.59	2.42	2.43	23.45	55.84	0.89	0.91	0.87	0.89	202.22	179.76	0.44	0.48	0.50	0.47	103.87	48.78	1.10	1.13	0.95	1.06	143.83	151.35	0.85	286	337	1.27	186	147
Os03g0221500|mRNA|AK103138|CDS+3'UTR	Glycoside hydrolase, family 17 protein.	3.37	1.06	2.84	2.42	703.73	1745.48	0.63	0.82	0.65	0.70	3398.11	2341.41	0.23	0.31	0.24	0.26	2657.57	690.13	0.79	0.98	0.94	0.90	1452.72	1306.02	0.98	1981	2026	1.31	1251	957
Os07g0287000|mRNA|AK108052|CDS+3'UTR	Cyclin-like F-box domain containing protein.	2.31	1.69	3.27	2.42	9.44	22.57	0.92	0.95	0.98	0.95	59.31	56.29	1.26	1.63	2.49	1.79	17.98	30.07	1.53	1.06	1.23	1.27	38.29	48.54	1.00	50	50	1.10	38	34
Os05g0389900|mRNA|AK073239|UTR	Non-protein coding transcript, unclassifiable transcript.	3.31	1.75	2.21	2.42	8.69	20.45	1.40	2.47	1.26	1.71	15.13	22.48	0.97	0.98	1.10	1.02	16.33	16.52	2.22	1.12	2.38	1.91	8.80	15.21	0.90	33	36	1.01	20	20
Os12g0218900|COMBINER|CI326732|6	(No Hit)	1.21	3.56	2.48	2.42	40.22	92.04	1.93	0.94	1.17	1.35	6.14	8.04	2.01	3.95	3.89	3.28	54.93	178.61	0.78	1.14	0.85	0.92	4.45	4.31	0.97	6	7	1.37	59	43
Os06g0675200|mRNA|AK060681|CDS+3'UTR	Proteophosphoglycan precursor (Fragment).	2.99	1.13	3.13	2.42	48.86	121.12	0.75	0.92	0.80	0.82	1393.34	1130.38	0.24	0.27	0.17	0.23	387.05	88.77	0.97	1.00	1.06	1.01	778.83	787.99	0.61	753	1244	3.09	148	48
Os01g0914700|mRNA|AK069261|CDS+3'UTR	Peptidase A22B, minor histocompatibility antigen H13 family protein.	2.78	1.18	3.28	2.41	6.20	14.02	1.36	1.63	1.97	1.65	11.07	17.44	3.06	3.74	3.26	3.36	4.68	15.93	1.37	2.97	3.11	2.48	9.86	18.18	0.79	13	17	1.02	13	12
Os04g0601200|mRNA|AK063203|UTR	Non-protein coding transcript, putative npRNA.	4.62	0.28	2.34	2.41	10.63	10.01	0.70	0.69	0.72	0.70	4.25	2.99	2.46	4.32	4.14	3.64	11.28	38.50	0.75	0.61	0.80	0.72	3.33	2.42	0.99	6	6	5.62	58	10
Os07g0127500|mRNA|AK062949|CDS+3'UTR	PR-1a pathogenesis related protein (Hv-1a) precursor.	3.42	1.44	2.36	2.41	6.35	15.08	1.15	1.12	0.92	1.06	94.95	101.15	13.46	5.85	6.17	8.49	15.57	126.53	0.32	0.09	0.08	0.16	2695.41	441.33	18.70	2966	159	0.98	3	3
Os02g0634600|mRNA|AK101737|CDS+3'UTR	Conserved hypothetical protein.	3.18	0.77	3.28	2.41	4.45	8.39	0.96	1.54	1.11	1.20	18.17	20.70	1.81	1.96	3.33	2.36	4.89	11.03	1.44	1.41	1.67	1.51	12.06	18.07	0.97	37	38	1.09	26	24
Os07g0298700|mRNA|AK106927|CDS+3'UTR	Conserved hypothetical protein.	1.97	2.54	2.71	2.40	8.72	20.37	1.52	1.58	1.44	1.51	26.53	39.79	0.71	0.98	1.30	0.99	25.70	24.21	1.27	2.06	1.43	1.58	19.28	29.50	0.99	84	85	0.87	37	43
Os11g0146100|mRNA|AK105591|5'UTR+CDS	AtPIP5K1.	4.02	0.79	2.39	2.40	5.18	9.71	1.82	1.27	2.81	1.97	8.58	15.99	3.45	3.34	2.89	3.23	4.95	16.02	1.17	1.66	2.31	1.71	3.70	6.53	1.80	12	6	1.93	22	11
Os05g0276500|mRNA|AK060313|CDS+3'UTR	Expansin Os-EXPA3.	3.98	1.02	2.21	2.40	5.47	12.43	0.94	1.21	1.13	1.09	9044.28	9744.20	1.80	1.68	1.16	1.55	14.95	24.36	1.04	1.04	0.93	1.01	7131.35	7170.57	0.94	7667	8146	1.24	15	12
Os01g0596300|mRNA|AK069151|CDS+3'UTR	Cyclin-like F-box domain containing protein.	3.97	0.13	3.08	2.39	24.62	10.05	0.75	0.72	0.77	0.75	3.91	2.93	0.78	1.21	0.65	0.88	4.95	4.37	0.79	0.64	0.84	0.76	3.05	2.33	0.98	6	6	0.98	3	3
Os04g0623400|mRNA|AK100249|CDS+3'UTR	Exonuclease domain containing protein.	0.83	1.45	4.90	2.39	8.44	12.87	1.48	2.33	1.82	1.88	7.56	13.68	2.00	1.54	1.30	1.62	11.16	17.30	1.81	1.66	1.03	1.50	7.02	9.46	0.97	8	8	0.81	20	25
Os08g0499100|COMBINER_EST|CI387177|3	TIR domain containing protein.	3.36	1.41	2.40	2.39	31.85	80.36	0.76	0.97	0.80	0.84	617.59	513.80	0.33	0.47	0.21	0.34	144.19	48.25	1.12	1.12	1.19	1.14	288.09	329.50	0.72	361	502	1.48	86	58
Os05g0376600|mRNA|AK073218|CDS+3'UTR	GCN5-related N-acetyltransferase domain containing protein.	4.53	0.58	2.06	2.39	4.59	8.20	0.84	0.94	1.06	0.94	21.50	20.16	0.89	0.92	0.88	0.89	4.14	3.70	1.46	1.58	1.33	1.46	12.35	17.91	0.60	17	29	1.21	6	5
Os11g0213000|COMBINER_EST|CI066566|6	Protein kinase domain containing protein.	2.26	2.27	2.63	2.39	232.17	554.72	2.35	2.18	2.51	2.35	208.56	491.50	2.23	2.28	2.98	2.49	253.08	628.37	1.93	1.71	1.69	1.77	235.69	418.89	1.49	443	298	1.14	273	240
Os05g0207700|mRNA|AK102665|CDS+3'UTR	Serine/threonine-protein kinase PBS1 (EC 2.7.1.37) (AvrPphB susceptible protein 1).	3.32	1.07	2.76	2.38	131.72	323.86	0.92	1.00	0.93	0.95	932.63	880.26	0.28	0.43	0.23	0.31	803.31	248.48	1.17	1.04	1.10	1.10	612.64	675.80	0.90	743	823	2.11	589	279
Os04g0509000|mRNA|AK109631|CDS+3'UTR	Protein kinase domain containing protein.	2.83	0.84	3.48	2.38	4.58	8.85	0.53	0.71	1.07	0.77	5.36	3.73	1.58	1.74	1.93	1.75	7.30	12.35	0.99	1.63	0.51	1.04	4.76	4.13	0.91	6	6	1.25	9	7
Os09g0570800|mRNA|AK064211|CDS+3'UTR	Isopenicillin N synthase family protein.	2.90	0.50	3.73	2.38	4.78	8.53	1.03	1.23	1.74	1.33	15.55	20.02	1.53	1.61	0.83	1.32	7.36	8.74	1.61	1.19	1.28	1.36	25.67	35.11	1.81	128	71	1.39	17	12
Os01g0927000|mRNA|AK106700|CDS+3'UTR	SET domain-containing protein SET118.	2.04	2.07	3.02	2.38	13.52	32.03	1.04	1.14	1.05	1.08	57.71	61.98	0.45	0.89	0.70	0.68	42.20	28.08	1.16	1.38	1.76	1.43	32.86	46.28	0.72	40	55	0.82	43	52
Os10g0422500|mRNA|AK119814|CDS+3'UTR	Endonuclease/exonuclease/phosphatase family protein.	1.79	2.39	2.93	2.37	14.55	32.43	1.18	1.70	1.26	1.38	14.98	19.71	0.40	0.56	0.32	0.43	60.98	26.03	1.90	1.67	1.09	1.55	11.47	17.02	1.17	15	13	2.06	38	18
Os03g0226200|mRNA|AK121522|CDS+3'UTR	Non-symbiotic hemoglobin 2 (rHb2) (ORYsa GLB1b).	5.66	0.66	0.80	2.37	215.95	569.96	0.44	0.85	0.62	0.64	54674.01	32945.54	0.82	0.94	0.80	0.85	493.93	420.01	0.69	0.92	0.98	0.86	31954.68	27360.41	2.47	37894	15350	27.21	3777	139
Os11g0166900|COMBINER|CI388954|6	(No Hit)	1.91	1.54	3.66	2.37	6.64	13.98	2.27	1.57	1.49	1.77	16.47	28.50	1.72	2.18	4.73	2.88	12.01	28.57	1.86	3.32	2.91	2.70	6.43	16.66	1.12	41	37	0.96	26	27
Os01g0165100|mRNA|AK059335|CDS+3'UTR	Conserved hypothetical protein.	2.77	2.39	1.94	2.37	13.67	30.95	1.43	1.78	1.75	1.65	66.29	107.31	1.34	1.85	0.90	1.36	30.16	40.25	1.20	0.83	0.94	0.99	121.39	121.83	3.47	686	198	0.72	10	13
Os01g0668500|mRNA|AK108767|CDS+3'UTR	Hypothetical protein.	3.36	0.73	3.00	2.36	4.99	9.52	1.25	3.00	3.77	2.67	8.73	16.77	3.69	1.39	3.36	2.81	4.39	12.41	3.27	1.69	2.28	2.41	5.23	11.85	0.91	9	10	0.95	8	9
Os01g0657000|mRNA|AK108727|CDS+3'UTR	Protein of unknown function DUF1070 family protein.	6.08	0.25	0.75	2.36	4.35	6.70	0.73	0.71	0.75	0.73	3.72	2.72	0.84	2.40	0.98	1.41	3.91	5.54	0.48	0.63	0.82	0.64	4.51	2.62	0.98	5	6	0.97	3	3
Os10g0504900|mRNA|AK063117|CDS+3'UTR	Lipid transfer protein.	1.76	4.00	1.31	2.36	32.07	69.88	0.74	0.71	0.75	0.74	3.34	2.46	1.28	1.97	0.60	1.29	91.28	120.29	0.02	0.03	0.03	0.03	80.53	2.26	11.31	89	8	1.02	16	16
Os11g0606600|mRNA|AK105448|CDS+3'UTR	Hypothetical protein.	4.11	0.72	2.25	2.36	4.07	7.10	4.29	2.03	3.95	3.42	5.75	16.91	3.19	2.11	2.56	2.62	3.64	9.57	2.89	3.41	3.48	3.26	2.66	8.63	1.07	12	11	1.87	19	10
Os01g0972300|mRNA|AK062432|CDS+3'UTR	Conserved hypothetical protein.	3.11	1.88	2.08	2.36	18.42	44.57	0.58	0.75	0.62	0.65	229.51	146.52	0.26	0.38	0.22	0.29	130.57	37.45	0.74	0.80	0.94	0.83	104.35	86.38	0.76	89	118	2.67	72	27
Os07g0446800|COMBINER_EST|Os07g0446800|8	Hexokinase.	0.80	2.87	3.39	2.35	82.75	214.27	0.70	0.83	0.86	0.80	120.52	98.86	0.68	0.66	3.67	1.67	83.07	148.07	0.81	0.85	0.88	0.85	44.75	37.85	0.54	34	63	0.94	86	92
Os03g0375300|mRNA|AK064716|CDS+3'UTR	Amino acid/polyamine transporter I family protein.	2.42	1.77	2.86	2.35	8.67	20.91	0.75	0.71	0.76	0.74	3.53	2.60	0.36	0.54	0.45	0.45	46.20	20.72	0.77	0.62	0.82	0.74	2.75	2.05	0.99	6	6	2.08	39	19
Os06g0168700|mRNA|AK101305|CDS+3'UTR	Prolin rich protein.	3.34	1.00	2.70	2.35	117.73	286.43	0.85	2.05	2.42	1.77	16.95	26.66	0.20	0.26	0.11	0.19	773.82	149.16	0.66	1.00	0.49	0.71	22.03	15.83	2.93	37	13	6.82	289	42
Os04g0341200|COMBINER|CI397545|6	(No Hit)	1.30	1.66	4.07	2.34	5.13	10.79	1.39	0.65	1.06	1.03	8.14	9.02	0.66	1.28	0.94	0.96	38.74	36.38	1.44	1.97	2.63	2.01	3.15	6.31	0.99	21	21	1.08	41	38
Os12g0553200|mRNA|AB040028|5'UTR+CDS	NB-ARC domain containing protein.	1.74	3.01	2.27	2.34	132.87	305.57	1.09	1.26	1.32	1.23	180.86	219.37	2.18	2.41	2.35	2.31	188.22	433.70	1.24	1.38	1.42	1.35	134.95	181.08	0.77	188	244	1.14	404	354
Os06g0192400|mRNA|AK108798|CDS+3'UTR	Glycosyl transferase, family 31 protein.	2.36	1.50	3.15	2.34	6.30	13.46	1.19	1.21	1.15	1.18	1381.00	1634.62	1.63	1.10	0.81	1.18	4.69	5.61	1.43	1.23	1.38	1.35	678.97	919.19	0.59	692	1179	0.41	6	14
Os01g0807000|mRNA|AK109751|CDS+3'UTR	Conserved hypothetical protein.	3.40	1.80	1.81	2.34	8.95	20.31	2.04	1.84	1.33	1.74	22.77	39.01	3.13	3.24	5.50	3.95	7.45	27.52	2.48	2.46	2.33	2.43	8.71	21.05	0.88	30	34	0.75	17	23
Os04g0280300|mRNA|AK102623|CDS+3'UTR	Hypothetical protein.	1.93	1.52	3.54	2.33	7.77	17.07	0.91	1.07	1.12	1.04	17.83	17.91	1.99	2.20	2.08	2.09	18.52	38.60	2.60	3.78	2.19	2.86	4.66	12.59	0.96	10	10	0.83	22	27
Os03g0216000|mRNA|AK109827|CDS+3'UTR	Zn-finger, C2H2 type domain containing protein.	3.50	1.29	2.19	2.33	8.89	20.64	0.70	0.68	0.73	0.70	4.37	3.08	0.96	0.92	0.72	0.87	75.19	69.58	0.76	0.61	0.79	0.72	3.31	2.41	1.16	8	7	1.16	45	39
Os06g0163900|mRNA|AK102733|CDS+3'UTR	Disease resistance protein family protein.	1.67	3.24	2.07	2.33	62.09	141.52	1.17	1.78	1.41	1.45	510.17	719.39	2.82	4.80	3.33	3.65	100.34	367.64	1.05	1.84	1.65	1.51	414.66	620.70	0.90	785	873	1.28	196	153
Os04g0317400|COMBINER_EST|AU182507|7	Pollen allergen/expansin, C-terminal domain containing protein.	3.06	1.41	2.51	2.33	4.40	8.80	0.73	0.69	0.74	0.72	3.63	2.62	6.47	2.99	3.87	4.44	4.08	18.28	0.76	0.62	0.81	0.73	2.83	2.08	0.99	6	6	0.93	17	18
Os02g0609200|COMBINER_EST|CI380327|6	ATOZI1 protein (Stress-induced protein OZI1) (AT0ZI1 protein).	6.24	0.25	0.49	2.32	5.95	11.44	0.69	0.98	0.95	0.87	11583.22	9820.06	0.37	0.86	0.61	0.61	7.09	3.83	0.91	1.07	1.32	1.10	1736.97	1910.18	0.32	1662	5211	0.99	3	3
Os08g0282500|mRNA|AK111905|CDS+3'UTR	WD40-like domain containing protein.	3.03	1.15	2.80	2.32	55.71	133.04	0.77	0.90	0.77	0.81	190.96	153.55	0.37	0.43	0.38	0.39	193.02	75.66	0.97	1.03	1.11	1.04	106.16	109.84	0.82	157	192	1.07	160	149
Os05g0476200|mRNA|AK063430|CDS+3'UTR	Replication origin activator 2.	2.45	1.36	3.15	2.32	357.35	846.00	0.90	1.11	1.08	1.03	1224.03	1250.94	0.47	0.51	0.53	0.50	1016.70	510.23	1.35	1.31	1.35	1.33	702.90	938.78	0.77	999	1299	0.85	683	801
Os09g0539400|COMBINER_EST|Os09g0539400|8	Hypothetical protein.	2.04	1.35	3.56	2.32	22.07	50.23	0.66	0.91	0.82	0.80	180.52	141.41	0.35	0.85	0.52	0.57	111.05	77.44	0.98	1.03	0.97	0.99	99.27	98.63	0.77	111	146	1.00	38	38
Os04g0380300|mRNA|AK066512|UTR	Cyclin-like F-box domain containing protein.	2.06	3.04	1.84	2.31	10.59	23.22	1.47	0.88	1.11	1.15	174.57	205.65	2.20	1.25	1.72	1.72	35.20	62.26	0.90	0.97	1.03	0.97	236.71	228.96	1.60	909	569	2.10	68	32
Os08g0230600|mRNA|AK111371|CDS+3'UTR	Zn-binding protein, LIM domain containing protein.	3.39	1.29	2.25	2.31	14.19	32.83	1.23	1.12	1.22	1.19	349.84	418.20	0.46	0.48	0.36	0.43	102.74	44.85	1.10	0.93	0.72	0.91	771.82	708.44	1.78	477	267	2.52	51	20
Os05g0467800|COMBINER|CI093215|6	(No Hit)	4.46	0.25	2.22	2.31	4.13	6.39	1.05	1.20	0.67	0.97	12.26	11.24	0.91	0.90	0.87	0.89	3.50	3.13	1.97	2.88	1.10	1.98	3.11	5.94	1.00	9	9	1.85	10	5
Os05g0239500|COMBINER|CI326696|6	(No Hit)	3.43	0.74	2.77	2.31	5.63	10.08	1.39	1.88	1.16	1.48	5.79	8.33	1.23	2.18	2.47	1.96	6.26	11.61	1.95	1.10	1.28	1.44	12.79	17.91	1.73	12	7	1.12	16	14
Os11g0567600|mRNA|AK065598|CDS+3'UTR	Leucine-rich repeat, plant specific containing protein.	3.79	1.38	1.76	2.31	4.85	9.59	1.53	0.71	0.76	1.00	4.23	4.27	1.06	3.34	3.74	2.72	4.52	12.28	0.79	0.91	0.83	0.84	3.27	2.74	0.92	7	7	0.48	21	44
Os11g0672700|mRNA|AK101124|CDS+3'UTR	ATP-dependent DNA helicase RecQ family protein.	2.41	1.37	3.14	2.31	40.94	96.47	0.74	0.94	0.87	0.85	217.85	182.02	0.41	0.35	0.36	0.38	162.27	61.18	1.14	1.28	1.12	1.18	120.04	141.14	0.78	203	259	1.09	107	99
Os03g0398900|mRNA|AK107457|CDS+3'UTR	Conserved hypothetical protein.	1.57	2.59	2.75	2.30	14.24	30.18	2.25	2.04	2.07	2.12	19.77	42.15	2.20	2.23	2.29	2.24	30.50	68.27	1.42	1.11	1.44	1.33	21.02	27.65	2.44	35	14	1.28	30	23
Os04g0295100|COMBINER_EST|Os04g0295100|8	Ribonuclease P-related protein family protein.	1.00	3.00	2.91	2.30	222.01	500.75	0.78	1.79	1.70	1.42	284.42	386.34	0.97	2.81	2.96	2.24	324.04	717.74	0.90	2.33	2.32	1.85	146.71	270.19	0.86	342	399	0.89	595	666
Os08g0511000|mRNA|AK107578|CDS+3'UTR	Protein prenyltransferase domain containing protein.	1.44	2.62	2.84	2.30	14.30	30.12	0.82	0.96	0.83	0.87	45.46	39.12	1.13	1.08	1.23	1.15	36.84	41.96	1.23	1.19	1.30	1.24	23.75	29.38	0.84	62	74	0.98	180	184
Os05g0166300|COMBINER_EST|CI427443|0	Protein kinase domain containing protein.	1.97	2.48	2.46	2.30	23.40	53.45	1.53	1.34	1.39	1.42	534.67	768.26	1.87	1.83	2.50	2.07	31.00	63.16	1.35	1.30	1.17	1.27	348.47	444.22	0.67	347	521	1.44	120	83
Os12g0212100|COMBINER|CI385542|6	(No Hit)	2.03	2.59	2.28	2.30	12.71	28.65	0.64	1.01	0.90	0.85	45.44	37.48	0.60	1.08	0.66	0.78	43.20	32.26	1.35	1.13	1.08	1.19	21.97	25.81	0.74	44	60	0.80	53	67
Os01g0530300|mRNA|AK111105|5'UTR+CDS	Hypothetical protein.	2.78	1.37	2.73	2.30	8.38	19.26	0.98	0.78	1.01	0.92	46.03	42.96	0.40	0.48	0.60	0.49	43.91	21.36	0.81	0.91	0.82	0.85	35.37	30.00	1.02	82	81	1.11	53	48
Os01g0924700|mRNA|AK107827|CDS+3'UTR	Conserved hypothetical protein.	3.19	1.23	2.46	2.29	5.70	11.07	7.04	4.10	5.59	5.58	5.13	28.91	3.95	3.94	4.71	4.20	5.54	23.21	1.27	2.94	2.27	2.16	3.84	8.14	1.26	13	11	1.17	27	23
Os04g0191600|mRNA|AK065570|CDS+3'UTR	F-box protein interaction domain containing protein.	3.78	0.48	2.63	2.29	4.20	6.86	1.39	1.12	1.52	1.34	3.53	4.76	1.94	1.81	1.81	1.86	4.11	7.62	1.28	2.09	1.78	1.71	2.68	4.53	1.04	36	35	0.70	14	20
Os07g0190700|mRNA|AK111434|CDS+3'UTR	Conserved hypothetical protein.	2.44	1.43	2.98	2.28	4.70	9.49	2.86	1.86	2.04	2.25	12.35	27.60	0.94	0.37	1.57	0.96	17.34	15.37	1.37	1.40	2.00	1.59	15.88	24.65	0.98	38	39	4.74	41	9
Os10g0454000|mRNA|AK106252|CDS+3'UTR	Conserved hypothetical protein.	3.62	0.91	2.32	2.28	5.36	9.80	0.58	0.83	0.71	0.71	461.43	320.54	3.03	5.30	2.68	3.67	5.19	19.20	0.89	0.98	0.90	0.92	338.13	310.53	0.92	333	362	0.73	16	21
Os03g0281300|mRNA|AK072918|CDS+3'UTR	PEP-utilising enzyme, N-terminal domain containing protein.	1.66	3.04	2.14	2.28	14.46	30.53	0.63	0.83	0.79	0.75	12.34	8.93	1.36	1.31	0.93	1.20	35.81	41.81	0.75	1.97	1.36	1.36	3.33	4.41	0.97	6	6	1.17	32	27
Os07g0249800|mRNA|AK110647|CDS+3'UTR	IAA-amino acid hydrolase 1 (EC 3.5.1.-).	2.33	2.55	1.95	2.28	92.87	210.64	1.61	0.83	0.93	1.12	4.50	5.14	2.52	3.15	3.05	2.90	184.56	533.78	0.76	1.44	1.29	1.16	3.49	3.98	1.35	10	7	1.95	250	128
Os01g0392800|mRNA|AK072999|CDS+3'UTR	Conserved hypothetical protein.	2.34	2.28	2.21	2.28	1098.67	2500.95	1.56	1.68	1.58	1.61	1957.59	3134.67	1.97	2.05	1.95	1.99	1959.98	3904.13	1.92	1.95	1.94	1.94	1325.30	2567.10	0.95	1645	1732	2.81	10878	3873
Os11g0593900|COMBINER|CI445543|0	(No Hit)	3.58	0.83	2.41	2.28	4.20	7.39	1.71	1.65	2.55	1.97	32.28	61.68	0.67	1.59	2.28	1.51	11.34	11.07	1.17	1.31	1.45	1.31	52.19	67.87	2.70	29	11	1.13	10	9
Os04g0686500|mRNA|AK110404|CDS+3'UTR	TPR-like domain containing protein.	3.54	0.85	2.43	2.27	5.34	9.53	1.76	1.19	1.80	1.59	5.40	8.80	2.12	1.89	1.95	1.99	5.15	10.21	1.39	3.08	1.03	1.83	4.14	7.05	1.14	14	12	0.96	27	28
Os03g0422600|COMBINER_EST|Os03g0422600|8	Conserved hypothetical protein.	3.54	1.33	1.94	2.27	5.00	9.68	1.47	0.71	0.75	0.98	4.33	4.27	1.64	1.55	0.97	1.39	5.99	7.75	0.78	0.62	0.82	0.74	3.33	2.49	1.01	7	7	1.29	11	9
Os09g0261900|mRNA|AK070594|UTR	Hypothetical protein.	1.65	1.80	3.36	2.27	10.97	23.63	0.66	0.82	0.99	0.82	16.42	13.07	0.51	0.93	0.91	0.78	19.42	14.71	1.13	1.89	1.30	1.44	10.96	15.04	1.04	21	20	1.11	18	16
Os07g0640900|mRNA|AK063952|CDS+3'UTR	Heat stress transcription factor A3.	2.50	1.87	2.44	2.27	97.94	225.74	0.64	0.84	0.68	0.72	931.14	662.67	0.39	0.51	0.34	0.41	414.86	171.51	0.79	0.90	1.00	0.90	418.80	375.05	0.78	382	491	1.35	260	192
Os04g0422300|mRNA|AK107131|CDS+3'UTR	Protein of unknown function DUF6 domain containing protein.	1.36	2.45	3.00	2.27	124.63	277.48	0.89	1.85	3.56	2.10	132.19	278.04	1.50	3.64	2.57	2.57	110.91	279.31	1.58	6.47	4.88	4.31	56.75	240.25	0.80	124	154	0.62	120	193
Os02g0629800|mRNA|AK121915|CDS+3'UTR	Cp-thionin.	2.42	1.29	3.08	2.26	4486.32	10218.42	0.62	0.62	0.49	0.58	15736.67	9086.30	0.22	0.31	0.18	0.24	23909.28	5694.76	0.91	1.05	0.94	0.97	7038.47	6782.30	0.80	10927	13702	2.35	8850	3765
Os06g0506100|mRNA|AK107403|CDS+3'UTR	Protein prenyltransferase domain containing protein.	1.87	1.59	3.33	2.26	6.84	14.28	2.81	1.97	2.06	2.28	4.51	10.34	2.95	2.22	2.88	2.68	7.28	19.01	2.16	3.32	2.12	2.53	4.06	9.91	1.22	19	16	0.90	41	46
Os02g0830200|COMBINER_EST|Os02g0830200|8	ZmRR2 protein (Response regulator 2).	2.11	2.99	1.68	2.26	25.11	54.56	0.88	1.06	0.87	0.94	443.35	410.20	1.75	2.02	1.42	1.73	39.43	67.79	1.05	1.25	1.45	1.25	236.95	295.89	0.73	548	754	0.97	60	62
Os02g0595900|COMBINER_EST|CI554982|0	Conserved hypothetical protein.	2.07	0.95	3.75	2.26	16.75	38.18	0.96	0.95	1.09	1.00	29112.13	29068.52	0.69	0.54	0.82	0.68	64.40	43.98	0.91	1.19	1.19	1.10	15301.34	16668.85	1.41	34996	24849	0.93	40	43
Os10g0165300|COMBINER_EST|CI395418|1	Cytochrome P450 family protein.	1.30	1.43	4.05	2.26	7.27	12.92	0.86	1.00	1.13	1.00	730.17	722.49	0.78	1.16	0.74	0.89	91.01	82.64	1.16	2.00	1.93	1.69	157.48	264.28	0.28	495	1756	3.01	143	48
Os02g0782800|mRNA|AK064434|CDS+3'UTR	Leucine-rich repeat, ribonuclease inhibitor subtype containing protein.	2.83	1.34	2.60	2.26	52.55	122.98	0.80	0.94	0.80	0.85	320.45	268.39	0.36	0.43	0.34	0.37	213.22	79.85	0.96	1.02	0.98	0.99	199.86	196.72	0.83	232	279	1.35	148	110
Os03g0563600|mRNA|AK122030|CDS+3'UTR	Peroxidase 56 precursor (EC 1.11.1.7) (Atperox P56) (ATP33).	2.34	1.59	2.84	2.25	12.61	29.99	0.80	0.91	0.84	0.85	3710.41	3125.11	0.62	0.28	0.19	0.37	104.18	38.68	0.86	0.95	1.02	0.94	1998.27	1879.89	0.59	1716	2902	3.07	62	20
Os08g0193900|mRNA|AK107386|CDS+3'UTR	Cyclin-like F-box domain containing protein.	1.35	2.22	3.19	2.25	20.61	45.74	0.77	1.62	1.19	1.20	25.33	28.49	1.15	2.52	2.12	1.93	20.04	39.86	1.15	1.53	1.60	1.43	10.73	15.46	0.78	10	13	0.85	28	33
Os07g0634100|COMBINER_EST|Os07g0634100|8	Conserved hypothetical protein.	3.65	1.01	2.07	2.24	8.18	16.69	0.65	3.08	2.22	1.98	12.59	16.83	0.42	0.56	0.97	0.65	14.99	9.49	1.91	3.06	3.11	2.69	4.93	12.80	0.65	18	28	0.53	15	27
Os09g0491900|mRNA|AK106612|CDS+3'UTR	Integrase, catalytic region domain containing protein.	3.61	1.23	1.88	2.24	6.18	12.28	0.58	3.13	5.68	3.13	4.73	16.01	0.89	2.92	4.35	2.72	8.07	24.71	0.38	2.57	10.97	4.64	6.30	16.02	0.98	5	6	0.98	3	3
Os04g0127300|mRNA|AK062269|CDS+3'UTR	Peptidase S8 and S53, subtilisin, kexin, sedolisin domain containing protein.	2.12	1.45	3.14	2.24	586.87	1329.94	1.16	0.43	0.58	0.72	12.55	9.37	0.26	0.49	0.32	0.36	2095.86	751.90	1.30	1.05	1.07	1.14	9.29	10.82	1.01	64	63	2.82	967	343
Os06g0546500|mRNA|AK073833|CDS+3'UTR	Peroxidase.	2.44	0.58	3.68	2.24	100.26	230.89	0.48	0.67	0.58	0.58	7013.73	3966.35	0.09	0.21	0.05	0.12	836.45	97.68	0.71	0.76	0.75	0.74	2753.65	2034.12	0.71	1777	2507	2.01	297	148
Os07g0243200|mRNA|AK121036|CDS+3'UTR	ADP-glucose pyrophosphorylase (EC 2.7.7.27) (Fragment).	4.10	0.13	2.47	2.23	79.43	62.85	0.70	0.83	0.80	0.77	491.20	377.20	0.35	0.46	0.23	0.34	134.10	45.78	1.14	1.03	0.97	1.05	315.00	330.23	0.87	381	436	1.37	58	42
Os11g0695300|COMBINER|CI486782|6	(No Hit)	2.45	1.32	2.93	2.23	6.43	13.93	1.90	1.07	1.99	1.65	3.70	6.18	3.21	3.00	3.66	3.29	7.99	26.02	2.18	1.91	3.02	2.37	3.32	7.77	0.98	9	9	2.57	9	4
Os11g0527300|mRNA|AK070941|CDS+3'UTR	Hypothetical protein.	1.55	2.77	2.38	2.23	14.50	29.79	0.92	1.07	0.90	0.96	47.10	44.79	0.61	0.84	1.18	0.88	28.29	23.97	1.04	1.12	0.99	1.05	31.53	32.87	1.49	18	12	0.71	113	159
Os08g0465900|COMBINER_EST|CI102832|6	DNA polymerase epsilon subunit B family protein.	2.48	1.70	2.51	2.23	13.72	31.04	0.66	0.73	0.75	0.72	45.54	32.43	0.55	0.88	0.74	0.72	44.00	31.30	1.05	1.23	1.17	1.15	25.99	29.69	0.99	46	46	1.50	63	42
Os04g0664800|COMBINER_EST|Os04g0664800|8	Cell wall invertase (EC 3.2.1.26).	1.40	1.58	3.72	2.23	6.90	12.82	1.16	1.28	1.01	1.15	476.64	544.21	2.09	1.62	3.69	2.47	5.56	12.64	1.02	1.03	0.91	0.98	546.02	537.47	1.37	728	531	1.02	10	10
Os11g0701400|mRNA|AK106319|CDS+3'UTR	Chitinase (EC 3.2.1.14).	3.84	1.39	1.45	2.23	14.04	36.51	0.74	0.74	0.81	0.76	1249.71	952.15	1.62	2.15	1.04	1.60	22.36	34.83	0.84	0.71	0.60	0.72	931.75	671.26	2.92	918	315	0.99	3	4
Os07g0248900|mRNA|AK066571|CDS+3'UTR	Hypothetical protein.	2.24	2.82	1.63	2.23	11.18	23.55	2.97	1.31	2.14	2.14	13.05	28.24	1.19	2.02	2.20	1.80	16.47	27.24	1.34	1.95	1.30	1.53	9.57	13.86	0.39	11	27	1.01	114	113
Os09g0439000|COMBINER_EST|Os09g0439000|8	Sterile alpha motif homology 2 domain containing protein.	3.04	1.44	2.20	2.23	9.66	21.63	0.79	0.67	0.84	0.77	18.11	13.88	1.63	0.85	1.19	1.23	9.74	11.18	1.69	1.14	0.61	1.15	9.05	9.15	0.93	17	18	0.67	12	17
Os03g0101700|mRNA|AK066228|CDS+3'UTR	SNF2P.	3.03	1.52	2.14	2.23	686.28	1539.96	0.94	0.90	0.92	0.92	1559.87	1439.57	1.36	1.17	1.57	1.37	1667.04	2269.44	0.94	0.91	0.84	0.90	1493.97	1337.81	1.17	1852	1587	0.81	2608	3238
Os12g0133800|mRNA|AK059577|CDS+3'UTR	PIN1-like auxin transport protein.	3.17	0.63	2.89	2.23	34.43	68.23	1.28	1.39	1.22	1.30	133.83	172.78	0.26	0.49	0.36	0.37	78.59	28.69	1.15	1.59	1.30	1.34	70.43	93.63	0.90	101	112	1.58	57	36
Os01g0868300|mRNA|AB004461|CDS+3'UTR	DNA polymerase alpha catalytic subunit (EC 2.7.7.7).	2.42	1.49	2.76	2.22	113.98	260.87	0.89	1.02	0.99	0.96	509.80	488.47	0.56	0.59	0.49	0.55	317.34	173.61	1.24	1.23	1.23	1.23	282.64	348.65	0.86	262	304	1.08	180	167
Os12g0639400|mRNA|AK110532|CDS+3'UTR	AAA ATPase, central region domain containing protein.	2.49	2.00	2.18	2.22	7.27	16.26	1.26	1.29	1.06	1.20	107.02	128.00	5.78	3.53	5.74	5.02	4.87	23.66	1.06	0.86	0.70	0.88	164.64	144.33	2.23	297	133	0.79	9	11
Os03g0638400|mRNA|AK103071|CDS+3'UTR	Conserved hypothetical protein.	2.73	2.17	1.75	2.22	23.12	51.29	1.00	2.28	1.56	1.61	118.46	181.45	1.36	1.29	1.88	1.51	59.08	88.19	0.79	1.53	1.53	1.28	112.92	142.77	1.67	207	124	1.08	32	30
Os03g0688000|COMBINER_EST|CI500042|6	Ribosome-inactivating protein family protein.	5.40	0.47	0.76	2.21	14.43	39.68	1.28	0.75	0.74	0.93	22.51	22.97	17.88	1.78	0.88	6.85	14.69	128.42	1.61	1.77	1.30	1.56	5.08	7.96	0.95	11	11	3.79	12	3
Os04g0208200|COMBINER_EST|CI396941|0	Cysteine proteinase.	2.01	2.56	2.05	2.21	19.22	41.29	1.23	0.83	1.12	1.06	2391.43	2587.66	1.24	1.10	1.11	1.15	53.31	61.31	0.88	1.18	1.10	1.05	2144.31	2245.81	1.49	3488	2339	1.34	6	5
Os11g0673900|COMBINER_EST|Os11g0673900|8	NBS-LRR type resistance protein (Fragment).	1.79	1.97	2.87	2.21	8.02	17.50	1.96	1.69	2.85	2.17	61.84	136.53	5.04	1.22	5.89	4.05	8.13	25.52	1.31	1.67	2.19	1.73	46.93	80.66	1.01	76	76	0.70	13	19
Os02g0630000|mRNA|AK108631|CDS+3'UTR	Cyclin-like F-box domain containing protein.	4.29	0.90	1.42	2.21	12.40	21.20	1.78	1.22	1.36	1.45	126.28	186.68	0.51	0.33	0.23	0.36	61.48	22.33	1.27	1.41	1.28	1.32	123.81	163.10	0.94	410	435	2.28	17	8
Os08g0539400|mRNA|AY336988|CDS+3'UTR	Resistance protein T10rga2-1A.	3.23	1.27	2.12	2.21	9.13	19.51	1.61	0.67	1.62	1.30	4.77	6.26	3.35	1.50	2.61	2.49	7.01	16.17	0.76	0.68	1.31	0.92	3.59	3.35	0.92	7	8	0.73	13	18
Os02g0131400|COMBINER_EST|CI189899|6	Beta-D-glucan exohydrolase, isoenzyme ExoII (EC 3.2.1.58).	2.14	0.88	3.60	2.21	9.14	20.09	0.82	1.25	1.11	1.06	21867.71	22418.83	2.82	1.01	0.71	1.51	14.78	24.29	1.13	1.15	0.96	1.08	10068.07	10895.05	1.06	10708	10118	0.98	7	8
Os03g0296500|COMBINER_EST|CI145066|6	Glycoside hydrolase, family 17 protein.	2.90	1.19	2.52	2.20	31.62	70.89	0.68	0.84	0.72	0.75	191.84	142.06	0.35	0.52	0.34	0.40	122.54	49.20	0.96	0.92	0.82	0.90	120.16	108.06	0.79	140	177	1.53	69	45
Os07g0258100|mRNA|AK064037|CDS+3'UTR	Hypothetical protein.	2.36	2.39	1.87	2.20	206.29	454.25	1.96	1.98	1.46	1.80	247.64	444.11	1.46	1.64	1.02	1.37	602.56	829.02	1.31	1.52	0.95	1.26	420.77	526.54	2.27	1040	457	1.70	1921	1127
Os11g0591800|COMBINER_EST|CI442904|0	Wound-induced protein WIN2 precursor.	5.07	0.25	1.29	2.20	5.07	7.65	2.46	1.71	1.84	2.00	249.36	510.54	2.43	1.18	0.98	1.53	6.86	9.46	1.22	0.70	0.67	0.86	1260.61	1103.64	5.95	1869	314	2.40	8	3
Os02g0726000|mRNA|AK072936|CDS+3'UTR	Beta-Ig-H3/fasciclin domain containing protein.	2.20	0.52	3.89	2.20	50.32	95.38	0.93	1.37	1.19	1.16	86.25	97.33	0.20	0.33	0.37	0.30	107.59	31.96	1.26	1.71	1.96	1.64	25.93	41.92	0.20	58	292	0.91	118	130
Os07g0285700|mRNA|AK108035|CDS+3'UTR	Cyclin-like F-box domain containing protein.	2.10	1.45	3.06	2.20	21.82	49.16	1.01	0.95	0.95	0.97	87.39	85.04	0.62	0.67	0.74	0.68	55.55	37.60	1.25	1.11	1.12	1.16	69.38	80.80	0.86	78	91	1.02	40	39
Os01g0533900|mRNA|AK101194|5'UTR+CDS	Multidrug resistance protein 1 homolog.	3.63	0.94	2.03	2.20	4.44	7.78	2.87	2.72	3.13	2.91	35.54	103.30	0.89	0.99	0.85	0.91	3.76	3.41	1.38	1.53	1.43	1.45	36.77	53.07	0.77	54	69	1.92	6	3
Os01g0956500|mRNA|AK072478|CDS+3'UTR	Conserved hypothetical protein.	1.81	1.93	2.85	2.20	75.95	166.04	1.22	1.89	1.93	1.68	29.70	48.38	1.64	1.62	1.44	1.57	114.16	178.65	1.28	1.20	0.96	1.15	50.36	57.52	1.17	31	27	0.99	86	87
Os11g0579000|mRNA|AK110896|UTR	Non-protein coding transcript, uncharacterized transcript.	1.54	1.48	3.56	2.20	8.48	16.91	0.86	0.79	0.96	0.87	28.28	24.67	0.66	0.68	2.00	1.11	19.50	17.13	1.22	0.87	1.05	1.05	16.73	17.21	4.75	28	6	2.89	32	11
Os07g0677500|mRNA|AF247700|CDS+3'UTR	Peroxidase POC1.	1.54	1.97	3.06	2.19	419.49	914.38	0.72	1.07	0.79	0.86	45.19	36.04	1.39	1.49	2.03	1.64	1041.14	1688.08	0.77	0.62	0.81	0.73	2.96	2.19	0.98	6	6	0.03	13	495
Os01g0698500|mRNA|AK059674|UTR	Non-protein coding transcript, uncharacterized transcript.	3.60	0.96	2.01	2.19	100.02	224.65	0.90	0.85	1.00	0.92	76.89	70.66	0.18	0.36	0.19	0.24	548.53	132.85	1.06	1.04	1.27	1.12	61.05	68.34	0.65	92	141	1.78	253	142
Os04g0204200|COMBINER|CI535923|x	(No Hit)	3.72	0.71	2.14	2.19	5.18	9.17	1.31	1.81	1.07	1.40	23.55	30.36	1.54	1.39	2.01	1.65	6.75	11.15	1.24	1.14	1.26	1.21	24.22	29.39	1.44	56	39	1.11	23	21
Os09g0477900|mRNA|AK068464|CDS+3'UTR	NusB/RsmB/TIM44 domain containing protein.	1.77	2.98	1.81	2.19	11.88	24.21	1.33	0.88	1.55	1.25	4.42	5.62	3.27	2.22	1.89	2.46	16.98	40.26	1.23	0.29	1.22	0.91	4.55	3.31	1.32	10	7	0.98	156	160
Os07g0661500|COMBINER_EST|Os07g0661500|8	DDT domain containing protein.	2.83	1.18	2.53	2.18	5.66	11.38	1.96	1.26	2.24	1.82	4.16	7.61	2.48	3.62	3.41	3.17	4.33	13.71	1.91	2.64	4.10	2.88	3.15	9.04	0.98	32	32	0.86	16	19
Os11g0152500|mRNA|AF159882|CDS+3'UTR	Phosphatidylethanolamine-binding protein family protein.	2.97	0.80	2.77	2.18	12.91	27.87	1.29	0.95	1.21	1.15	862.42	1018.37	0.20	0.46	0.28	0.31	75.58	23.13	1.14	1.14	1.13	1.14	739.33	841.52	1.19	3370	2825	1.14	37	33
Os02g0668000|mRNA|AK101871|CDS+3'UTR	MscS Mechanosensitive ion channel family protein.	2.00	2.23	2.30	2.18	32.30	69.72	0.78	1.04	0.83	0.88	362.95	315.31	0.58	0.91	0.63	0.71	102.06	71.90	1.01	1.03	1.11	1.05	222.32	233.60	1.02	343	337	1.43	47	33
Os12g0242100|mRNA|AK109396|CDS+3'UTR	Eggshell protein family protein.	1.48	3.40	1.65	2.18	173.90	374.07	1.15	0.87	0.56	0.86	6.53	5.67	1.09	2.79	2.63	2.17	138.81	303.24	1.29	0.39	1.03	0.90	6.29	6.13	0.98	6	6	1.92	311	163
Os02g0179400|COMBINER|CI181233|6	(No Hit)	2.85	1.18	2.50	2.17	55.91	126.72	0.69	0.94	0.89	0.84	475.92	392.14	0.21	0.31	0.26	0.26	255.89	66.40	1.01	0.98	0.95	0.98	319.83	313.43	0.90	416	462	1.36	104	76
Os09g0122500|COMBINER_EST|CI138885|6	Hypothetical protein.	2.62	1.02	2.88	2.17	4.47	8.22	0.76	0.97	0.78	0.83	3.72	3.12	1.25	3.84	2.13	2.41	5.84	12.49	0.79	0.65	0.50	0.65	3.37	2.09	0.59	6	9	0.95	3	4
Os02g0511900|COMBINER_EST|Os02g0511900|8	DNA-directed DNA polymerase B family protein.	1.89	1.39	3.22	2.17	21.96	48.42	0.62	0.75	0.69	0.69	146.59	99.41	0.45	0.37	0.42	0.41	81.51	33.85	1.02	1.01	1.14	1.06	66.92	70.55	0.77	80	104	1.20	46	38
Os04g0323800|mRNA|AK066833|CDS+3'UTR	Hypothetical protein.	1.76	2.27	2.47	2.17	10.00	20.86	1.08	1.32	1.07	1.16	23.51	26.79	1.61	1.27	2.29	1.72	15.42	25.27	1.32	1.40	1.26	1.33	14.66	19.36	1.45	39	27	1.22	42	35
Os03g0166300|COMBINER_EST|Os03g0166300|8	Hypothetical protein.	0.93	2.68	2.89	2.17	9.68	21.21	0.70	0.49	0.51	0.56	5.47	3.00	0.87	1.64	1.38	1.30	36.39	45.01	0.78	0.87	0.83	0.82	4.11	3.42	0.82	11	14	0.74	16	22
Os08g0197400|mRNA|AK069625|CDS+3'UTR	Conserved hypothetical protein.	3.05	0.46	2.98	2.16	6.75	13.53	0.74	0.68	0.83	0.75	27.71	20.88	0.35	0.49	0.19	0.34	28.68	10.14	1.16	0.89	0.84	0.96	14.97	14.54	0.75	18	24	1.21	22	18
Os06g0610800|mRNA|AK062719|5'UTR+CDS	Peptidase A1, pepsin family protein.	1.90	2.50	2.10	2.16	9.01	19.23	1.84	1.93	2.79	2.19	18.33	38.71	2.72	2.04	4.49	3.08	8.95	25.41	1.63	4.18	2.07	2.63	9.73	22.16	0.66	56	85	2.27	142	63
Os03g0107300|mRNA|AK101092|CDS+3'UTR	Conserved hypothetical protein.	3.48	0.24	2.77	2.16	5.93	10.39	1.10	1.08	1.25	1.14	13423.74	15324.07	0.28	0.23	0.72	0.41	12.60	3.95	1.29	1.36	1.59	1.42	5298.81	7513.92	0.71	9336	13166	0.98	4	4
Os05g0421000|mRNA|AK062742|UTR	Non-protein coding transcript, unclassifiable transcript.	2.65	1.31	2.52	2.16	38.75	84.42	0.75	0.92	0.85	0.84	150.27	123.91	0.49	0.44	0.37	0.44	165.15	72.08	1.01	1.02	0.98	1.01	94.21	94.93	0.85	145	171	1.32	152	115
Os02g0745300|COMBINER_EST|CI390205|0	No apical meristem (NAM) protein domain containing protein.	1.54	1.43	3.51	2.16	6.69	12.08	1.72	1.29	1.51	1.51	303.38	463.96	3.34	1.30	3.16	2.60	5.42	12.74	1.43	1.46	1.31	1.40	212.22	296.70	1.21	213	175	0.89	6	7
Os11g0462800|mRNA|AK121688|UTR	Non-protein coding transcript, putative npRNA.	3.81	0.58	2.09	2.16	4.79	7.80	2.07	1.10	1.21	1.46	11.99	17.95	0.74	2.28	2.32	1.78	7.28	9.91	0.82	1.11	1.36	1.10	14.54	15.37	0.96	16	16	1.05	17	16
Os08g0285200|mRNA|AK112065|CDS+3'UTR	WD40-like domain containing protein.	4.05	0.33	2.09	2.16	4.25	6.36	0.75	0.72	0.76	0.74	3.50	2.60	0.29	0.60	0.36	0.41	8.49	3.22	0.78	1.11	0.83	0.91	2.74	2.46	1.02	6	6	0.82	10	12
Os11g0244600|mRNA|AK105539|CDS+3'UTR	Phosphoinositide-binding clathrin adaptor, N-terminal domain containing protein.	1.33	3.63	1.49	2.15	15.14	27.09	1.26	1.29	1.12	1.22	274.45	334.07	1.56	1.04	1.59	1.40	50.37	69.85	0.86	1.13	1.06	1.02	295.86	298.64	0.61	542	891	0.79	210	264
Os03g0444800|COMBINER_EST|Os03g0444800|8	Hypothetical protein.	2.83	1.56	2.06	2.15	5.73	11.90	1.99	1.19	2.86	2.01	4.25	8.59	7.25	2.64	5.12	5.00	6.18	27.11	1.21	2.91	2.00	2.04	2.66	5.29	0.65	6	9	0.97	15	15
Os09g0449600|mRNA|AK065937|CDS+3'UTR	Aconitase (EC 4.2.1.3).	3.64	1.17	1.65	2.15	4.84	8.70	1.31	0.71	1.09	1.04	4.12	4.30	2.42	3.53	2.00	2.65	6.87	17.59	0.89	0.97	0.82	0.89	3.31	2.94	0.88	11	12	1.10	61	55
Os07g0406800|mRNA|AK064087|CDS+3'UTR	Eukaryotic-type DNA primase, large subunit family protein.	2.46	1.18	2.81	2.15	23.01	51.01	0.84	1.07	0.92	0.94	125.85	117.12	0.38	0.43	0.43	0.41	61.81	25.41	1.41	1.30	1.30	1.34	59.73	79.89	0.86	118	138	1.00	76	76
Os11g0143300|mRNA|AK058585|CDS+3'UTR	Type-A response regulator.	1.15	3.23	2.07	2.15	571.08	1214.68	0.95	0.86	1.06	0.96	495.22	476.52	1.68	1.63	2.25	1.85	969.04	1790.68	1.13	0.99	1.03	1.05	361.16	380.86	0.83	465	558	0.97	1067	1104
Os01g0281200|mRNA|AK107209|CDS+3'UTR	Cyclin type B-like.	1.53	2.28	2.64	2.15	11.33	22.82	0.91	1.12	1.29	1.11	19.73	21.18	0.69	1.13	1.52	1.11	18.32	19.74	1.38	1.54	1.22	1.38	9.22	12.68	0.95	20	21	1.65	14	9
Os04g0403400|mRNA|AK120071|CDS+3'UTR	Conserved hypothetical protein.	1.85	2.51	2.08	2.15	21.58	44.70	0.94	1.17	1.23	1.11	101.37	111.90	1.33	1.19	1.17	1.23	49.84	61.10	1.22	1.35	1.37	1.31	66.14	86.80	0.70	78	110	1.36	56	41
Os10g0454700|mRNA|AK109095|CDS+3'UTR	Eggshell protein family protein.	2.68	0.28	3.48	2.15	4.67	7.27	0.62	0.92	0.73	0.76	17907.01	13234.07	11.49	0.49	0.57	4.18	5.91	20.76	1.24	1.89	1.40	1.51	5097.59	7611.11	0.58	6958	12078	0.99	3	3
Os06g0134700|mRNA|AK103589|CDS+3'UTR	Protein kinase domain containing protein.	3.03	1.06	2.34	2.15	95.53	213.96	0.72	0.92	0.85	0.83	195.95	160.60	0.36	0.50	0.36	0.41	358.97	147.32	1.08	1.09	1.01	1.06	137.18	145.69	1.00	186	186	1.51	284	188
Os05g0442700|mRNA|AK063703|CDS+3'UTR	No apical meristem (NAM) protein domain containing protein.	1.05	3.92	1.45	2.14	69.88	140.54	1.24	1.09	1.15	1.16	49.73	58.20	4.09	22.49	32.26	19.62	27.24	525.47	1.07	1.10	1.50	1.22	50.66	61.73	1.06	41	38	0.25	9	36
Os04g0249900|COMBINER|CI512545|6	(No Hit)	1.58	3.54	1.29	2.14	8.51	18.59	0.74	0.72	0.76	0.74	3.94	2.92	3.01	1.61	1.23	1.95	7.02	12.78	0.79	0.62	0.82	0.74	3.11	2.34	0.99	6	6	3.20	25	8
Os06g0547100|COMBINER_EST|CI269960|6	Cationic peroxidase 1 precursor (EC 1.11.1.7) (PNPC1).	2.24	0.94	3.22	2.14	21.24	50.06	0.87	1.10	0.93	0.96	69.24	65.84	0.17	0.52	0.23	0.30	112.18	33.70	1.06	1.37	2.72	1.71	18.64	29.34	0.28	24	86	1.05	31	29
Os03g0790100|COMBINER|CI436237|3	(No Hit)	3.10	0.81	2.50	2.14	4.57	7.64	0.81	0.69	0.73	0.74	3.85	2.87	3.35	1.09	1.78	2.07	14.21	20.11	0.76	0.43	0.97	0.72	14.69	7.21	0.98	6	6	0.87	11	12
Os02g0712800|mRNA|AK121643|CDS+3'UTR	Hypothetical protein.	3.33	0.88	2.20	2.14	5.18	9.42	1.73	0.72	1.21	1.22	3.82	4.74	2.91	0.76	1.37	1.68	11.09	14.60	1.00	1.62	0.84	1.15	2.95	3.33	1.26	9	7	1.88	104	55
Os06g0569700|mRNA|AK119285|CDS+3'UTR	Conserved hypothetical protein.	0.95	1.56	3.90	2.13	7.15	13.40	2.34	1.07	1.13	1.52	4.15	6.35	0.81	1.39	2.10	1.43	23.17	30.87	1.78	1.86	1.23	1.62	3.12	5.05	1.06	17	16	1.08	22	21
Os12g0527500|mRNA|AK109836|CDS+3'UTR	Hypothetical protein.	3.24	1.30	1.86	2.13	6.86	12.63	1.06	1.33	1.45	1.28	14.79	18.44	2.02	4.25	4.02	3.43	8.06	25.22	0.92	1.22	1.00	1.05	11.39	11.96	0.86	6	7	0.72	13	19
Os10g0109600|mRNA|AK061206|CDS+3'UTR	Peroxidase (EC 1.11.1.7).	3.46	0.92	2.01	2.13	39.87	90.24	1.48	1.35	1.34	1.39	19324.57	27031.54	1.35	0.44	0.45	0.75	281.64	215.52	1.09	1.16	1.07	1.11	17619.48	19476.06	2.59	27130	10457	1.83	556	304
Os07g0646500|COMBINER_EST|Os07g0646500|8	SWIM Zn-finger domain containing protein.	2.12	1.68	2.59	2.13	17.11	37.17	0.64	0.89	0.77	0.77	66.49	49.52	0.40	0.44	0.41	0.42	72.40	30.12	0.92	0.94	0.76	0.87	49.29	42.93	0.80	78	97	1.45	62	42
Os08g0267800|mRNA|AK101465|CDS+3'UTR	Cyclin-like F-box domain containing protein.	3.83	0.61	1.95	2.13	4.44	7.09	1.59	2.31	2.33	2.08	8.13	15.77	3.26	2.62	0.94	2.27	6.77	12.14	1.94	1.70	1.93	1.86	9.16	16.91	1.24	109	87	1.14	41	36
Os09g0452400|mRNA|AK063358|CDS+3'UTR	Peptidase A1, pepsin family protein.	2.52	0.69	3.17	2.13	4.34	7.40	0.79	1.15	1.14	1.03	265.70	266.90	2.04	1.64	2.80	2.16	3.61	7.76	1.01	1.12	1.08	1.07	189.97	202.72	0.73	356	489	1.80	5	3
Os02g0480900|mRNA|AK063200|CDS+3'UTR	Ataxin-2, N-terminal domain containing protein.	2.84	1.13	2.41	2.12	4.39	7.79	1.71	3.00	3.99	2.90	6.45	15.45	2.14	3.43	3.27	2.95	4.02	11.85	3.83	4.34	4.21	4.13	3.00	12.33	1.63	13	8	1.08	7	6
Os11g0433100|COMBINER|CI423693|x	(No Hit)	2.52	0.80	3.05	2.12	6.41	11.59	1.23	1.53	3.06	1.94	7.88	13.12	3.54	3.19	1.26	2.66	8.52	18.76	2.52	3.84	2.59	2.98	4.11	11.94	0.92	21	23	1.00	52	52
Os10g0452100|mRNA|AK063328|CDS+3'UTR	Glycine-rich protein (Fragment).	4.84	0.63	0.89	2.12	6.94	10.94	0.55	1.19	0.80	0.85	1935.74	1553.30	0.49	1.18	0.33	0.67	9.98	5.89	0.87	0.85	1.13	0.95	976.48	929.30	1.50	1226	816	0.99	3	3
Os07g0136300|mRNA|AK064609|CDS+3'UTR	Conserved hypothetical protein.	2.26	1.51	2.59	2.12	4.83	9.31	0.73	0.70	0.75	0.73	4.22	3.06	2.17	5.42	3.45	3.68	4.56	16.85	0.77	0.62	0.81	0.74	3.22	2.39	0.97	6	6	0.60	3	6
Os07g0636900|mRNA|AK102097|CDS+3'UTR	Protein prenyltransferase domain containing protein.	1.97	1.96	2.42	2.12	11.17	23.40	1.01	2.27	2.21	1.83	15.67	25.52	1.02	1.36	0.79	1.05	38.50	39.70	1.18	1.67	1.27	1.38	16.75	22.80	1.32	48	37	1.29	121	93
Os10g0127900|mRNA|AK060163|CDS+3'UTR	Conserved hypothetical protein.	1.96	2.22	2.17	2.12	172.98	364.54	2.02	1.50	1.52	1.68	633.90	1086.28	0.90	0.80	0.86	0.85	432.63	368.41	1.12	0.94	1.01	1.03	748.99	771.32	1.46	1110	760	1.12	1149	1029
Os07g0638500|mRNA|AK108983|CDS+3'UTR	Dirigent-like protein (Fragment).	1.72	2.44	2.18	2.11	10.53	21.08	1.44	1.28	1.19	1.30	765.30	1005.12	1.33	1.00	1.03	1.12	25.44	28.52	1.15	1.14	1.12	1.14	971.22	1103.35	0.49	1710	3464	0.96	35	37
Os04g0684300|mRNA|AK105205|CDS+3'UTR	Hypothetical protein.	2.45	0.64	3.25	2.11	8.42	17.67	1.28	1.28	1.27	1.28	4072.21	5199.21	2.58	0.72	0.63	1.31	6.93	7.44	1.27	1.15	1.25	1.23	2632.53	3231.02	0.36	1741	4838	1.01	6	6
Os05g0172500|mRNA|AK102960|CDS+3'UTR	Cyclin-like F-box domain containing protein.	2.68	1.03	2.62	2.11	52.78	113.84	0.99	1.14	0.98	1.03	203.83	208.96	0.48	0.58	0.38	0.48	203.75	97.19	1.22	1.19	1.18	1.20	152.74	182.82	1.15	284	247	1.25	279	223
Os04g0432200|COMBINER_EST|Os04g0432200|8	DEAD/DEAH box helicase, N-terminal domain containing protein.	1.98	2.62	1.73	2.11	20.06	40.93	1.45	1.02	1.14	1.20	35.72	43.39	1.89	1.47	2.17	1.84	31.26	56.19	1.38	1.43	1.31	1.37	24.52	33.61	0.83	40	48	1.10	70	64
Os11g0587300|COMBINER_EST|CI193117|6	Hypothetical protein.	2.50	0.99	2.85	2.11	632.53	1365.03	0.72	0.96	0.82	0.83	5742.17	4705.17	0.36	0.31	0.22	0.30	3587.36	1072.27	1.00	0.93	1.07	1.00	3612.08	3620.44	0.78	2887	3686	3.18	1673	526
Os04g0617400|COMBINER|CI419915|x	(No Hit)	1.50	2.56	2.27	2.11	58.28	120.08	1.77	3.47	1.52	2.25	24.80	50.00	1.48	0.93	1.14	1.18	110.97	132.63	1.09	3.01	1.77	1.96	28.45	43.77	0.79	53	67	1.27	66	52
Os12g0265000|COMBINER|CI486782|6	(No Hit)	3.14	1.48	1.71	2.11	9.77	18.65	2.34	2.06	1.61	2.01	4.08	8.07	2.05	8.06	2.07	4.06	11.29	31.93	1.58	2.19	1.34	1.71	6.18	10.09	0.96	10	11	2.25	8	4
Os03g0128300|mRNA|AK064718|CDS+3'UTR	Hypothetical protein.	2.50	1.02	2.81	2.11	1131.64	2418.35	0.71	0.94	0.77	0.81	9161.62	7252.47	0.31	0.37	0.31	0.33	4099.24	1345.61	0.97	1.13	1.06	1.05	4286.49	4490.38	0.71	6563	9250	1.28	3128	2451
Os12g0181900|mRNA|AK120742|CDS+3'UTR	TPR-like domain containing protein.	2.87	1.84	1.62	2.11	7.32	14.92	1.54	1.78	1.34	1.55	16.10	24.53	2.79	1.54	1.35	1.90	13.74	24.08	1.27	1.17	1.03	1.16	21.07	24.29	1.16	29	25	0.88	50	57
Os04g0345400|mRNA|AK062280|CDS+3'UTR	Terpene synthase-like domain containing protein.	1.42	3.39	1.52	2.11	44.54	90.25	0.69	0.69	0.72	0.70	4.86	3.40	1.97	1.95	2.66	2.19	65.01	141.97	0.76	0.61	0.80	0.72	3.96	2.89	0.96	7	7	0.40	17	43
Os06g0161800|mRNA|AK064664|CDS+3'UTR	Protein of unknown function DUF569 family protein.	4.01	0.61	1.70	2.11	4.44	6.99	1.06	1.27	2.57	1.63	8.06	11.26	2.31	0.28	0.84	1.14	26.93	13.72	1.55	1.34	0.80	1.23	8.37	9.76	1.16	23	20	0.91	38	42
Os08g0149000|mRNA|AK100458|CDS+3'UTR	Peptidase, trypsin-like serine and cysteine proteases domain containing protein.	3.23	1.05	2.04	2.11	4.17	7.15	0.94	0.72	0.76	0.81	3.42	2.76	2.25	3.65	2.84	2.91	3.81	11.10	0.78	0.63	0.83	0.75	2.64	2.00	1.12	6	5	0.98	3	3
Os05g0160800|mRNA|AK073230|CDS+3'UTR	DNA polymerase epsilon subunit B family protein.	2.13	1.32	2.88	2.11	38.05	82.90	0.76	1.00	0.83	0.86	181.78	154.72	0.42	0.44	0.50	0.45	95.82	43.29	0.88	1.36	1.11	1.12	104.59	114.16	0.70	113	161	0.85	72	85
Os08g0175700|mRNA|AK106589|CDS+3'UTR	Hypothetical protein.	2.24	1.74	2.33	2.11	7.52	15.73	1.05	1.07	1.04	1.05	22.93	24.14	5.73	4.66	1.01	3.80	20.93	36.09	1.34	1.15	1.49	1.33	16.84	22.20	1.06	67	63	1.15	64	55
Os01g0567200|mRNA|AK071488|CDS+3'UTR	Conserved hypothetical protein.	2.29	2.07	1.94	2.10	565.84	1193.33	43.87	30.95	57.21	44.01	25.19	1080.31	3.79	4.19	4.15	4.04	427.87	1727.85	91.24	67.06	56.73	71.68	13.71	942.87	0.65	18	27	0.30	113	378
Os01g0691200|mRNA|AK111438|CDS+3'UTR	Ankyrin repeat containing protein.	2.15	1.19	2.95	2.10	6.07	11.64	2.92	1.73	2.49	2.38	3.96	9.61	1.81	2.50	2.04	2.11	8.10	17.23	1.32	1.63	2.03	1.66	2.89	4.78	1.11	7	6	1.31	17	13
Os04g0422700|mRNA|AK111485|CDS+3'UTR	Conserved hypothetical protein.	2.37	1.18	2.74	2.10	153.68	332.00	0.94	1.18	1.05	1.06	737.08	768.10	0.34	0.41	0.32	0.36	540.77	192.71	1.10	1.08	1.03	1.07	446.54	478.70	0.88	480	544	1.18	253	215
Os04g0247700|COMBINER_EST|Os04g0247700|8	Ribosomal protein L9 N-terminal-like domain containing protein.	2.42	1.17	2.70	2.10	5.42	10.04	1.31	2.53	1.54	1.79	9.29	14.45	1.13	3.13	1.50	1.92	9.61	15.95	2.46	1.94	1.68	2.03	5.82	11.49	1.26	8	6	1.14	11	10
Os12g0540100|COMBINER|CI413782|6	(No Hit)	3.64	0.85	1.78	2.09	5.99	9.98	1.62	1.22	1.53	1.46	4.93	7.22	1.62	5.37	3.62	3.54	8.22	25.31	1.34	1.31	1.84	1.50	3.89	5.87	1.14	11	9	1.14	27	23
Os07g0514400|COMBINER_EST|CI123384|6	Conserved hypothetical protein.	3.17	0.99	2.10	2.09	4.48	7.69	1.42	1.68	2.44	1.84	8.10	14.17	1.97	2.72	0.80	1.83	9.24	12.88	1.38	1.62	1.59	1.53	11.42	17.57	1.22	20	16	1.31	16	12
Os07g0105700|mRNA|AK063949|CDS+3'UTR	Carboxy-terminal kinesin 2 (XCTK2).	2.25	1.19	2.84	2.09	509.32	1078.96	0.93	1.04	0.93	0.97	1898.49	1820.21	0.58	0.60	0.56	0.58	1157.49	672.58	1.23	1.25	1.30	1.26	896.89	1128.24	0.73	1434	1972	0.88	1079	1232
Os09g0552500|mRNA|AK108790|CDS+3'UTR	RmlC-like cupin family protein.	0.99	0.41	4.87	2.09	17.42	36.35	0.73	0.71	0.75	0.73	4.25	3.10	0.06	0.36	0.07	0.16	398.32	63.51	0.77	0.63	0.82	0.74	3.27	2.44	0.97	6	6	2.34	9	4
Os06g0662100|mRNA|AK121842|UTR	Non-protein coding transcript, unclassifiable transcript.	2.51	2.39	1.37	2.09	11.36	22.82	1.60	1.04	1.49	1.37	13.63	18.63	1.47	1.40	1.68	1.52	29.75	44.50	1.36	1.04	1.30	1.24	17.16	21.24	1.05	27	26	1.05	52	49
Os02g0461100|mRNA|AK121322|CDS+3'UTR	Conserved hypothetical protein.	2.05	2.48	1.74	2.09	17.92	36.80	1.62	0.96	1.06	1.22	14.35	17.06	1.38	1.87	2.15	1.80	26.06	46.19	0.87	1.26	0.87	1.00	11.51	11.43	1.34	20	15	1.09	74	67
Os09g0246300|mRNA|AK064599|UTR	Non-protein coding transcript, uncharacterized transcript.	1.31	1.72	3.24	2.09	6.81	12.09	1.84	1.50	2.27	1.87	4.14	7.76	1.01	0.47	1.84	1.11	13.67	12.81	1.34	2.20	0.70	1.41	4.29	5.76	0.76	6	8	3.66	278	76
Os05g0104000|COMBINER_EST|CI045028|0	Actin-binding FH2 domain containing protein.	2.38	1.27	2.62	2.09	25.79	53.94	0.78	1.05	0.95	0.93	79.60	71.97	0.84	0.98	0.80	0.87	58.23	50.59	1.02	1.34	1.21	1.19	43.21	51.13	0.94	48	51	1.20	139	115
Os06g0163800|COMBINER|CI121714|6	(No Hit)	1.34	2.92	2.00	2.09	90.44	183.15	1.35	2.07	1.58	1.66	426.49	690.22	2.88	4.30	3.16	3.44	145.79	508.00	1.06	1.92	1.69	1.56	408.09	635.06	0.94	696	744	1.32	258	196
Os12g0636500|COMBINER_EST|Os12g0636500|8	Hypothetical protein.	1.70	3.08	1.49	2.09	11.50	22.33	1.39	1.66	1.40	1.48	37.90	55.44	0.69	5.26	6.26	4.07	16.78	31.14	1.09	1.46	1.88	1.48	21.54	30.74	0.45	27	59	1.00	20	20
Os01g0538200|COMBINER_EST|Os01g0538200|8	Conserved hypothetical protein.	2.05	2.01	2.19	2.09	8.34	17.45	5.10	3.67	4.42	4.40	4.49	19.89	3.22	5.43	3.28	3.98	6.27	23.47	3.71	4.05	5.32	4.36	3.36	14.43	1.25	9	7	1.07	40	37
Os07g0263300|COMBINER_EST|Os07g0263300|8	Hypothetical protein.	1.78	2.77	1.71	2.09	8.35	17.08	0.53	0.73	0.78	0.68	4.06	2.69	0.93	0.89	1.13	0.98	14.24	13.98	0.79	0.65	0.85	0.76	2.81	2.17	0.99	6	6	0.98	3	3
Os11g0420000|COMBINER_EST|Os11g0420000|8	Conserved hypothetical protein.	1.45	2.73	2.07	2.08	13.74	26.36	2.57	1.81	2.56	2.31	4.72	10.97	1.07	1.39	1.60	1.35	42.57	57.43	0.79	0.91	2.18	1.29	3.63	4.79	1.06	50	47	0.84	76	91
Os05g0128300|mRNA|AK108683|CDS+3'UTR	Hypothetical protein.	1.88	1.84	2.53	2.08	21.97	46.25	1.37	1.09	1.31	1.26	78.54	91.43	0.44	0.38	0.62	0.48	71.54	33.58	1.37	1.02	0.87	1.09	34.79	37.18	1.00	28	28	1.21	40	33
Os05g0226000|COMBINER_EST|CI350891|0	Szp protein.	1.91	0.25	4.09	2.08	6.12	9.86	0.59	0.58	0.47	0.55	37.13	20.27	0.28	0.26	0.73	0.42	12.15	4.59	1.00	0.64	0.81	0.81	21.97	17.71	1.16	26	23	0.66	8	11
Os01g0101800|mRNA|AK103498|CDS+3'UTR	Conserved hypothetical protein.	2.47	1.22	2.55	2.08	136.79	291.68	0.77	0.95	0.84	0.85	502.16	421.94	0.42	0.51	0.46	0.46	352.21	163.26	1.01	1.10	1.05	1.05	272.54	286.23	0.86	489	568	0.94	272	289
Os08g0510900|mRNA|AK069250|CDS+3'UTR	Conserved hypothetical protein.	2.18	1.00	3.06	2.08	20.80	43.84	0.76	0.73	1.10	0.86	3.34	2.89	0.28	0.29	0.27	0.28	68.84	19.19	0.79	1.89	1.05	1.24	2.84	3.59	0.83	5	6	2.50	27	11
Os04g0604200|mRNA|AK063614|CDS+3'UTR	Xyloglucan endotransglycosylase precursor.	2.26	1.39	2.58	2.08	6.04	11.75	0.74	1.07	1.04	0.95	295.70	274.13	5.75	4.81	8.17	6.24	5.12	31.22	1.15	1.00	0.97	1.04	268.77	280.61	0.81	227	278	0.94	5	6
Os02g0579600|mRNA|AY177696|CDS+3'UTR	Transcription factor MADS27.	2.82	1.29	2.11	2.08	65.24	122.59	1.24	0.99	1.09	1.11	1574.30	1761.15	7.62	6.76	4.97	6.45	37.27	237.34	1.21	1.01	1.04	1.08	1289.45	1403.72	1.08	2463	2272	1.03	123	120
Os04g0612500|mRNA|AK062295|CDS+3'UTR	Root-specific protein (RCc2 protein).	1.27	3.55	1.40	2.08	18429.30	35203.54	1.19	1.43	1.58	1.40	150.80	208.88	2.19	2.94	2.90	2.67	9950.44	26432.28	1.10	1.10	1.07	1.09	105.16	114.80	0.20	63	312	1.02	6071	5925
Os11g0484200|COMBINER_EST|Os11g0484200|8	Hypothetical protein.	1.37	1.50	3.35	2.08	7.73	13.52	1.34	2.19	1.36	1.63	11.79	17.45	0.95	1.31	1.39	1.22	23.24	26.84	1.52	1.30	1.73	1.51	12.43	18.53	1.58	19	12	1.17	23	20
Os05g0410800|mRNA|AK108312|CDS+3'UTR	Conserved hypothetical protein.	1.35	3.00	1.88	2.07	15.85	30.50	0.80	1.04	0.87	0.91	246.45	218.76	1.10	1.14	1.09	1.11	25.92	28.89	1.18	1.21	1.21	1.20	155.93	186.68	0.83	220	266	1.13	20	18
Os04g0419900|mRNA|AK110836|CDS+3'UTR	Protein kinase family protein.	0.83	3.54	1.85	2.07	105.70	219.69	1.63	0.72	1.29	1.21	4.33	5.42	1.43	1.81	1.75	1.66	62.18	103.66	1.92	1.86	2.74	2.17	5.40	11.15	1.20	12	10	1.03	173	167
Os02g0521100|mRNA|AK109226|UTR	Non-protein coding transcript, unclassifiable transcript.	3.08	1.70	1.44	2.07	8.71	16.43	1.05	1.05	1.12	1.07	8.37	9.02	2.69	6.42	3.27	4.13	7.73	27.40	0.42	0.76	0.42	0.53	8.39	3.97	2.99	27	9	1.24	11	9
Os09g0455200|COMBINER_EST|CI409925|0	Heat shock transcription factor 33 (Fragment).	2.23	1.12	2.86	2.07	256.99	542.21	0.62	0.83	0.72	0.72	1554.30	1098.98	0.35	0.34	0.30	0.33	1075.41	353.97	0.81	0.84	0.84	0.83	1092.61	908.21	0.88	1281	1455	1.62	740	456
Os12g0529100|mRNA|AK069805|CDS+3'UTR	Hypothetical protein.	3.15	0.93	2.13	2.07	5.80	9.94	1.50	0.89	1.44	1.27	5.89	7.77	0.85	2.61	2.88	2.11	9.19	14.66	1.03	2.30	1.99	1.77	4.27	7.17	1.32	10	8	1.42	18	13
Os10g0561200|mRNA|AK066634|CDS+3'UTR	Conserved hypothetical protein.	1.58	2.09	2.55	2.07	12.40	24.67	1.33	1.27	1.78	1.46	21.35	30.88	1.51	1.46	2.02	1.67	24.95	40.57	3.80	2.67	2.19	2.88	9.67	26.41	1.05	19	18	1.43	35	25
Os11g0477400|mRNA|AK068160|CDS+3'UTR	Transposase (Fragment).	1.89	2.59	1.73	2.07	22.79	46.02	0.27	0.41	0.38	0.36	12.13	4.37	0.78	0.87	0.69	0.78	55.30	43.11	0.95	0.82	0.43	0.73	11.65	8.43	1.38	9	6	2.12	40	19
Os01g0376200|mRNA|AK111320|UTR	Non-protein coding transcript, uncharacterized transcript.	1.47	1.67	3.06	2.07	6.94	13.76	1.16	1.14	0.80	1.03	15.77	16.20	1.76	1.31	1.34	1.47	11.15	16.53	1.65	1.64	1.49	1.59	9.27	14.68	0.95	13	14	1.23	24	20
Os01g0720900|COMBINER|CI405530|x	(No Hit)	3.00	1.89	1.31	2.07	9.72	18.58	2.20	1.56	1.35	1.70	22.21	37.11	3.10	2.26	1.09	2.15	17.05	30.80	1.21	1.03	1.04	1.09	29.66	32.57	1.74	47	27	1.02	32	31
Os11g0557400|mRNA|AK107221|CDS+3'UTR	Hypothetical protein.	3.05	0.94	2.21	2.07	4.41	7.35	1.11	1.15	2.47	1.58	5.68	8.10	2.46	0.49	2.44	1.80	7.87	9.06	1.72	2.32	1.04	1.69	3.89	6.22	0.70	9	13	0.60	5	9
Os12g0569200|COMBINER_EST|CI551303|0	Hypothetical protein.	1.90	1.14	3.15	2.07	9221.38	18779.34	0.64	0.86	0.71	0.73	138619.00	99604.97	0.22	0.33	0.20	0.25	37657.31	9328.10	0.90	1.01	1.06	0.99	62906.27	62160.81	0.69	47437	68619	1.21	12784	10563
Os09g0244200|mRNA|AK065536|CDS+3'UTR	Hypothetical protein.	3.17	1.70	1.33	2.07	5.63	10.67	0.72	0.69	0.74	0.72	3.61	2.59	3.36	3.93	3.53	3.61	4.06	14.66	0.75	0.84	0.81	0.80	2.81	2.25	0.98	6	6	0.28	8	27
Os04g0384000|mRNA|AK068656|CDS+3'UTR	Conserved hypothetical protein.	1.16	2.27	2.77	2.06	7.50	13.12	1.01	1.36	1.30	1.22	42.23	50.53	1.50	1.13	3.31	1.98	4.63	8.53	0.88	1.34	1.22	1.15	54.41	59.42	0.93	108	116	0.55	10	19
Os01g0187000|mRNA|AK064094|CDS+3'UTR	Conserved hypothetical protein.	1.96	2.94	1.29	2.06	24.65	46.59	1.37	1.47	1.49	1.44	78.77	112.94	2.54	2.39	2.29	2.41	41.26	99.51	1.70	1.68	1.45	1.61	59.36	95.02	1.17	51	44	1.15	58	50
Os06g0530700|mRNA|AK058455|UTR	tRNA intron endonuclease, catalytic C-terminal domain containing protein.	3.51	0.49	2.19	2.06	4.65	7.07	1.07	0.63	2.30	1.33	9.36	10.06	1.61	1.12	0.86	1.20	6.54	7.61	2.02	2.56	1.37	1.98	4.55	8.11	0.90	12	13	0.62	9	14
Os07g0621400|mRNA|AK059724|CDS+3'UTR	Hypothetical protein.	3.69	1.55	0.94	2.06	13.68	21.60	1.59	1.27	1.54	1.47	24.99	37.12	1.84	1.63	1.48	1.65	24.91	41.12	1.48	1.65	1.77	1.63	20.84	33.91	1.03	32	31	1.25	48	38
Os04g0208500|mRNA|AK106410|CDS+3'UTR	Cyclin-like F-box domain containing protein.	2.14	1.51	2.53	2.06	111.07	233.16	0.66	0.95	1.19	0.93	82.55	74.12	0.47	0.73	0.66	0.62	231.59	142.43	0.71	0.98	1.66	1.12	36.64	39.69	1.19	38	32	0.36	181	499
Os06g0686500|mRNA|AK103252|CDS+3'UTR	Peptidase M3A and M3B, thimet/oligopeptidase F family protein.	2.72	1.16	2.29	2.06	6.71	13.13	2.02	1.04	1.66	1.57	10.66	16.45	2.48	2.54	1.62	2.21	10.93	23.15	2.15	1.90	1.62	1.89	8.39	15.79	0.98	14	14	1.13	33	29
Os01g0873000|COMBINER_EST|Os01g0873000|8	Homeodomain-like containing protein.	1.46	4.09	0.63	2.06	9.51	18.26	0.74	0.71	0.76	0.74	4.37	3.22	1.58	5.58	5.08	4.08	5.11	20.89	0.79	0.63	0.82	0.75	3.45	2.60	0.99	7	7	0.65	34	52
Os03g0419200|mRNA|AK064655|CDS+3'UTR	Conserved hypothetical protein.	3.17	0.56	2.44	2.06	5.47	8.56	1.08	0.77	1.86	1.24	7.18	8.24	1.02	0.66	0.91	0.86	10.28	8.45	2.01	1.56	1.33	1.63	4.58	7.37	1.46	12	8	1.30	14	11
Os11g0453900|mRNA|AK109096|CDS+3'UTR	Dehydrin RAB 16D.	1.92	2.42	1.82	2.06	17.04	34.19	1.45	1.18	1.44	1.36	25.23	34.81	2.04	1.71	1.52	1.76	47.00	82.78	0.18	0.10	0.14	0.14	95.04	13.36	10.42	124	12	0.83	4	4
Os08g0129600|mRNA|AK102166|CDS+3'UTR	Conserved hypothetical protein.	2.54	0.95	2.67	2.06	128.15	267.82	0.70	0.97	0.90	0.85	645.39	539.03	0.37	0.38	0.31	0.35	386.46	136.61	1.03	1.07	0.95	1.01	472.49	478.69	0.94	542	579	1.12	250	223
Os01g0807800|mRNA|AK065492|CDS+3'UTR	Conserved hypothetical protein.	1.75	2.08	2.33	2.05	13.04	26.37	1.31	1.43	1.84	1.53	41.73	63.43	1.82	1.76	1.71	1.76	33.06	58.26	1.62	1.61	1.62	1.62	34.99	56.53	1.05	22	21	1.14	24	21
Os04g0479000|mRNA|AK106344|CDS+3'UTR	HPV16 E1 protein binding protein (Thyroid hormone receptor interactor 13) (TRIP13 protein).	2.38	1.17	2.61	2.05	58.97	124.38	0.67	0.91	0.78	0.79	405.37	311.97	0.34	0.45	0.34	0.38	202.97	76.11	1.03	1.01	1.02	1.02	244.71	249.79	0.73	325	446	1.13	154	137
Os06g0146700|mRNA|AK106490|UTR	Non-protein coding transcript, uncharacterized transcript.	2.58	1.76	1.82	2.05	7.47	15.26	2.21	4.22	1.80	2.74	12.66	29.34	1.26	1.94	1.28	1.49	15.29	22.20	2.48	1.20	1.61	1.76	12.11	19.66	1.08	33	30	1.24	44	36
Os06g0265400|mRNA|AK109719|CDS+3'UTR	BZIP transcription factor.	3.34	1.19	1.63	2.05	140.66	297.24	0.55	0.99	1.05	0.86	122.82	101.60	0.35	0.42	0.24	0.34	682.94	231.58	0.82	1.30	1.40	1.17	54.40	62.57	1.24	79	64	2.25	309	137
Os05g0120900|mRNA|AK121904|CDS+3'UTR	Conserved hypothetical protein.	2.87	0.79	2.50	2.05	39.87	85.21	0.67	0.90	0.83	0.80	411.16	323.80	0.17	0.26	0.14	0.19	289.85	55.42	0.97	0.96	0.99	0.98	268.60	262.19	0.86	312	365	1.73	91	53
Os12g0510500|mRNA|AK066140|CDS+3'UTR	Disease resistance protein family protein.	1.54	1.82	2.79	2.05	7.10	13.62	1.37	1.43	1.57	1.46	37.10	53.65	1.21	1.08	1.16	1.15	19.24	22.05	1.23	1.19	1.42	1.28	38.66	49.50	0.86	42	49	1.39	46	33
Os12g0487700|COMBINER|CI404920|x	(No Hit)	1.79	1.31	3.05	2.05	11.39	22.68	0.84	0.82	0.93	0.86	25.04	21.63	0.34	0.45	0.32	0.37	51.05	19.01	1.21	0.81	0.72	0.91	14.49	12.92	1.02	23	23	1.67	73	43
Os05g0177400|COMBINER_EST|CI223782|6	Cyclin-like F-box domain containing protein.	3.33	0.29	2.53	2.05	5.46	8.62	0.52	0.99	0.49	0.67	30.40	18.05	0.27	0.66	0.27	0.40	16.02	6.41	0.93	0.67	1.26	0.95	11.41	10.79	0.87	23	26	1.64	10	6
Os05g0468400|mRNA|AK109867|CDS+3'UTR	Galactose oxidase, central domain containing protein.	4.42	0.25	1.48	2.05	4.54	6.51	0.71	0.70	0.73	0.71	3.89	2.78	0.60	1.41	0.83	0.95	4.87	4.41	0.89	0.61	0.80	0.77	3.09	2.41	0.98	6	6	1.36	5	3
Os12g0578200|mRNA|AK105512|CDS+3'UTR	Chorismate mutase, chloroplast precursor (EC 5.4.99.5) (CM-1).	1.83	1.00	3.31	2.05	14.64	31.03	0.74	0.71	0.76	0.74	3.66	2.70	0.18	0.54	0.38	0.37	31.68	10.79	0.78	0.62	0.82	0.74	2.86	2.13	0.99	6	6	0.59	25	42
Os01g0802700|mRNA|AK059229|CDS+3'UTR	Auxin Efflux Carrier family protein.	5.15	0.25	0.75	2.05	4.48	6.32	0.63	0.98	0.82	0.81	1303.84	1023.68	0.88	0.87	0.38	0.71	5.52	3.48	0.89	1.01	1.27	1.06	432.79	456.84	1.72	827	482	0.50	3	6
Os06g0294200|mRNA|AK119403|CDS+3'UTR	Hypothetical protein.	1.70	2.29	2.15	2.05	40.54	82.84	0.87	1.18	0.99	1.02	735.37	731.84	1.73	2.20	2.38	2.10	41.63	86.67	0.96	1.37	1.26	1.20	429.41	508.89	0.79	517	653	1.04	46	44
Os01g0748500|COMBINER_EST|CI434666|0	Lipolytic enzyme, G-D-S-L family protein.	1.87	1.11	3.16	2.05	31.78	67.19	1.20	1.05	1.16	1.14	31.33	36.00	0.71	0.43	0.49	0.55	89.34	48.78	1.24	1.39	1.42	1.35	21.97	29.54	0.81	35	43	1.23	78	63
Os01g0222300|mRNA|AK064262|CDS+3'UTR	Conserved hypothetical protein.	2.28	1.32	2.53	2.04	31.55	66.33	0.75	1.06	0.85	0.89	131.24	113.80	0.43	0.49	0.48	0.47	82.22	38.30	0.95	1.34	1.30	1.20	70.92	82.45	0.79	94	120	1.01	50	50
Os02g0699700|mRNA|AK063335|CDS+3'UTR	DNA topoisomerase II.	2.45	1.05	2.63	2.04	3536.64	7280.23	0.83	0.97	0.89	0.90	13418.45	11925.36	0.50	0.48	0.40	0.46	10017.34	4626.30	1.02	1.05	1.03	1.03	7895.79	8164.21	0.82	9735	11866	1.17	8081	6923
Os01g0760300|mRNA|AK070142|CDS+3'UTR	Conserved hypothetical protein.	2.05	1.49	2.59	2.04	9.43	19.61	0.98	1.08	1.09	1.05	39.05	40.79	0.60	0.70	0.57	0.63	23.12	14.34	0.84	0.67	0.52	0.67	58.87	39.73	1.73	54	32	1.94	23	12
Os04g0110700|mRNA|AK071284|UTR	Non-protein coding transcript, uncharacterized transcript.	3.47	0.80	1.85	2.04	4.91	7.95	0.88	1.63	1.13	1.21	10.16	11.00	1.52	2.32	4.01	2.62	6.15	14.61	2.73	1.24	1.57	1.85	5.62	9.38	0.89	15	16	1.54	14	9
Os03g0636600|mRNA|AK065417|CDS+3'UTR	PUG domain containing protein.	3.67	0.58	1.86	2.04	4.12	6.16	2.42	1.40	2.87	2.23	4.85	11.16	2.03	2.42	2.88	2.44	3.83	9.29	2.18	1.88	1.51	1.85	2.67	4.96	0.73	13	18	1.06	18	16
Os10g0422200|mRNA|AK063962|CDS+3'UTR	Homocysteine S-methyltransferase 3 (EC 2.1.1.10) (S- methylmethionine:homocysteine methyltransferase 3) (SMM:Hcy S- methyltransferase 3) (ZmHMT-3).	2.57	1.14	2.41	2.04	58.51	123.87	0.55	0.76	0.67	0.66	618.15	399.28	0.21	0.31	0.13	0.22	471.44	101.40	0.84	0.79	0.76	0.80	504.53	401.73	0.96	446	466	2.71	341	126
Os06g0611200|COMBINER_EST|Os06g0611200|8	TPR-like domain containing protein.	3.00	1.38	1.73	2.04	5.77	10.76	1.50	1.32	0.75	1.19	10.65	12.23	0.57	0.62	0.71	0.64	19.33	12.17	1.24	1.21	1.49	1.31	7.23	9.56	0.85	12	14	1.21	55	45
Os03g0729500|mRNA|AJ575243|5'UTR+CDS	Growth-regulating factor 6.	2.70	1.17	2.24	2.04	52.23	110.50	0.56	0.77	0.65	0.66	1184.19	768.28	0.26	0.27	0.24	0.26	223.75	57.40	0.77	0.87	0.88	0.84	491.06	412.24	0.75	656	872	1.72	101	58
Os12g0605500|mRNA|AK073942|CDS+3'UTR	Tesmin/TSO1-like, CXC domain containing protein.	2.29	1.15	2.68	2.04	319.85	664.41	0.80	0.96	0.87	0.87	1777.74	1539.50	0.43	0.43	0.40	0.42	1020.38	430.18	1.06	1.09	1.05	1.07	988.45	1055.06	0.76	1073	1408	1.19	688	578
Os03g0449200|COMBINER_EST|CI404851|0	Argonaute-like protein (Fragment).	2.71	1.47	1.93	2.04	9.72	20.49	0.78	0.84	0.64	0.75	56.17	41.82	0.35	0.54	0.50	0.46	34.41	15.84	1.12	1.07	1.21	1.13	27.03	30.69	0.68	37	55	0.73	21	29
Os04g0512400|mRNA|AK103203|CDS+3'UTR	BRCT domain containing protein.	2.26	1.06	2.78	2.04	204.32	424.21	0.88	1.07	0.99	0.98	1037.18	1006.36	0.44	0.52	0.49	0.48	585.25	281.90	1.20	1.18	1.22	1.20	640.27	768.58	0.83	548	657	1.00	349	350
Os02g0797400|mRNA|AK073980|CDS+3'UTR	MCM protein 5 family protein.	2.38	1.08	2.64	2.03	536.69	1115.00	0.82	0.96	0.93	0.90	2233.77	2002.96	0.36	0.43	0.41	0.40	1468.42	586.71	1.10	1.13	1.09	1.11	1269.90	1402.92	0.79	1503	1908	0.96	861	900
Os03g0391300|mRNA|AK109877|CDS+3'UTR	Conserved hypothetical protein.	2.04	1.09	2.97	2.03	5.14	9.16	2.19	1.37	2.38	1.98	3.63	7.24	2.21	4.55	2.47	3.08	6.89	18.92	1.46	1.89	1.47	1.61	2.78	4.43	1.19	10	9	1.17	17	14
Os07g0241600|COMBINER_EST|AU030928|6	Conserved hypothetical protein.	0.82	3.03	2.24	2.03	354.23	694.34	1.17	1.26	1.29	1.24	395.92	489.50	0.92	4.07	3.77	2.92	451.81	1328.40	1.07	1.03	0.95	1.02	492.33	502.68	1.17	580	497	1.30	1064	820
Os02g0632700|mRNA|AK067220|CDS+3'UTR	Conserved hypothetical protein.	1.48	3.01	1.60	2.03	12.13	22.08	1.43	1.93	2.22	1.86	28.56	50.23	1.55	1.89	2.19	1.88	22.55	42.02	1.87	1.39	1.66	1.64	23.60	37.99	0.95	56	59	1.12	60	54
Os07g0654100|mRNA|AK121558|CDS+3'UTR	Conserved hypothetical protein.	2.04	1.50	2.54	2.03	10.93	22.34	1.11	0.97	1.08	1.05	43.01	45.30	0.61	0.80	0.59	0.67	45.08	29.84	0.90	1.02	0.81	0.91	52.53	47.74	0.95	82	86	1.29	55	43
Os03g0679100|COMBINER_EST|Os03g0679100|8	Conserved hypothetical protein.	2.35	1.22	2.51	2.02	5.23	9.59	1.79	1.96	0.88	1.54	6.51	10.64	1.96	2.15	3.49	2.53	5.31	12.90	1.89	2.79	0.95	1.88	20.19	22.02	1.22	10	8	1.06	12	11
Os03g0193300|mRNA|AK069156|CDS+3'UTR	Hypothetical protein.	1.76	2.25	2.07	2.02	9.81	19.41	0.86	1.36	1.13	1.12	12.41	13.15	5.47	5.14	4.83	5.15	5.10	26.13	1.45	1.71	1.40	1.52	9.33	14.04	0.97	25	26	0.92	37	40
Os04g0664400|mRNA|AB071292|CDS	Auxin response factor 1.	2.26	1.53	2.28	2.02	23.68	48.86	2.16	1.36	1.28	1.60	12.90	20.35	0.33	0.38	0.28	0.33	80.37	26.63	1.32	1.37	2.28	1.66	9.63	15.40	1.43	34	24	1.69	47	28
Os02g0118900|COMBINER_EST|Os02g0118900|8	Disease resistance protein family protein.	2.10	0.81	3.16	2.02	5.14	8.82	2.01	1.25	1.16	1.47	7.11	10.23	0.89	1.73	0.69	1.10	9.08	8.54	1.24	1.15	0.56	0.98	9.95	9.37	1.11	8	8	1.23	10	8
Os05g0469600|mRNA|AK100678|CDS+3'UTR	Pyruvate decarboxylase isozyme 1 (EC 4.1.1.1) (PDC).	4.90	0.72	0.44	2.02	33.94	74.80	0.34	0.91	0.56	0.60	6182.35	3519.05	0.21	0.81	0.47	0.50	17.49	8.02	1.18	0.71	2.28	1.39	331.71	465.85	1.74	68	39	1.03	16	16
Os02g0161100|mRNA|AK072377|CDS+3'UTR	Actin-binding FH2 domain containing protein.	3.51	0.75	1.81	2.02	12.99	31.84	1.86	0.71	1.07	1.21	71.84	88.72	1.64	0.51	0.57	0.91	38.98	37.09	2.92	0.81	1.09	1.61	37.70	59.01	0.62	81	130	0.80	31	39
Os03g0165000|COMBINER|CI135222|6	(No Hit)	2.00	1.25	2.81	2.02	28.11	56.91	0.82	0.95	0.77	0.85	85.13	71.32	0.53	0.53	0.52	0.53	86.61	45.64	1.00	1.13	1.01	1.05	52.06	54.29	1.16	74	64	1.52	107	70
Os04g0357700|COMBINER_EST|Os04g0357700|8	Hypothetical protein.	2.17	2.59	1.30	2.02	13.76	26.52	2.37	3.12	2.68	2.72	28.39	74.79	1.54	1.95	2.13	1.87	15.69	29.21	2.32	2.62	2.65	2.53	27.29	68.75	0.63	64	101	0.97	42	43
Os10g0419400|mRNA|AF050200|CDS+3'UTR	Submergence induced protein 2.	2.92	2.47	0.67	2.02	64.08	131.19	0.72	1.35	0.84	0.97	2501.08	2333.82	0.40	1.82	0.28	0.84	216.19	179.52	0.73	1.04	0.83	0.87	1156.06	993.20	1.45	2329	1601	1.65	229	139
Os03g0729400|mRNA|AK110701|UTR	Non-protein coding transcript, putative npRNA.	3.15	0.84	2.07	2.02	4.03	6.36	1.11	0.72	0.77	0.87	3.29	2.88	2.14	2.13	1.43	1.90	3.56	6.82	0.79	0.90	0.85	0.85	2.98	2.53	0.79	7	9	1.14	9	8
Os12g0578700|mRNA|AK109747|CDS+3'UTR	Zn-finger, C2H2 type domain containing protein.	1.68	2.46	1.91	2.02	13.02	24.76	1.21	1.36	1.50	1.36	23.41	31.14	1.20	1.18	0.85	1.08	31.48	33.53	1.62	1.20	1.37	1.39	20.08	27.89	0.86	36	42	1.43	70	49
Os04g0449200|mRNA|AK073690|CDS+3'UTR	Xyloglucan fucosyltransferase family protein.	2.56	2.31	1.18	2.02	7.42	14.44	0.75	1.27	0.93	0.98	2222.85	2111.46	4.02	1.11	0.86	2.00	24.08	35.13	1.23	1.59	1.46	1.43	982.11	1391.38	0.56	1250	2235	0.23	5	20
Os05g0424900|COMBINER_EST|Os05g0424900|8	Protein of unknown function DUF632 domain containing protein.	2.42	0.90	2.73	2.02	10.36	22.22	0.44	0.63	0.52	0.53	163.82	84.52	0.20	0.23	0.10	0.17	61.32	10.80	0.73	0.64	0.76	0.71	87.28	62.16	0.76	73	96	2.19	19	9
Os01g0312800|mRNA|AK106887|CDS+3'UTR	Endo-1,4-beta-glucanase precursor (EC 3.2.1.4).	2.58	1.98	1.49	2.02	173.40	352.21	0.90	1.23	1.09	1.07	877.09	921.63	0.22	0.32	0.24	0.26	380.60	99.33	1.14	1.16	1.11	1.14	654.50	744.70	0.73	821	1126	1.41	228	162
Os06g0107300|COMBINER|CI424993|6	(No Hit)	2.28	1.37	2.40	2.01	29.46	60.82	0.70	0.88	0.75	0.78	122.98	94.18	0.61	0.67	0.58	0.62	100.91	62.69	1.15	0.98	0.93	1.02	96.13	97.98	0.95	131	139	1.14	148	130
Os04g0125900|COMBINER_EST|Os04g0125900|8	Conserved hypothetical protein.	2.96	0.96	2.11	2.01	4.17	6.81	4.40	2.24	0.85	2.50	4.20	9.83	1.91	2.82	3.07	2.60	3.77	9.76	1.87	3.04	1.71	2.21	2.75	5.95	0.98	5	6	0.98	3	3
Os01g0710100|COMBINER_EST|AU029735|7	Hypothetical protein.	1.78	1.99	2.27	2.01	10.18	20.40	0.57	0.87	0.67	0.70	280.64	192.98	1.03	1.91	2.60	1.85	4.40	8.07	1.24	1.53	2.07	1.61	21.08	34.48	0.25	17	68	0.68	4	5
Os05g0219800|mRNA|AK102822|CDS+3'UTR	DEAH helicase isoform 6.	2.28	1.35	2.40	2.01	27.97	57.95	0.72	0.79	0.80	0.77	132.75	101.99	0.33	0.50	0.46	0.43	90.40	38.53	0.95	1.09	1.15	1.07	77.40	82.12	0.78	123	157	0.94	74	79
Os09g0522000|mRNA|AF300972|CDS+3'UTR	CBF-like protein.	1.28	2.90	1.85	2.01	1140.51	2239.72	12.57	6.80	3.01	7.46	75.04	590.21	10.40	12.76	27.67	16.94	589.45	10652.06	19.64	28.09	32.82	26.85	61.53	1712.90	0.03	75	2308	0.34	271	807
Os05g0326600|mRNA|AK119497|CDS+3'UTR	Hypothetical protein.	2.49	0.75	2.79	2.01	8.06	15.42	0.58	0.73	0.63	0.65	29.08	18.54	0.32	0.45	0.25	0.34	38.87	13.42	1.15	1.01	0.74	0.97	17.28	16.47	0.89	38	43	1.72	31	18
Os10g0346300|mRNA|AK110474|CDS+3'UTR	Multicopper oxidase, type 1 domain containing protein.	4.02	1.35	0.66	2.01	6.91	12.37	0.71	0.69	0.73	0.71	3.92	2.79	8.45	4.15	2.94	5.18	10.51	51.95	2.19	1.26	0.62	1.36	5.39	7.15	0.62	7	11	1.32	6	4
Os04g0621800|mRNA|AK063017|CDS+3'UTR	Conserved hypothetical protein.	3.62	1.04	1.36	2.01	110.85	231.89	1.85	0.99	1.32	1.39	746.49	1074.12	1.79	0.97	0.96	1.24	166.16	209.41	1.54	1.02	1.19	1.25	567.75	716.24	1.01	684	677	2.19	243	111
Os06g0125200|mRNA|AK102200|CDS+3'UTR	Protein of unknown function DUF581 family protein.	1.97	2.10	1.95	2.01	425.26	852.80	0.61	0.94	0.94	0.83	6173.50	4971.97	0.88	1.24	0.82	0.98	513.28	496.62	0.88	0.94	1.06	0.96	1746.23	1670.14	1.38	882	641	1.50	1041	694
Os02g0762800|COMBINER_EST|Os02g0762800|8	SNF2-related domain containing protein.	2.41	0.49	3.11	2.01	4.81	7.51	0.75	0.98	0.61	0.78	15.42	11.61	0.50	0.50	0.54	0.51	11.18	5.82	1.92	0.80	1.09	1.27	8.90	10.37	0.79	20	26	0.97	8	8
Os04g0286600|COMBINER_EST|CI523070|0	Protein of unknown function DUF635 family protein.	4.59	0.65	0.78	2.00	4.09	5.99	1.81	0.89	1.58	1.43	40.04	44.21	1.09	0.38	0.65	0.71	6.42	3.91	1.80	1.78	16.02	6.53	3.72	20.52	0.99	27	27	0.96	3	3
Os10g0104900|mRNA|AK112062|CDS+3'UTR	Chromomethylase 3.	2.45	0.89	2.67	2.00	538.57	1086.80	0.79	0.94	0.84	0.85	1894.61	1604.01	0.39	0.40	0.41	0.40	1277.16	511.49	1.05	1.13	1.06	1.08	981.63	1058.94	0.73	1285	1751	0.83	919	1102
Os03g0329200|mRNA|AK064318|CDS+3'UTR	Zn-finger, C-x8-C-x5-C-x3-H type domain containing protein.	2.50	1.09	2.43	2.00	159.06	321.07	0.70	0.87	0.80	0.79	502.52	393.29	0.35	0.42	0.44	0.40	369.60	148.32	0.90	1.09	1.27	1.09	148.28	161.08	0.55	163	298	0.65	127	196
Os08g0539200|mRNA|AK109065|CDS+3'UTR	Conserved hypothetical protein.	1.54	2.11	2.36	2.00	25.15	50.16	1.19	1.53	1.34	1.35	57.36	76.18	0.79	1.16	0.67	0.87	107.99	94.10	1.01	1.35	1.18	1.18	42.79	49.95	1.17	140	120	0.92	32	34
Os05g0463100|mRNA|AK063021|UTR	Non-protein coding transcript, uncharacterized transcript.	2.63	1.44	1.94	2.00	8.05	15.78	1.20	1.05	1.17	1.14	24.87	28.52	0.73	0.86	0.66	0.75	26.26	19.97	1.27	1.04	1.31	1.21	16.88	20.32	1.06	53	50	0.70	58	83
Os01g0104200|COMBINER_EST|CI078025|0	NAC-domain protein 5-8.	1.30	1.88	2.83	2.00	17.71	35.31	1.02	1.02	1.05	1.03	588.10	606.27	1.17	0.99	0.79	0.98	58.96	58.83	1.14	1.02	1.20	1.12	327.95	367.86	0.94	354	376	0.22	5	21
Os07g0640700|COMBINER|CI535485|3	(No Hit)	1.99	2.77	1.25	2.00	12.78	21.47	1.11	1.17	1.19	1.16	37.51	43.26	1.95	1.14	3.25	2.11	12.42	24.23	1.01	1.27	1.50	1.26	18.19	22.44	1.13	12	11	1.02	14	14
Os12g0153600|COMBINER_EST|Os12g0153600|8	Hypothetical protein.	3.33	0.48	2.19	2.00	5.55	8.35	2.59	2.24	1.73	2.19	4.76	10.44	0.95	1.45	1.72	1.37	5.19	7.10	2.07	2.05	3.41	2.51	3.74	9.49	0.99	30	30	1.08	11	10
Os06g0492300|COMBINER|CI444043|3	(No Hit)	1.52	1.22	3.25	2.00	6.34	10.77	1.16	0.91	1.15	1.07	16.84	18.20	1.14	1.72	1.09	1.32	9.84	12.53	1.64	1.52	1.56	1.57	10.49	16.45	1.22	11	9	1.19	31	26
Os05g0126900|COMBINER|CI345813|6	(No Hit)	1.56	1.52	2.91	2.00	6.08	11.29	1.62	1.39	1.62	1.54	23.53	36.70	2.34	4.66	2.91	3.30	3.90	12.94	1.70	3.28	1.60	2.19	8.87	17.15	0.81	13	16	0.94	11	12
Os02g0459600|COMBINER_EST|CI367670|4	Legume lectin, beta domain containing protein.	2.24	1.00	2.75	2.00	9.41	18.98	1.65	1.92	1.80	1.79	4.03	7.15	0.68	1.08	0.52	0.76	19.53	13.92	1.42	2.15	1.51	1.69	2.82	4.71	0.92	9	10	0.66	53	81
Os06g0160800|mRNA|AK063063|CDS+3'UTR	Hypothetical protein.	3.69	1.00	1.30	2.00	6.07	9.89	0.70	0.69	0.72	0.70	4.88	3.44	1.52	1.85	4.44	2.60	11.53	24.40	0.76	0.61	0.79	0.72	3.92	2.85	0.96	7	7	1.31	28	22
Os11g0645800area|Prediction|Os11g0645800|CDS1	(No Hit)	3.01	0.74	2.23	1.99	6.52	10.43	1.15	2.28	1.84	1.76	8.21	13.30	2.13	3.86	1.71	2.56	11.77	28.34	1.65	1.92	3.29	2.28	5.59	12.13	1.11	8	7	1.57	12	8
Os06g0694400|mRNA|AK065599|CDS+3'UTR	Hypothetical protein.	1.87	2.50	1.61	1.99	132.46	258.28	0.99	0.73	0.88	0.86	17.87	15.42	1.61	1.52	1.22	1.45	330.93	481.12	2.57	1.91	1.17	1.88	6.29	10.65	0.38	9	23	2.69	309	115
Os06g0691900|COMBINER|CI096656|6	(No Hit)	2.93	0.93	2.11	1.99	4.77	7.78	3.48	0.75	1.68	1.97	4.12	8.31	1.71	1.52	0.86	1.36	4.36	6.05	1.42	1.67	1.72	1.60	3.20	5.12	0.89	8	9	0.73	5	6
Os04g0448800|mRNA|AK069397|CDS+3'UTR	Phosphate carrier protein, mitochondrial precursor (PTP). Splice isoform B.	2.30	1.92	1.75	1.99	15.45	30.44	0.91	1.26	1.11	1.09	33.04	35.11	1.54	1.49	1.09	1.37	35.05	47.29	1.13	1.27	1.43	1.28	26.88	34.06	1.06	58	55	0.81	52	64
Os12g0560700|mRNA|AK073411|CDS+3'UTR	PROLIFERA protein.	2.19	1.15	2.62	1.99	332.65	670.70	0.83	1.04	0.98	0.95	1116.07	1040.10	0.44	0.49	0.49	0.47	798.82	376.89	1.13	1.20	1.17	1.16	677.72	787.68	0.79	1220	1552	0.84	610	725
Os04g0112100|COMBINER_EST|CI116731|6	Disease resistance protein family protein.	1.06	3.93	0.97	1.99	21.99	29.75	0.92	1.42	1.92	1.42	5.19	6.81	1.99	1.62	1.59	1.73	35.17	61.13	1.25	2.11	1.55	1.63	9.77	13.42	1.32	9	7	1.36	15	11
Os03g0214100|mRNA|AB111916|CDS+3'UTR	Replication protein A1.	2.19	1.07	2.71	1.99	712.78	1443.53	0.73	0.87	0.82	0.81	3452.59	2767.06	0.35	0.40	0.40	0.38	2106.88	806.12	1.05	1.05	1.01	1.04	1823.85	1888.90	0.73	2070	2825	0.84	1389	1658
Os01g0194200|mRNA|AK073282|CDS+3'UTR	IQ calmodulin-binding region domain containing protein.	2.39	1.21	2.36	1.99	696.66	1407.27	0.84	0.95	0.87	0.89	3084.64	2712.89	0.40	0.41	0.34	0.38	2604.47	1000.70	1.00	1.01	0.95	0.98	1888.46	1858.42	0.83	2452	2946	1.46	1338	918
Os04g0553000|mRNA|AK101413|CDS+3'UTR	Protein of unknown function DUF140 domain containing protein.	2.51	2.06	1.38	1.99	8.21	15.83	1.14	2.60	1.26	1.67	15.16	20.84	1.14	1.56	0.97	1.22	17.67	21.36	1.85	1.72	3.19	2.26	6.80	14.54	0.65	22	34	0.97	27	28
Os07g0440900|mRNA|AK070423|CDS+3'UTR	Hypothetical protein.	1.37	2.52	2.06	1.98	8.95	16.89	3.37	2.09	4.16	3.20	5.17	15.70	2.57	1.92	3.47	2.65	15.66	39.50	3.52	3.45	1.80	2.92	5.12	13.06	1.02	6	6	1.11	4	4
Os08g0419100|mRNA|AK106423|CDS+3'UTR	Conserved hypothetical protein.	1.08	2.44	2.43	1.98	24.33	45.96	0.56	2.02	1.92	1.50	103.10	144.81	1.14	4.01	2.81	2.65	14.75	38.23	1.53	4.68	2.93	3.05	33.94	99.65	1.12	26	24	0.60	4	7
Os07g0182900|mRNA|AK111461|CDS+3'UTR	Cytosine-5 DNA methyltransferase MET1 (Fragment).	2.16	1.10	2.69	1.98	576.24	1163.48	0.83	1.05	0.96	0.94	2968.65	2763.12	0.44	0.54	0.49	0.49	1416.67	696.47	1.10	1.23	1.21	1.18	1645.83	1936.62	0.85	3335	3910	0.85	1278	1498
Os11g0186900|mRNA|AK105491|CDS+3'UTR	1-aminocyclopropane-1-carboxylate oxidase.	1.22	1.17	3.56	1.98	7.80	12.34	1.96	1.20	1.36	1.51	731.10	1128.78	1.02	0.68	1.60	1.10	18.90	22.09	1.41	1.39	1.24	1.35	2028.61	2729.38	1.61	13051	8095	1.06	9	8
Os02g0112600|mRNA|AK109733|CDS+3'UTR	Membrane transporter.	2.81	0.35	2.78	1.98	5.39	6.89	1.04	0.86	1.11	1.01	10380.29	10572.67	1.37	0.87	1.38	1.21	4.15	5.01	0.81	1.07	1.30	1.06	4088.36	4305.71	1.34	16226	12079	1.14	4	3
Os05g0261700|mRNA|AK066626|5'UTR+CDS	Leucine-rich repeat, plant specific containing protein.	3.37	1.32	1.25	1.98	7.03	13.13	0.87	1.02	1.21	1.03	91.96	93.89	4.38	2.74	3.33	3.48	4.92	17.13	1.10	1.13	1.08	1.10	35.20	38.77	1.22	41	34	0.99	17	17
Os03g0110500|mRNA|AK101157|CDS+3'UTR	Conserved hypothetical protein.	2.38	1.21	2.35	1.98	692.16	1387.47	0.63	0.99	0.74	0.79	461.26	350.74	0.44	0.53	0.38	0.45	2125.47	966.31	0.88	0.99	0.98	0.95	240.37	227.82	1.22	346	282	1.24	2157	1737
Os01g0605300|mRNA|AK063933|CDS+3'UTR	Ubiquitin-conjugating enzymes domain containing protein.	2.04	1.19	2.70	1.98	50.65	100.46	0.76	0.95	0.85	0.86	135.19	113.29	0.39	0.54	0.45	0.46	163.86	75.82	1.10	1.03	1.05	1.06	85.80	91.07	0.71	85	119	0.96	128	133
Os04g0364300|COMBINER|CI127674|6	(No Hit)	1.15	3.03	1.74	1.97	26.54	46.57	1.10	0.79	1.49	1.12	28.63	31.84	1.23	1.64	1.44	1.43	59.39	85.40	0.89	1.16	1.11	1.06	22.09	23.33	0.85	116	136	1.03	95	92
Os01g0169400|mRNA|AK105527|CDS+3'UTR	LOB domain protein 25.	1.39	0.85	3.69	1.97	9.10	17.53	1.03	0.99	0.98	1.00	256.06	255.71	0.22	0.23	0.13	0.19	55.60	10.80	0.95	1.06	1.11	1.04	183.96	190.87	0.93	398	427	1.35	11	8
Os08g0509600|mRNA|AK107191|CDS+3'UTR	SBP-domain protein 5 (Fragment).	2.36	0.89	2.67	1.97	341.67	698.50	0.48	0.55	0.41	0.48	2039.09	975.25	0.37	0.37	0.27	0.34	1309.29	440.59	0.64	0.49	0.57	0.57	1017.02	582.36	0.95	568	594	1.83	647	352
Os08g0473900|mRNA|AK073487|CDS+3'UTR	Alpha-amylase type B (Fragment).	1.50	2.96	1.45	1.97	23.72	46.73	1.06	0.97	0.86	0.96	18.06	17.61	1.90	1.44	1.41	1.58	26.35	42.07	0.09	0.07	0.11	0.09	159.44	14.85	12.62	203	16	2.56	69	27
Os05g0116700|mRNA|AK121961|CDS+3'UTR	Hypothetical protein.	2.04	1.36	2.52	1.97	24.82	50.85	0.71	0.86	0.85	0.81	123.79	98.65	0.27	0.39	0.28	0.31	102.68	32.35	1.08	1.05	1.02	1.05	73.60	77.42	0.88	89	100	2.07	61	29
Os06g0174300|COMBINER_EST|CI531430|6	ParB-like nuclease domain containing protein.	3.87	0.25	1.79	1.97	4.35	5.79	0.73	0.70	0.74	0.72	3.63	2.62	1.95	1.05	0.68	1.23	17.36	19.36	0.76	0.62	0.82	0.73	2.76	2.05	0.98	5	6	2.78	17	6
Os09g0442700|COMBINER_EST|CI448641|0	SNF2-related domain containing protein.	2.16	1.31	2.42	1.97	313.01	620.46	0.79	1.00	0.85	0.88	630.93	545.45	0.44	0.57	0.49	0.50	836.87	415.65	1.03	1.16	1.11	1.10	445.95	487.97	0.91	567	620	1.36	684	502
Os03g0643900|mRNA|AK069402|CDS+3'UTR	Hypothetical protein.	2.31	1.56	2.03	1.97	9.18	18.34	1.14	1.20	1.25	1.20	237.30	282.98	1.26	1.13	1.00	1.13	21.48	24.25	1.04	0.98	1.20	1.07	126.80	136.13	0.73	97	132	1.00	24	24
Os07g0209700|mRNA|AK070654|CDS+3'UTR	Conserved hypothetical protein.	2.50	0.99	2.41	1.97	26.72	53.85	0.76	0.89	0.72	0.79	73.22	57.12	0.35	0.58	0.32	0.42	104.56	44.81	0.91	1.21	1.04	1.05	37.95	39.68	0.81	63	78	1.28	99	77
Os07g0129700|mRNA|AB007623|CDS+3'UTR	OSH15 protein (Homeobox gene).	2.70	1.30	1.89	1.96	4.15	7.12	1.81	1.47	1.68	1.65	146.49	245.41	0.25	0.20	0.51	0.32	17.84	5.50	1.10	0.81	1.08	0.99	135.18	135.39	0.30	123	407	0.71	4	5
Os07g0143500|mRNA|AK064714|CDS+3'UTR	Hypothetical protein.	3.55	0.27	2.07	1.96	4.10	5.53	3.40	2.70	2.45	2.85	3.50	10.05	1.30	2.27	1.10	1.56	3.61	5.69	3.10	2.52	2.31	2.64	2.67	7.10	0.89	8	9	0.91	13	15
Os06g0635500|COMBINER_EST|Os06g0635500|8	Homeodomain-like containing protein.	3.32	0.56	2.01	1.96	4.42	6.48	0.63	0.91	0.72	0.75	29.59	21.62	0.56	0.22	0.54	0.44	16.18	6.53	0.94	2.64	1.30	1.63	12.17	16.39	0.72	47	65	2.25	7	3
Os12g0222800|COMBINER|CI314337|1	(No Hit)	1.04	2.93	1.91	1.96	27.95	50.83	1.61	0.64	2.13	1.46	5.37	8.74	2.16	3.04	2.78	2.66	38.34	102.20	0.65	1.53	0.79	0.99	3.07	2.86	1.73	9	5	1.22	42	34
Os02g0512400|mRNA|AK073461|CDS+3'UTR	Glutaredoxin domain containing protein.	2.45	0.77	2.66	1.96	143.27	293.09	0.78	0.96	0.84	0.86	321.82	273.13	0.25	0.44	0.26	0.32	518.59	164.63	1.40	1.54	1.38	1.44	150.13	215.30	0.84	311	370	1.28	296	232
Os04g0597900|COMBINER|CI414123|x	(No Hit)	2.03	1.29	2.55	1.96	429.15	849.50	0.93	1.15	0.99	1.02	1965.40	1984.22	0.60	0.64	0.59	0.61	748.75	457.25	1.17	1.28	1.32	1.26	973.45	1222.84	0.70	1612	2306	0.87	997	1141
Os03g0577100|mRNA|AK101786|CDS+3'UTR	Nuf2 family protein.	2.15	1.18	2.55	1.96	141.57	281.56	0.68	0.87	0.76	0.77	731.06	554.74	0.47	0.45	0.41	0.44	475.05	211.17	1.15	1.06	1.02	1.08	352.82	381.01	0.90	464	514	1.26	274	218
Os06g0148700|mRNA|AK064526|CDS+3'UTR	Cyclin-like F-box domain containing protein.	1.45	1.82	2.61	1.96	20.17	36.47	0.95	0.90	0.82	0.89	44.26	39.50	0.82	0.78	0.75	0.78	55.32	43.41	0.96	1.00	0.85	0.94	28.46	26.54	0.81	33	40	1.42	71	50
Os02g0678800|mRNA|AK108170|CDS+3'UTR	Transcription activator.	2.39	1.00	2.48	1.96	323.88	658.33	0.78	0.96	0.97	0.90	263.50	235.45	0.41	0.35	0.33	0.37	1175.79	430.99	0.95	1.01	0.85	0.94	232.90	217.68	0.95	312	329	1.48	880	596
Os04g0486800|COMBINER_EST|CI521528|6	ATP-dependent DNA helicase RecQ family protein.	1.73	1.71	2.43	1.96	12.46	24.52	0.98	1.23	0.79	1.00	39.70	38.39	0.58	0.53	0.50	0.54	27.90	15.04	1.07	1.17	1.10	1.11	26.02	28.88	0.89	33	37	1.12	38	34
Os12g0516800|COMBINER_EST|CI257278|6	Protein of unknown function DUF231 domain containing protein.	1.82	1.46	2.59	1.96	47.60	92.55	1.28	1.51	1.15	1.31	25.93	33.77	1.63	1.53	3.13	2.10	66.49	138.17	1.76	1.20	0.95	1.30	24.59	31.23	0.97	27	28	0.84	58	69
Os12g0216000|mRNA|AK105304|CDS+3'UTR	Conserved hypothetical protein.	1.66	1.19	3.02	1.96	11.04	20.26	1.10	1.25	1.10	1.15	36.28	41.16	0.89	0.98	0.95	0.94	34.59	32.70	1.15	1.22	1.20	1.19	28.96	34.41	1.15	80	70	1.24	127	102
Os08g0263400|mRNA|AK108832|CDS+3'UTR	Conserved hypothetical protein.	1.18	1.45	3.25	1.96	8.50	15.65	1.14	1.78	1.77	1.56	53.12	80.98	2.09	2.64	2.23	2.32	9.50	21.94	1.23	1.68	1.87	1.60	52.75	83.04	1.26	71	57	1.29	10	8
Os03g0607600|COMBINER_EST|Os03g0607600|8	Cyclin.	2.07	1.28	2.51	1.96	138.63	280.48	0.73	0.89	0.74	0.79	557.81	434.22	0.45	0.42	0.45	0.44	349.77	154.01	1.02	1.04	0.97	1.01	303.23	305.70	0.86	389	452	0.99	241	243
Os11g0133200|COMBINER_EST|Os11g0133200|8	TPR-like domain containing protein.	2.69	1.70	1.47	1.95	9.06	16.20	1.58	1.52	1.54	1.55	4.43	6.86	1.87	1.94	1.80	1.87	14.48	27.06	1.62	1.05	1.15	1.27	3.43	4.43	0.86	8	9	0.71	58	82
Os01g0183700|COMBINER|CI141568|6	(No Hit)	2.06	0.97	2.83	1.95	116.89	232.22	0.69	0.89	0.88	0.82	554.18	447.19	0.34	0.36	0.43	0.38	348.50	130.52	0.99	0.93	0.96	0.96	326.25	313.95	0.74	292	397	0.96	187	194
Os02g0706600|COMBINER_EST|CI055726|6	ZF-HD homeobox protein Cys/His-rich dimerisation region domain containing protein.	2.77	1.53	1.56	1.95	50.97	100.89	0.87	1.26	1.02	1.05	12.85	13.07	0.97	0.79	0.66	0.81	123.29	99.54	1.71	0.91	1.40	1.34	11.06	14.17	1.23	11	9	1.26	145	116
Os07g0118800|mRNA|AK099452|CDS+3'UTR	Cyclin-like F-box domain containing protein.	1.71	1.09	3.06	1.95	7.52	13.50	0.97	1.57	1.85	1.46	12.71	17.27	1.07	1.77	2.68	1.84	11.31	19.35	2.22	1.17	1.22	1.54	11.06	15.73	0.88	18	20	1.09	22	20
Os11g0180600|COMBINER_EST|CI442593|4	Type III restriction enzyme, res subunit family protein.	2.06	1.59	2.21	1.95	76.29	150.69	0.93	1.16	1.02	1.04	215.58	219.67	0.78	0.83	0.78	0.80	167.58	133.41	1.40	1.40	1.38	1.39	122.82	170.94	0.84	249	297	0.99	150	151
Os07g0637500|COMBINER_EST|Os07g0637500|8	Protein kinase-like domain containing protein.	1.85	1.04	2.96	1.95	21.94	43.29	0.67	0.85	0.84	0.79	60.40	46.69	0.37	0.40	0.42	0.40	66.32	26.12	0.79	0.85	0.90	0.85	50.65	43.46	0.73	37	51	0.99	46	47
Os05g0542500|mRNA|AK063984|CDS+3'UTR	Group 3 LEA (Type I) protein.	2.30	1.47	2.07	1.95	4.87	9.01	0.76	0.73	0.78	0.76	3.41	2.58	3.38	3.97	1.31	2.89	17.42	49.60	0.79	0.98	0.86	0.88	2.68	2.33	0.98	5	6	3.54	11	3
Os02g0667600|mRNA|AK073500|CDS+3'UTR	Harpin-induced 1 domain containing protein.	2.51	0.93	2.40	1.95	188.23	367.07	0.81	1.06	0.96	0.94	289.27	267.16	0.38	0.37	0.30	0.35	545.66	190.57	1.14	1.19	1.13	1.15	164.45	189.35	0.88	175	198	1.45	281	194
Os01g0279000|mRNA|AK119444|CDS+3'UTR	Zn-finger, DHHC type domain containing protein.	2.09	1.97	1.78	1.95	10.40	20.59	0.73	0.97	0.92	0.87	929.98	800.08	4.14	4.26	5.03	4.48	6.19	27.29	0.76	1.32	1.36	1.14	346.07	390.79	0.67	1014	1506	0.45	9	21
Os01g0134200|mRNA|AK102394|CDS+3'UTR	Conserved hypothetical protein.	2.07	2.10	1.66	1.94	13.96	26.60	1.27	1.17	1.29	1.24	26.14	32.73	1.09	1.09	1.30	1.16	36.94	42.26	1.76	1.44	1.33	1.51	22.24	33.65	1.13	59	52	1.29	114	89
Os01g0719400|mRNA|AK063516|CDS+3'UTR	Conserved hypothetical protein.	1.91	1.57	2.35	1.94	24.43	46.87	1.10	1.15	1.13	1.13	81.72	91.78	0.65	0.71	0.50	0.62	89.47	54.81	1.27	1.05	1.32	1.21	53.06	63.99	1.00	178	177	1.34	71	53
Os08g0203700|mRNA|AK068147|CDS+3'UTR	Protein kinase domain containing protein.	1.79	2.36	1.68	1.94	14.36	27.36	1.26	0.95	1.19	1.13	212.21	243.85	1.77	1.95	5.26	3.00	21.83	47.42	1.18	1.12	1.27	1.19	124.70	148.44	0.79	185	232	0.83	32	38
Os06g0187000|mRNA|AB037135|CDS+3'UTR	Origin recognition complex 1.	2.23	1.03	2.55	1.94	118.37	232.82	0.75	0.92	0.83	0.83	509.84	418.98	0.48	0.43	0.38	0.43	323.82	139.28	1.01	1.07	1.04	1.04	287.79	298.15	0.75	380	508	1.29	277	215
Os09g0383300|COMBINER_EST|CI221252|6	Mitogen-activated protein kinase kinase kinase 1 (EC 2.7.1.-) (Arabidospsis NPK1-related protein kinase 1). Splice isoform 1S.	1.99	1.14	2.68	1.94	63.39	123.84	0.98	1.11	1.01	1.03	358.78	367.56	0.59	0.65	0.66	0.63	118.28	74.77	1.25	1.33	1.39	1.32	167.52	221.44	0.62	306	492	0.67	125	187
Os07g0659500|mRNA|AK073537|CDS+3'UTR	Non-SMC condensin subunit, XCAP-D2/Cnd1 family protein.	2.16	1.18	2.47	1.94	483.85	949.49	0.88	1.07	0.99	0.98	1421.10	1383.37	0.67	0.66	0.60	0.64	1185.37	763.17	1.16	1.25	1.16	1.19	745.10	886.48	0.71	1272	1785	0.94	1054	1118
Os01g0715500|COMBINER_EST|Os01g0715500|8	Voltage-dependent anion channel.	1.45	0.36	4.00	1.94	9.54	10.83	0.81	0.26	0.47	0.52	14.27	7.77	0.42	0.28	0.61	0.44	18.21	7.53	1.31	0.78	0.55	0.88	9.52	7.40	0.76	10	13	0.66	6	10
Os05g0497100|mRNA|AJ488495|CDS+3'UTR	Chromosome condensation protein.	2.12	1.07	2.62	1.94	344.89	673.86	0.74	0.91	0.80	0.82	1372.15	1109.80	0.45	0.45	0.44	0.44	910.96	405.17	0.92	1.03	0.99	0.98	742.51	724.79	0.79	1035	1312	0.95	722	762
Os07g0457300|mRNA|AK073856|CDS+3'UTR	Protein of unknown function DUF1446 family protein.	1.88	2.00	1.93	1.94	317.17	612.86	1.94	1.90	2.08	1.97	414.74	819.51	2.05	1.97	1.82	1.95	445.55	868.25	2.12	2.29	2.15	2.18	293.81	639.97	1.14	563	493	1.19	630	530
Os08g0466200|mRNA|AF129485|CDS+3'UTR	K+ potassium transporter family protein.	2.08	2.12	1.61	1.94	32.61	62.78	1.03	0.90	1.33	1.09	45.38	50.21	1.30	1.33	1.11	1.25	105.17	130.87	1.14	2.61	2.30	2.02	18.90	37.46	0.26	25	95	0.83	3	4
Os10g0122600|COMBINER_EST|CI090278|6	Cellular retinaldehyde-binding/triple function, N-terminal domain containing protein.	1.41	2.14	2.25	1.94	26.94	50.56	1.25	1.33	1.37	1.31	1049.02	1372.68	2.10	3.98	4.99	3.69	23.62	83.72	1.26	1.41	2.02	1.56	849.00	1332.41	0.93	949	1019	0.93	72	77
Os01g0594500|mRNA|AK069454|CDS+3'UTR	Conserved hypothetical protein.	2.60	1.27	1.93	1.93	5.64	9.95	2.57	1.24	1.20	1.67	4.92	7.96	0.77	1.52	2.67	1.65	5.86	8.94	2.08	1.25	1.99	1.77	3.61	6.61	0.98	6	6	1.04	6	5
Os07g0238800|mRNA|AK106355|CDS+3'UTR	Hypothetical protein.	2.08	1.98	1.74	1.93	28.36	54.86	0.80	0.64	0.63	0.69	38.46	26.73	1.69	1.55	1.46	1.57	55.58	87.54	1.27	0.99	0.97	1.08	29.24	31.42	1.06	22	21	1.11	135	122
Os02g0144300|mRNA|AK106692|5'UTR+CDS	Conserved hypothetical protein.	1.37	2.56	1.87	1.93	13.32	23.68	1.92	1.72	1.49	1.71	38.00	64.59	1.79	1.86	2.79	2.15	17.84	36.91	1.36	1.30	1.20	1.28	31.49	40.19	1.02	31	31	0.96	27	28
Os11g0609900|COMBINER|CI271495|6	(No Hit)	1.74	1.51	2.55	1.93	35.94	68.86	0.71	0.89	0.82	0.81	127.41	101.54	0.69	0.62	0.69	0.66	104.21	68.92	0.98	0.95	0.99	0.97	94.15	91.79	1.43	168	118	1.22	150	123
Os12g0505800|COMBINER|CI047349|6	(No Hit)	2.32	1.81	1.66	1.93	12.35	24.29	1.17	1.24	1.11	1.17	496.31	579.71	0.72	0.77	0.65	0.71	45.01	32.08	1.12	1.15	1.10	1.12	343.67	385.26	0.69	501	726	2.01	183	91
Os03g0704400|mRNA|AK101297|CDS+3'UTR	Protein kinase domain containing protein.	1.99	1.10	2.70	1.93	150.30	289.39	0.78	1.04	0.89	0.90	541.66	480.15	0.52	0.58	0.58	0.56	342.30	191.87	1.10	1.17	1.10	1.12	297.37	333.76	0.81	389	482	0.89	248	277
Os02g0586000|mRNA|AK108975|CDS+3'UTR	Conserved hypothetical protein.	1.50	1.06	3.22	1.93	8.34	13.51	5.01	1.50	2.08	2.86	1063.20	3284.63	1.81	1.70	1.42	1.64	11.59	18.98	2.34	1.70	1.30	1.78	386.11	690.82	0.24	3621	15408	0.96	7	7
Os07g0582700|mRNA|AK110773|CDS+3'UTR	Conserved hypothetical protein.	1.45	1.78	2.56	1.93	9.05	16.14	2.86	2.47	2.45	2.59	6.59	17.45	1.96	2.00	1.76	1.91	14.97	28.49	2.49	2.99	4.05	3.18	4.84	14.83	0.85	19	22	1.33	30	23
Os07g0639900|COMBINER_EST|CI513920|0	Thymidylate kinase-like protein.	2.43	0.89	2.45	1.93	124.68	246.64	0.72	0.77	0.71	0.73	712.79	521.51	0.35	0.43	0.30	0.36	520.28	188.33	0.99	1.02	0.99	1.00	466.72	465.88	0.86	680	789	1.08	504	467
Os12g0555100|COMBINER|CI558268|x	(No Hit)	2.58	1.01	2.19	1.92	13.97	30.20	0.87	0.81	1.03	0.90	12886.93	11657.27	2.11	5.67	7.01	4.93	5.79	25.41	1.05	1.33	1.60	1.33	5912.59	7855.06	0.22	2131	9778	1.21	4	4
Os07g0260900|COMBINER|CI340059|6	(No Hit)	1.98	1.98	1.81	1.92	763.41	1467.10	1.36	1.58	1.47	1.47	1372.46	1996.26	1.71	1.82	1.67	1.73	1470.15	2546.02	1.81	1.86	1.83	1.83	914.85	1675.13	0.94	1177	1250	4.06	11781	2905
Os06g0241000|COMBINER_EST|Os06g0241000|8	SAM dependent carboxyl methyltransferase family protein.	3.37	1.35	1.03	1.92	31.27	66.48	0.84	0.69	1.32	0.95	5.33	4.94	1.03	0.98	0.82	0.95	60.41	57.30	1.39	0.61	0.81	0.94	3.01	2.92	0.77	6	8	0.56	12	22
Os02g0776900|mRNA|AF201895|CDS+3'UTR	Growth-regulating factor 1.	2.74	1.00	2.01	1.92	103.13	202.78	0.57	0.70	0.68	0.65	635.15	407.98	0.28	0.37	0.33	0.33	357.36	116.53	0.80	0.98	0.99	0.92	291.91	268.69	0.78	511	657	1.73	212	122
Os02g0135300|COMBINER_EST|CI089131|6	Wee1-like protein (Fragment).	1.82	1.47	2.46	1.92	33.82	66.16	0.76	0.88	0.79	0.81	174.71	139.76	0.35	0.38	0.37	0.37	118.46	43.63	1.10	1.01	1.01	1.04	90.11	93.60	0.88	177	202	1.19	73	61
Os06g0256000|COMBINER_EST|CI077547|6	ARM repeat fold domain containing protein.	2.12	1.17	2.46	1.92	304.99	592.80	0.91	1.09	1.02	1.01	962.33	958.70	0.59	0.61	0.52	0.57	824.38	472.54	1.20	1.29	1.18	1.23	503.52	615.56	0.74	606	821	1.10	591	537
Os02g0752300|mRNA|AK072544|CDS+3'UTR	Conserved hypothetical protein.	1.89	1.23	2.63	1.92	35.45	70.10	0.67	0.84	0.80	0.77	140.55	107.31	0.54	0.33	0.27	0.38	103.48	39.14	1.11	1.05	1.13	1.10	50.01	55.02	0.52	61	118	0.62	39	62
Os06g0115700|mRNA|AK060414|CDS+3'UTR	Conserved hypothetical protein.	2.16	0.86	2.73	1.92	840.94	1631.99	0.78	1.05	0.95	0.93	2239.43	2044.17	0.40	0.33	0.44	0.39	1712.68	662.28	1.02	1.10	1.11	1.08	939.18	1008.65	0.61	1044	1711	0.56	748	1330
Os08g0469500|mRNA|AK109599|CDS+3'UTR	Hypothetical protein.	2.00	1.03	2.72	1.91	282.55	551.64	0.78	0.93	0.87	0.86	1030.47	877.95	0.45	0.40	0.39	0.41	960.09	395.40	1.00	1.02	1.05	1.02	530.14	541.27	0.73	749	1027	0.98	532	545
Os06g0102800|mRNA|AK068790|CDS+3'UTR	Hypothetical protein.	3.29	0.58	1.88	1.91	6.80	10.15	4.30	0.77	1.57	2.21	11.13	18.83	1.98	1.12	2.32	1.81	5.73	10.34	1.50	1.85	1.96	1.77	4.72	8.13	0.74	16	21	1.34	41	31
Os01g0372100|COMBINER_EST|CI490982|0	Hypothetical protein.	1.27	1.99	2.48	1.91	8.75	15.31	1.85	0.86	1.78	1.49	5.22	8.16	2.92	2.63	4.70	3.41	10.06	32.58	1.71	1.42	1.51	1.55	3.91	6.00	0.95	8	9	1.71	71	42
Os09g0517100|mRNA|AK100778|CDS+3'UTR	Disease resistance protein family protein.	1.51	2.09	2.14	1.91	55.55	105.22	1.26	1.47	1.56	1.43	50.85	72.21	2.15	2.41	2.41	2.32	71.57	166.31	1.68	1.66	1.65	1.66	48.98	81.40	2.58	58	23	0.39	97	249
Os12g0228400|mRNA|AK101042|CDS+3'UTR	Chaperonin CPN60-1, mitochondrial precursor (HSP60-1).	1.38	2.43	1.93	1.91	13.35	23.77	1.37	1.07	1.19	1.21	42.01	51.73	2.75	2.09	2.31	2.38	19.26	45.70	1.64	1.31	1.18	1.37	31.25	42.84	1.13	37	33	1.38	99	71
Os04g0659300|mRNA|AK111969|CDS+3'UTR	Protein of unknown function DUF26 domain containing protein.	3.82	0.79	1.13	1.91	1810.36	3553.37	1.70	1.84	1.23	1.59	13894.17	21897.01	1.69	0.84	1.38	1.30	1979.10	2591.77	1.08	0.86	0.69	0.88	15155.86	13332.55	3.27	26157	8000	0.81	1331	1640
Os03g0105600|COMBINER_EST|CI390494|0	Tubulin beta-1 chain (Beta-1 tubulin).	2.24	1.06	2.43	1.91	4219.16	8138.71	0.77	1.00	0.87	0.88	17557.38	15193.02	0.54	0.59	0.58	0.57	8229.68	4653.30	1.10	1.18	1.19	1.15	7741.10	8920.42	0.71	10653	15084	0.76	7002	9208
Os12g0167700|mRNA|AK059066|CDS+3'UTR	Hypothetical protein.	2.05	1.32	2.35	1.91	10.31	19.71	0.82	0.90	1.17	0.97	57.23	54.10	0.88	0.74	0.78	0.80	57.65	43.98	1.00	1.26	1.48	1.24	30.54	37.47	0.55	40	72	0.98	27	27
Os01g0686300|mRNA|AK109457|CDS+3'UTR	UDP-glucuronosyl/UDP-glucosyltransferase family protein.	3.17	0.47	2.09	1.91	7.89	9.32	0.91	1.34	1.06	1.10	378.45	409.61	0.67	0.31	0.52	0.50	15.38	7.96	0.94	1.18	1.56	1.23	225.04	274.63	0.55	268	488	2.59	12	5
Os09g0425200|COMBINER_EST|Os09g0425200|8	HMW kininogen family protein.	3.73	0.83	1.16	1.91	6.60	9.66	2.83	3.11	2.05	2.66	93.49	246.16	1.50	1.84	0.75	1.36	21.79	29.92	1.35	1.77	1.78	1.64	268.90	438.24	1.25	768	614	1.11	4	3
Os10g0161400|mRNA|AK102113|CDS+3'UTR	Disease resistance protein family protein.	2.08	1.84	1.81	1.91	7.51	14.35	0.63	1.05	0.97	0.88	613.34	523.39	2.84	1.34	2.28	2.15	15.18	29.33	0.99	1.23	1.35	1.19	184.50	219.52	1.23	278	226	1.81	48	26
Os02g0593600|mRNA|AK069976|CDS+3'UTR	Leucine-rich repeat, typical subtype containing protein.	2.62	0.82	2.28	1.91	12.64	23.66	1.17	1.13	0.94	1.08	41.66	44.92	0.69	0.46	0.54	0.57	67.46	38.34	1.08	0.98	0.96	1.00	31.33	31.38	1.24	35	29	2.81	175	62
Os06g0553800|mRNA|AK072932|CDS+3'UTR	Plastocyanin-like domain containing protein.	1.87	2.06	1.78	1.91	15.53	29.20	0.69	0.69	0.72	0.70	4.87	3.41	0.93	1.52	1.51	1.32	30.13	39.77	0.76	0.61	0.80	0.72	3.99	2.92	0.95	7	7	0.86	7	9
Os03g0257000|mRNA|AK121738|CDS+3'UTR	Conserved hypothetical protein.	2.16	1.19	2.37	1.90	33.48	66.25	1.08	0.88	1.04	1.00	168.11	170.56	0.38	0.57	0.45	0.47	198.17	91.47	1.01	0.98	1.02	1.01	165.42	166.69	0.98	109	112	1.78	215	121
Os05g0532500|COMBINER|CI405886|6	(No Hit)	2.56	0.25	2.91	1.90	5.10	7.02	1.52	0.89	1.04	1.15	13.41	14.71	0.96	1.22	0.89	1.02	4.62	4.75	1.58	1.12	3.05	1.92	6.63	10.75	0.96	9	10	0.62	4	7
Os04g0322100|COMBINER_EST|CI215988|6	Protein of unknown function DUF26 domain containing protein.	3.36	1.22	1.13	1.90	571.05	1102.63	1.49	1.34	1.50	1.44	5074.18	7368.21	1.35	1.12	0.57	1.01	1661.83	1701.62	0.79	0.84	0.59	0.74	10930.36	8054.92	5.08	20793	4091	1.80	1039	578
Os09g0246500|mRNA|AK109459|CDS+3'UTR	Conserved hypothetical protein.	2.13	1.84	1.74	1.90	31.48	59.75	0.98	0.98	0.91	0.96	187.79	180.02	1.07	0.91	0.93	0.97	48.93	47.59	1.22	1.05	1.00	1.09	112.67	123.49	0.73	111	151	2.80	244	87
Os05g0170600|mRNA|AK103197|CDS+3'UTR	Hypothetical protein.	3.31	0.26	2.13	1.90	4.10	5.40	1.96	0.73	0.77	1.15	4.27	5.62	0.19	0.42	0.18	0.26	22.22	5.76	0.79	1.25	0.85	0.96	7.89	9.03	1.07	7	7	2.47	15	6
Os09g0441900|mRNA|AK062809|UTR	Hypothetical protein.	2.30	1.37	2.03	1.90	31.92	62.50	0.96	1.65	1.33	1.31	8.77	10.29	0.49	0.37	0.32	0.39	220.49	91.73	0.76	0.91	0.90	0.86	5.81	5.08	0.90	12	14	2.02	126	62
Os10g0117800|mRNA|AK108670|CDS+3'UTR	Guanine nucleotide binding protein (G-protein), alpha subunit family protein.	2.33	0.96	2.42	1.90	198.63	385.87	0.76	1.12	0.95	0.94	114.42	104.40	0.47	0.53	0.43	0.48	565.83	269.12	1.04	1.08	1.10	1.07	75.77	81.28	0.84	67	80	1.74	525	303
Os01g0846000|mRNA|AK066114|CDS+3'UTR	Nucleic acid-binding OB-fold domain containing protein.	2.08	1.11	2.52	1.90	4.75	8.02	0.98	0.73	0.78	0.83	3.50	2.91	1.23	3.73	2.25	2.40	11.70	20.16	1.25	1.52	0.86	1.21	3.85	4.66	0.90	8	8	1.38	22	16
Os09g0330700|COMBINER_EST|Os09g0330700|8	Ankyrin repeat containing protein.	2.32	0.30	3.08	1.90	5.15	7.96	0.43	0.70	0.59	0.58	158.94	88.77	2.76	1.51	2.46	2.24	5.58	11.72	0.85	0.66	0.80	0.77	51.27	39.93	1.14	11	10	1.16	12	10
Os09g0551800|COMBINER_EST|Os09g0551800|8	DEAD_2 domain containing protein.	2.13	0.72	2.85	1.90	8.25	15.09	1.06	1.17	1.02	1.09	16.84	18.12	1.22	0.56	0.74	0.84	13.97	10.76	0.98	1.01	1.13	1.04	10.28	10.65	0.83	16	19	0.73	11	16
Os09g0300800|mRNA|AK063465|CDS+3'UTR	Plant protein of unknown function family protein.	3.08	0.74	1.88	1.90	5.61	8.52	0.94	1.21	1.12	1.09	1465.02	1570.56	2.83	2.70	3.80	3.11	5.47	16.98	1.13	1.14	1.09	1.12	1112.67	1247.45	0.71	857	1213	0.71	6	9
Os02g0149700|mRNA|AK103492|CDS+3'UTR	Exo70 exocyst complex subunit family protein.	2.30	0.82	2.58	1.90	131.57	255.26	0.59	0.79	0.64	0.68	812.22	540.65	0.26	0.45	0.33	0.35	551.33	190.53	0.86	0.98	1.00	0.95	312.59	295.66	0.70	332	476	1.31	414	316
Os02g0184700|COMBINER_EST|CI223126|6	Cytochrome P450 family protein.	1.35	1.09	3.26	1.90	7.48	12.03	1.72	1.29	0.88	1.29	59.01	79.81	0.42	0.65	0.69	0.59	29.86	16.99	1.27	1.04	0.47	0.93	62.64	59.63	1.81	17	9	1.68	13	8
Os08g0249600|COMBINER_EST|Os08g0249600|8	Diacylglycerol kinase, catalytic region domain containing protein.	1.53	1.28	2.88	1.90	8.83	14.38	0.94	1.73	1.63	1.43	14.59	18.78	1.84	1.27	1.58	1.57	11.45	17.76	0.97	2.01	1.08	1.35	11.23	13.68	1.48	20	14	1.13	18	16
Os07g0175100|mRNA|AK064387|CDS+3'UTR	Bipartite response regulator, C-terminal effector domain containing protein.	1.93	1.27	2.49	1.90	5.76	10.14	1.77	1.84	1.04	1.55	11.28	15.62	2.67	1.32	3.08	2.36	7.95	15.73	2.20	3.07	1.57	2.28	4.52	9.51	0.78	16	20	0.82	9	10
Os04g0192200|COMBINER_EST|CI237546|6	Conserved hypothetical protein.	3.00	1.39	1.30	1.90	10.58	19.09	1.49	0.70	1.21	1.13	4.21	4.80	1.61	1.46	2.91	1.99	16.03	28.79	1.89	1.21	1.41	1.50	3.19	4.87	1.70	10	6	0.83	38	46
Os10g0128600|mRNA|AK063687|CDS+3'UTR	Cyclin-like F-box domain containing protein.	1.98	1.88	1.82	1.89	15.29	28.97	0.89	1.42	0.89	1.07	38.85	38.72	0.83	0.77	0.70	0.77	47.02	35.84	1.33	1.16	1.28	1.26	25.78	32.32	1.02	66	64	1.15	187	162
Os08g0299900|COMBINER_EST|Os08g0299900|8	Cyclin-like F-box domain containing protein.	1.89	2.94	0.86	1.89	14.37	24.50	1.29	3.59	2.45	2.44	16.75	30.76	2.42	3.41	1.98	2.60	20.98	52.12	1.27	1.84	1.06	1.39	14.96	20.57	1.17	14	12	0.90	72	80
Os02g0658000|COMBINER|CI520280|6	(No Hit)	4.66	0.25	0.76	1.89	4.25	6.02	0.93	1.09	0.95	0.99	385.15	376.94	0.19	0.20	0.10	0.16	29.93	5.04	0.73	0.80	1.04	0.86	275.22	236.74	0.71	108	151	1.09	11	10
Os02g0702700|COMBINER|CI542921|6	(No Hit)	1.77	1.90	2.01	1.89	9.78	18.47	1.40	2.18	1.85	1.81	10.97	18.63	2.28	1.93	1.38	1.86	16.24	28.62	1.35	2.02	2.29	1.89	8.91	16.21	1.05	14	13	1.11	27	24
Os12g0136600|mRNA|AK064762|CDS+3'UTR	Hypothetical protein.	2.62	0.70	2.35	1.89	5.60	8.41	0.89	1.11	0.88	0.96	12.89	12.16	1.52	1.09	1.38	1.33	13.40	17.03	1.00	1.00	0.76	0.92	15.95	14.67	0.77	22	29	1.53	43	28
Os01g0218600|mRNA|AK100648|CDS+3'UTR	Hypothetical protein.	1.52	1.75	2.41	1.89	7.35	13.50	1.19	1.85	2.76	1.93	9.87	18.13	1.61	3.14	1.49	2.08	6.41	12.09	1.19	1.56	1.76	1.50	7.31	11.22	0.95	11	11	0.57	4	6
Os08g0196900|COMBINER|CI436016|0	(No Hit)	2.96	0.75	1.96	1.89	5.88	8.86	2.58	0.95	0.93	1.49	5.00	7.64	0.93	0.88	1.72	1.18	5.40	6.31	0.85	1.09	2.04	1.33	3.89	5.22	1.38	10	7	0.97	6	6
Os01g0343100|COMBINER|CI409558|0	(No Hit)	1.70	2.45	1.52	1.89	7.81	14.74	2.51	1.75	2.92	2.39	20.76	49.81	3.23	1.83	2.27	2.45	4.48	11.02	1.11	0.77	0.72	0.87	112.68	98.22	6.60	157	24	0.98	3	3
Os10g0499800|mRNA|AK099535|CDS+3'UTR	Fertility restorer.	2.42	1.02	2.23	1.89	4.31	6.90	1.66	1.69	2.62	1.99	3.63	7.22	2.96	0.96	0.99	1.63	8.23	10.74	2.00	1.83	3.12	2.32	3.13	7.22	0.99	6	6	1.17	24	20
Os03g0205700|mRNA|AK103674|CDS+3'UTR	Photoreceptor-interacting protein-like.	2.45	0.99	2.23	1.89	318.83	604.46	0.59	0.79	0.64	0.68	4739.67	3122.65	0.31	0.45	0.36	0.38	816.63	307.58	0.75	0.91	0.82	0.83	2521.99	2079.41	0.76	3330	4395	1.36	571	419
Os06g0166500|mRNA|AK102541|CDS+3'UTR	AUX/IAA protein family protein.	2.13	0.65	2.88	1.89	4.59	6.85	1.17	1.07	1.23	1.16	342.06	398.94	4.01	2.13	3.71	3.29	5.33	16.33	0.94	1.38	1.27	1.20	459.59	545.69	1.46	1565	1076	2.94	89	30
Os11g0149100|mRNA|AK102958|CDS+3'UTR	Protein of unknown function DUF296 domain containing protein.	2.29	1.17	2.19	1.89	123.29	242.39	0.77	0.96	0.98	0.90	4234.20	3771.45	0.38	0.41	0.29	0.36	450.26	162.51	1.06	1.08	1.05	1.06	3299.54	3510.57	0.76	3439	4555	1.57	298	190
Os06g0613400|mRNA|AK119314|CDS+3'UTR	Hypothetical protein.	3.67	0.30	1.68	1.88	12.08	10.59	0.54	0.64	0.79	0.66	47.91	31.34	0.47	0.36	0.61	0.48	14.42	6.30	0.92	1.09	1.01	1.01	24.74	24.75	0.78	24	30	0.87	7	8
Os12g0601000|COMBINER_EST|Os12g0601000|8	Cyclin-like F-box domain containing protein.	1.93	1.20	2.52	1.88	89.14	173.54	0.60	0.76	0.66	0.67	354.83	235.78	0.46	0.44	0.39	0.43	287.53	123.78	0.91	0.97	1.03	0.97	186.70	181.35	0.83	278	335	1.10	195	177
Os07g0241500|mRNA|AK107239|CDS+3'UTR	UDP-glucuronosyl/UDP-glucosyltransferase family protein.	0.81	2.71	2.14	1.88	139.58	253.48	1.08	1.48	1.89	1.48	18.34	26.70	0.85	2.69	2.85	2.13	186.24	387.84	0.79	0.95	0.57	0.77	46.38	35.60	3.48	27	8	1.72	373	217
Os04g0185100|mRNA|AK119406|CDS+3'UTR	Conserved hypothetical protein.	1.93	1.05	2.67	1.88	171.60	329.16	0.75	0.95	0.94	0.88	560.09	484.29	0.41	0.43	0.50	0.44	436.82	193.11	1.08	1.03	1.09	1.06	334.54	356.64	0.80	359	447	1.08	251	233
Os08g0436700|mRNA|AK073013|CDS+3'UTR	NAC-domain containing protein 19 (ANAC019) (ANAC) (Abscicic-acid- responsive NAC).	2.06	0.78	2.80	1.88	15.77	19.97	0.70	1.11	1.15	0.99	99.47	95.92	1.88	6.05	21.55	9.83	11.02	71.76	1.11	1.18	1.23	1.17	70.89	83.19	1.09	54	49	1.67	132	79
Os06g0589800|mRNA|AK101039|CDS+3'UTR	Protein kinase domain containing protein.	1.90	0.92	2.82	1.88	58.85	111.04	0.61	0.85	0.80	0.75	4436.85	3264.92	0.20	0.46	0.34	0.34	260.08	86.49	0.90	0.91	0.85	0.89	2809.64	2485.06	0.85	2861	3347	1.87	197	105
Os09g0559500|COMBINER|CI003069|6	(No Hit)	2.08	1.11	2.46	1.88	101.55	197.73	1.00	0.68	1.76	1.15	5.72	6.40	0.53	0.64	0.59	0.59	237.95	139.62	1.43	1.47	2.29	1.73	3.86	6.59	1.34	9	6	1.46	145	100
Os01g0817400|COMBINER_EST|CI345731|1	Conserved hypothetical protein.	0.81	2.46	2.37	1.88	4.18	8.89	1.42	1.61	1.09	1.38	5.74	7.72	0.99	0.93	0.90	0.94	3.65	3.44	0.79	1.21	0.86	0.95	2.75	2.58	0.98	6	6	0.95	7	8
Os02g0251900|mRNA|AK109286|CDS+3'UTR	VQ domain containing protein.	1.19	2.23	2.22	1.88	26.59	42.13	1.08	0.58	0.83	0.83	38.68	32.02	2.05	2.43	9.13	4.54	10.67	32.90	0.86	0.63	1.07	0.85	4.49	3.86	0.92	9	10	0.31	7	23
Os05g0417400|COMBINER|CI273904|6	(No Hit)	4.62	0.25	0.76	1.88	5.01	9.64	11.69	1.06	1.40	4.72	3.45	17.76	5.51	0.42	1.28	2.40	8.04	17.25	2.97	1.85	0.77	1.86	5.70	14.00	0.99	5	5	1.00	8	8
Os02g0715200|mRNA|AK070855|CDS+3'UTR	3-beta hydroxysteroid dehydrogenase/isomerase family protein.	2.59	1.36	1.68	1.88	6.47	11.36	1.74	1.54	2.03	1.77	11.34	19.98	2.49	3.40	1.36	2.42	9.32	19.28	1.10	3.42	2.40	2.31	5.16	10.13	0.74	18	24	0.65	13	20
Os02g0686100|COMBINER_EST|Os02g0686100|8	Zn-finger, RING domain containing protein.	1.15	2.09	2.39	1.88	111.07	205.39	1.37	1.89	1.89	1.71	77.70	131.97	1.73	1.71	2.08	1.84	203.68	373.83	1.42	1.83	2.74	2.00	77.40	152.70	0.70	121	173	0.67	103	154
Os03g0762100|mRNA|AK108604|CDS+3'UTR	Conserved hypothetical protein.	2.24	1.03	2.36	1.88	161.56	312.02	0.83	0.91	0.85	0.86	427.82	367.73	0.42	0.46	0.28	0.39	653.76	254.85	0.97	1.01	0.94	0.97	286.72	278.68	0.92	327	354	2.28	493	216
Os03g0807000|COMBINER|CI422591|x	(No Hit)	2.25	1.93	1.46	1.88	9.82	18.04	1.65	1.51	2.73	1.97	12.58	23.64	2.39	1.87	2.00	2.08	12.34	25.76	1.57	1.41	2.01	1.66	12.71	20.86	0.86	38	44	0.82	120	147
Os02g0564600|COMBINER|CI560207|6	(No Hit)	2.96	1.09	1.58	1.88	16.49	20.82	0.75	0.98	0.75	0.83	310.96	253.35	1.93	0.93	1.78	1.55	4.43	6.97	0.87	1.27	1.17	1.10	248.92	271.98	0.89	1202	1358	0.72	8	11
Os03g0277600|mRNA|AK061425|CDS+3'UTR	Protein of unknown function DUF26 domain containing protein.	3.39	1.25	0.99	1.88	225.53	441.03	3.72	1.50	2.25	2.49	862.77	2225.50	1.32	1.74	0.94	1.33	267.98	356.06	1.29	0.94	0.90	1.05	2530.82	2666.45	2.65	4419	1669	0.18	303	1696
osa-miR319a|Os01|3'seq	miRNA	3.73	0.78	1.12	1.88	5.55	8.29	0.66	0.80	0.73	0.73	14.77	10.52	0.51	1.30	0.74	0.85	10.92	8.80	0.56	2.62	1.14	1.44	8.86	9.30	1.61	14	9	1.05	8	7
Os08g0253800|mRNA|AK108045|CDS+3'UTR	Glycosyl transferase, family 2 domain containing protein.	2.52	0.71	2.39	1.87	5.22	8.42	0.60	0.76	0.68	0.68	5467.55	3677.68	4.02	0.91	1.48	2.14	5.15	12.75	0.96	1.18	1.08	1.08	3258.87	3486.52	0.98	5304	5435	0.60	3	6
Os03g0802100|COMBINER_EST|Os03g0802100|8	Conserved hypothetical protein.	3.39	0.24	1.99	1.87	5.12	6.78	0.89	1.78	1.36	1.35	7.49	8.94	0.91	0.29	0.60	0.60	13.62	7.68	1.31	1.45	2.22	1.66	4.19	6.82	0.87	10	11	1.51	8	6
Os03g0710100|mRNA|AK069094|CDS+3'UTR	Protein kinase domain containing protein.	2.15	1.11	2.35	1.87	127.31	244.38	0.79	0.94	0.83	0.86	598.47	506.19	0.30	0.41	0.37	0.36	433.70	156.85	0.99	0.95	0.97	0.97	383.99	373.74	0.98	443	453	1.39	256	184
Os01g0603700|mRNA|AK065432|CDS+3'UTR	Conserved hypothetical protein.	1.83	2.19	1.60	1.87	9.96	18.40	1.34	2.02	1.45	1.60	26.24	40.01	3.53	0.90	2.03	2.15	15.39	28.92	1.72	1.27	1.10	1.36	26.56	35.12	1.26	27	21	1.08	30	28
Os06g0132600|mRNA|AK061226|CDS+3'UTR	Conserved hypothetical protein.	2.08	1.04	2.50	1.87	24.34	45.91	0.75	0.85	0.76	0.78	157.58	122.55	0.59	0.48	0.63	0.57	68.47	38.82	0.99	0.98	0.89	0.95	107.26	102.08	0.95	201	211	0.73	176	241
Os06g0492200|COMBINER|CI444043|6	(No Hit)	2.41	0.67	2.54	1.87	4.73	7.27	0.70	1.02	1.48	1.06	18.97	17.76	1.04	1.47	0.80	1.10	11.85	13.10	1.26	1.21	1.88	1.45	9.52	13.51	1.19	12	10	1.43	18	13
Os02g0152300|mRNA|AK069368|CDS+3'UTR	UspA domain containing protein.	3.07	1.19	1.36	1.87	7.90	13.54	0.78	0.73	0.82	0.78	30.06	23.43	0.58	0.45	0.44	0.49	21.50	10.49	1.11	0.69	0.77	0.86	20.58	17.11	0.86	18	21	1.45	18	13
Os01g0347500|COMBINER_EST|AU031835|6	Peptidase C1A, papain family protein.	2.69	1.22	1.71	1.87	11.93	22.84	1.17	1.11	1.10	1.13	22905.17	25961.93	0.60	0.36	1.29	0.75	15.07	10.55	1.19	1.08	1.03	1.10	7527.23	8309.33	0.46	8247	17994	0.79	14	18
Os01g0820300|COMBINER_EST|Os01g0820300|8	Retrotransposon gag protein family protein.	2.72	1.68	1.20	1.87	8.94	15.07	0.77	0.95	1.73	1.15	12.47	11.10	1.92	3.25	4.29	3.15	6.81	19.30	1.24	1.79	1.68	1.57	3.76	5.78	1.67	10	6	1.07	11	10
Os08g0216300|mRNA|AK064284|UTR	Non-protein coding transcript, putative npRNA.	1.95	1.05	2.62	1.87	5.26	8.50	0.76	2.29	4.84	2.63	7.14	14.89	0.58	2.02	1.60	1.40	12.78	14.38	1.17	4.49	3.46	3.04	4.19	13.07	1.10	7	7	0.95	5	5
Os10g0429400|COMBINER_EST|Os10g0429400|8	MATH domain containing protein.	1.70	1.10	2.81	1.87	85.44	161.39	2.72	1.20	5.51	3.14	34.39	116.34	1.51	1.66	2.08	1.75	140.63	245.28	1.55	1.49	4.84	2.63	19.71	54.22	1.10	24	22	1.24	341	275
Os06g0695700|mRNA|AK100512|CDS+3'UTR	Hypothetical protein.	1.52	1.58	2.51	1.87	8.77	15.80	1.50	1.43	1.39	1.44	612.33	884.69	2.30	6.82	4.36	4.50	10.08	37.15	1.22	1.18	1.33	1.24	533.84	665.31	2.07	1130	545	1.25	32	25
Os04g0308100|mRNA|AK108495|CDS+3'UTR	Wall-associated kinase 4.	1.39	2.69	1.52	1.87	23.10	40.32	0.76	0.79	0.77	0.77	3.50	2.70	2.22	7.16	2.77	4.05	10.92	36.66	0.79	0.82	0.85	0.82	39.30	32.12	0.76	6	8	0.09	6	69
Os07g0108800|mRNA|AK109604|CDS+3'UTR	Calcium-activated outward-rectifying potassium channel 1 (AtKCO1).	2.03	2.66	0.92	1.87	11.70	18.72	1.36	1.48	1.28	1.37	29.06	39.68	1.24	1.96	1.93	1.71	16.43	27.28	1.88	1.64	1.03	1.52	25.04	35.59	1.43	19	14	1.27	32	25
Os06g0639300|mRNA|AK108166|CDS+3'UTR	Ankyrin repeat containing protein.	1.80	1.32	2.48	1.87	27.61	51.06	0.76	0.93	0.84	0.84	82.83	68.91	0.71	0.82	0.72	0.75	87.25	65.51	1.14	1.31	1.21	1.22	53.15	64.69	1.03	105	102	1.05	234	224
Os02g0829100|mRNA|AB037145|CDS+3'UTR	Nucleic acid-binding OB-fold domain containing protein.	2.08	1.12	2.41	1.87	381.26	724.47	0.91	1.11	1.03	1.02	1145.83	1153.39	0.48	0.61	0.64	0.58	722.72	415.26	1.25	1.26	1.32	1.28	603.73	773.19	0.78	854	1102	0.78	579	742
Os07g0188000|mRNA|AK100285|CDS+3'UTR	Argonaute protein.	2.89	0.26	2.46	1.87	4.22	5.60	2.23	1.80	7.04	3.69	3.63	13.51	0.93	0.93	1.39	1.08	3.73	4.01	1.07	1.35	10.10	4.17	2.82	12.34	0.67	6	8	0.78	14	18
Os02g0154600|mRNA|AK071490|CDS+3'UTR	Conserved hypothetical protein.	1.69	1.77	2.14	1.87	8.37	15.56	2.52	3.12	3.19	2.95	5.37	15.35	3.41	3.05	2.82	3.09	9.74	29.69	2.87	4.32	2.02	3.07	4.98	13.57	0.83	11	14	1.33	28	21
Os06g0587300|mRNA|AK069419|CDS+3'UTR	Conserved hypothetical protein.	1.68	1.86	2.06	1.87	12.24	22.55	0.99	1.25	1.01	1.08	25.28	26.70	1.02	1.11	1.54	1.23	27.01	32.22	1.25	1.30	1.75	1.43	12.54	17.70	0.81	27	33	1.12	37	33
Os02g0130200|mRNA|AK106802|CDS+3'UTR	Glycoside hydrolase, family 28 protein.	1.81	1.95	1.83	1.87	17.97	33.37	2.09	2.12	1.68	1.96	4.76	9.35	2.40	2.87	2.59	2.62	15.58	40.75	3.57	2.50	2.14	2.74	4.76	12.70	1.14	9	8	0.59	23	38
Os06g0666100|mRNA|AK111793|CDS+3'UTR	Protein of unknown function DUF597 family protein.	2.38	1.83	1.39	1.87	20.15	37.51	0.66	0.98	0.91	0.85	62.70	53.69	0.34	0.54	0.42	0.43	70.45	30.41	0.92	0.77	0.86	0.85	42.83	36.43	2.06	65	32	1.29	36	28
Os10g0533000|mRNA|AK111576|CDS+3'UTR	D-isomer specific 2-hydroxyacid dehydrogenase, NAD-binding domain containing protein.	2.71	1.05	1.83	1.86	5.73	9.13	1.29	2.41	2.87	2.19	9.94	18.36	1.64	3.55	1.78	2.33	9.97	20.32	1.12	3.32	1.58	2.01	9.89	16.81	0.82	13	16	1.37	23	17
Os01g0942200|mRNA|AK063265|CDS+3'UTR	Cyclin-like F-box domain containing protein.	1.97	1.73	1.89	1.86	20.50	38.66	0.85	1.10	0.85	0.93	27.03	24.68	0.48	0.41	0.42	0.44	51.49	22.61	1.05	1.33	1.48	1.29	13.56	17.13	1.01	26	26	1.18	56	47
Os08g0515900|COMBINER_EST|CI514994|0	Conserved hypothetical protein.	3.61	0.74	1.24	1.86	12.87	16.36	1.84	1.14	1.59	1.52	12.04	18.20	1.48	1.80	1.50	1.59	12.19	19.11	2.38	1.24	1.07	1.57	10.53	14.70	1.37	65	47	1.01	7	6
Os01g0765500|mRNA|AK063269|CDS+3'UTR	Hypothetical protein.	2.01	1.11	2.48	1.86	119.58	227.24	0.67	0.95	0.75	0.79	466.73	360.50	0.50	0.54	0.50	0.51	235.37	120.56	1.11	1.11	1.25	1.16	212.55	246.74	0.71	204	286	0.83	146	176
Os02g0281000|mRNA|AK062696|CDS	Protein phosphatase 2C family protein.	2.54	1.44	1.61	1.86	5.03	9.27	1.18	0.71	0.76	0.88	3.39	3.02	2.62	2.98	2.02	2.54	6.29	15.65	0.77	0.77	0.83	0.79	2.60	2.06	0.77	6	8	0.94	22	24
Os02g0578000|mRNA|AK064085|CDS+3'UTR	Conserved hypothetical protein.	3.47	1.12	1.00	1.86	6.07	9.32	4.47	2.53	2.57	3.19	5.37	16.83	2.15	1.75	3.14	2.35	6.59	14.70	2.75	4.29	2.98	3.34	4.01	12.96	1.61	31	19	0.77	6	8
Os07g0688100|mRNA|AK101635|CDS+3'UTR	TPR-like domain containing protein.	1.95	1.59	2.05	1.86	34.80	65.30	1.29	1.40	1.12	1.27	92.68	116.43	1.18	1.19	1.02	1.13	71.83	81.23	1.29	1.40	1.09	1.26	75.97	95.16	0.91	92	101	1.03	201	194
Os05g0358200|mRNA|AK073973|CDS+3'UTR	Conserved hypothetical protein.	1.99	1.18	2.42	1.86	132.38	251.51	0.71	0.85	0.86	0.80	718.32	572.00	0.34	0.43	0.46	0.41	403.76	164.99	1.01	1.03	0.99	1.01	424.98	429.09	0.77	532	689	1.01	283	281
Os10g0391300|COMBINER_EST|CI006695|6	DNA-binding SAP domain containing protein.	3.03	0.73	1.83	1.86	9.57	16.49	0.69	0.83	0.69	0.74	66.96	48.82	0.74	0.49	0.38	0.54	21.67	11.05	1.02	1.07	1.03	1.04	38.81	40.40	0.85	50	59	1.55	18	12
Os12g0278400|COMBINER|AU101291|6	(No Hit)	1.79	1.98	1.81	1.86	10.04	18.60	2.23	2.36	2.46	2.35	117.83	274.13	4.91	3.81	5.18	4.63	5.08	23.50	1.63	1.45	1.61	1.56	206.66	323.56	2.91	88	30	1.19	15	12
Os12g0569500|mRNA|AK066624|CDS+3'UTR	Thaumatin, pathogenesis-related family protein.	1.94	2.13	1.51	1.86	10143.11	18779.03	0.70	0.68	0.73	0.70	4.29	3.02	2.66	1.83	1.96	2.15	13216.04	28496.41	0.76	0.61	0.79	0.72	3.26	2.37	1.72	11	6	0.54	10821	19911
Os04g0536800|COMBINER|AU077425|6	(No Hit)	2.15	2.10	1.33	1.86	18.82	35.50	1.08	0.85	0.92	0.95	41.24	39.05	1.60	1.46	1.31	1.45	35.66	51.75	1.03	1.12	0.83	0.99	41.23	40.31	0.91	11	12	1.20	20	17
Os11g0481600|mRNA|AK109900|CDS+3'UTR	Hypothetical protein.	1.84	1.55	2.19	1.86	28.31	52.79	5.14	3.09	4.12	4.11	4.26	17.65	3.26	5.70	4.38	4.45	12.73	54.18	2.59	4.77	4.66	4.01	3.24	12.79	1.58	10	6	1.28	55	43
Os12g0139400|COMBINER_EST|CI018033|6	Two-component response regulator ARR17.	1.20	2.56	1.82	1.86	3700.58	6877.67	1.12	0.97	1.21	1.10	3052.05	3388.05	1.54	1.49	1.91	1.65	5674.35	9331.33	1.13	1.01	1.10	1.08	2288.97	2481.33	0.99	2696	2710	0.98	6851	7025
Os09g0494500|COMBINER|CI276276|6	(No Hit)	1.53	2.05	1.99	1.86	27.53	49.78	1.02	1.22	1.13	1.13	96.87	107.83	0.81	1.13	0.92	0.96	57.31	54.68	1.32	1.14	1.30	1.25	73.87	92.90	1.03	145	141	0.67	159	236
Os04g0268300|COMBINER|CI431375|0	(No Hit)	2.10	1.36	2.10	1.86	8.62	15.87	1.17	1.83	1.27	1.42	16.10	21.21	1.59	1.13	2.73	1.82	14.66	23.35	1.97	1.98	1.27	1.74	9.96	16.50	0.97	12	12	0.94	20	21
Os03g0167000|mRNA|AK107307|CDS+3'UTR	Hypothetical protein.	1.99	0.73	2.85	1.86	1427.75	2680.73	1.95	1.27	1.28	1.50	266.60	408.39	0.34	0.25	0.25	0.28	6687.57	1902.81	1.43	1.20	1.34	1.32	251.70	334.52	1.47	207	141	1.90	3218	1693
Os09g0273800|mRNA|AK107960|CDS+3'UTR	SKP1.	3.44	0.93	1.20	1.86	5.30	8.01	0.72	0.70	1.10	0.84	4.51	3.79	1.55	1.84	2.52	1.97	4.95	9.73	0.77	0.62	1.94	1.11	3.55	4.03	1.02	10	10	2.16	17	8
Os04g0273100|mRNA|AK062769|CDS+3'UTR	Conserved hypothetical protein.	1.33	1.90	2.34	1.85	10.20	17.18	2.05	1.78	1.76	1.86	14.05	26.08	2.47	2.62	1.72	2.27	17.70	39.11	3.10	2.10	2.75	2.65	6.94	17.97	0.84	14	16	1.42	47	33
Os01g0939300|mRNA|AK064555|CDS+3'UTR	BRCT domain containing protein.	1.50	2.45	1.62	1.85	12.82	22.28	1.06	1.13	1.02	1.07	146.22	155.44	1.07	1.17	1.22	1.15	36.46	41.81	1.17	1.22	1.11	1.17	108.65	126.53	1.18	256	217	1.39	27	19
Os03g0853500|COMBINER|CI278829|6	(No Hit)	1.95	1.09	2.52	1.85	33.94	65.24	0.97	0.83	0.95	0.91	56.88	52.48	0.35	0.56	0.47	0.46	121.96	56.30	1.04	1.11	1.18	1.11	35.72	39.40	1.13	54	48	2.02	76	37
Os08g0198800|mRNA|AK103382|CDS+3'UTR	Hypothetical protein.	3.30	0.47	1.79	1.85	5.12	7.05	0.89	0.88	0.92	0.90	348.75	313.77	0.61	1.47	3.03	1.70	6.84	9.33	0.91	1.14	1.12	1.06	195.83	204.84	1.22	423	346	0.89	7	8
Os05g0366300|mRNA|AK059530|CDS+3'UTR	Conserved hypothetical protein.	2.09	1.17	2.29	1.85	65.49	123.62	0.73	0.92	0.84	0.83	529.20	435.26	0.46	0.47	0.46	0.47	244.93	113.94	0.98	0.89	0.93	0.93	425.61	397.09	1.03	445	433	1.52	204	134
Os04g0329800|COMBINER|CI424417|3	(No Hit)	2.20	1.72	1.63	1.85	19.20	35.22	0.83	0.85	0.94	0.87	89.40	77.78	0.63	0.78	0.79	0.73	66.64	48.21	0.95	1.08	1.16	1.06	60.84	64.56	1.23	127	103	1.22	216	177
Os02g0670700|COMBINER|AU077425|6	(No Hit)	2.00	2.51	1.05	1.85	18.34	32.19	1.07	0.74	1.19	1.00	35.43	35.22	1.55	1.32	1.43	1.43	32.27	46.38	0.91	0.98	0.88	0.93	36.23	33.47	0.74	10	13	0.91	17	19
Os03g0604500|COMBINER|CI169973|6	(No Hit)	2.57	0.95	2.04	1.85	302.12	568.96	1.52	1.33	1.45	1.43	164.66	237.65	0.80	0.49	0.48	0.59	1456.51	864.49	1.24	1.18	1.25	1.22	183.04	224.46	1.14	161	141	2.75	3045	1108
Os07g0289800|COMBINER|CI513776|0	(No Hit)	1.81	1.87	1.87	1.85	11.44	21.11	1.07	1.31	1.29	1.22	21.19	25.04	1.06	0.77	0.89	0.91	13.52	12.29	2.02	1.51	2.62	2.05	8.04	16.00	0.80	19	24	0.44	29	67
Os12g0529200|COMBINER_EST|Os12g0529200|8	Auxin-binding protein 5 precursor (ABP) (ERABP5) (Fragment).	2.63	0.66	2.26	1.85	4.80	7.45	4.30	2.00	2.50	2.93	3.81	11.37	1.64	3.84	3.30	2.93	7.24	16.93	2.25	2.67	2.73	2.55	4.81	12.21	0.91	18	20	0.95	14	15
Os03g0262000|mRNA|AK063495|CDS+3'UTR	AtPIP5K1.	1.45	1.34	2.75	1.85	19.15	34.16	0.79	0.94	0.88	0.87	59.36	51.17	0.49	0.77	0.47	0.58	55.76	31.81	1.03	0.99	0.99	1.00	39.71	39.87	0.88	33	37	1.59	35	22
Os08g0561500|mRNA|AK071683|CDS+3'UTR	Nodulin-like protein 5NG4.	2.12	0.70	2.72	1.85	160.21	304.08	1.22	1.25	1.12	1.20	3988.78	4766.96	0.22	0.52	0.35	0.36	533.00	192.57	1.09	1.17	1.15	1.14	1904.01	2160.25	0.59	2496	4266	1.38	312	227
Os12g0557900|COMBINER_EST|Os12g0557900|8	Cyclin-like F-box domain containing protein.	2.49	0.95	2.09	1.85	8.57	15.25	0.83	1.15	2.91	1.63	15.97	19.64	1.41	0.85	0.98	1.08	15.95	16.68	2.33	2.23	1.49	2.01	9.13	17.59	1.16	38	32	1.00	27	27
Os05g0415400|mRNA|AK107330|CDS+3'UTR	No apical meristem (NAM) protein domain containing protein.	3.29	1.03	1.22	1.85	8.28	14.56	2.15	0.71	1.22	1.36	4.77	6.63	0.63	0.59	0.24	0.49	30.48	15.27	2.63	0.98	0.82	1.47	3.77	5.72	0.97	8	8	1.27	28	22
Os10g0147900|mRNA|AK105620|CDS+3'UTR	ARM repeat fold domain containing protein.	1.14	2.61	1.77	1.84	13.55	21.21	0.69	1.99	1.81	1.50	7.96	8.21	1.45	1.43	2.26	1.72	22.18	36.01	2.96	2.76	1.11	2.28	3.33	6.78	1.04	7	7	0.91	30	33
Os04g0613000|mRNA|AK069804|CDS+3'UTR	Zinc transporter 1 precursor (ZRT/IRT-like protein 1).	1.77	1.85	1.91	1.84	448.72	825.62	0.75	0.72	0.76	0.74	3.79	2.82	0.76	0.93	0.84	0.84	893.25	750.46	0.79	0.64	0.84	0.75	2.90	2.20	0.98	6	6	0.82	194	238
Os01g0161200|mRNA|AK065680|CDS+3'UTR	Hypothetical protein.	1.21	2.36	1.96	1.84	14.91	25.04	2.18	1.22	1.79	1.73	4.27	7.42	1.02	1.19	1.29	1.17	23.03	26.70	2.01	4.53	1.58	2.71	3.59	9.09	1.01	13	13	0.87	29	34
Os06g0138900|mRNA|AK105368|CDS+3'UTR	Hypothetical protein.	1.97	0.95	2.60	1.84	1357.73	2536.20	0.74	0.92	0.86	0.84	4025.30	3345.41	0.52	0.45	0.41	0.46	3064.32	1416.19	1.00	1.05	1.05	1.03	2143.20	2210.47	0.83	2348	2831	0.94	2363	2513
Os01g0715900|mRNA|AK106507|CDS+3'UTR	TPR-like domain containing protein.	1.76	0.88	2.88	1.84	6.72	10.80	1.14	0.61	0.90	0.88	24.52	20.99	1.38	0.87	0.51	0.92	16.68	13.28	0.81	1.00	1.66	1.16	17.48	19.72	1.02	39	38	0.80	64	80
Os05g0407900|COMBINER_EST|Os05g0407900|8	Protein prenyltransferase domain containing protein.	1.43	2.61	1.48	1.84	14.51	24.00	0.88	0.87	0.92	0.89	43.74	38.83	0.74	0.98	0.95	0.89	28.89	25.49	0.68	1.11	0.94	0.91	38.56	34.42	1.08	58	54	1.02	54	53
Os04g0509400|COMBINER_EST|Os04g0509400|8	Protein of unknown function DUF861 family protein.	2.08	1.00	2.44	1.84	5.78	9.62	3.40	2.01	3.85	3.09	5.39	16.46	4.40	1.12	3.75	3.09	7.71	18.01	2.93	3.90	1.41	2.75	5.17	11.59	0.81	11	14	1.23	24	19
Os01g0880800|mRNA|AK059526|CDS+3'UTR	Acyl-[acyl-carrier-protein] desaturase, chloroplast precursor (EC 1.14.19.2) (Stearoyl-ACP desaturase).	1.98	0.85	2.69	1.84	103.05	195.64	0.82	0.99	1.12	0.97	22683.81	21885.16	0.23	0.41	0.24	0.29	385.74	112.78	0.74	1.06	1.21	1.00	7460.38	7413.99	0.74	14027	18907	1.00	159	158
Os08g0538700|COMBINER_EST|CI367959|0	Retinoblastoma-related protein.	1.89	1.03	2.60	1.84	114.97	215.48	0.72	0.90	0.84	0.82	323.60	260.72	0.34	0.40	0.37	0.37	433.62	160.67	1.05	0.99	0.98	1.01	225.81	227.20	0.86	251	292	1.45	275	190
Os02g0606700|mRNA|AK063512|CDS+3'UTR	Conserved hypothetical protein.	2.02	1.10	2.39	1.84	437.61	814.33	0.88	1.06	0.95	0.96	1172.23	1114.90	0.49	0.59	0.54	0.54	942.47	506.64	1.15	1.21	1.25	1.20	627.07	753.99	0.93	1017	1091	0.97	753	778
Os03g0244600|mRNA|AK101329|CDS+3'UTR	AUX1-like protein.	2.41	0.95	2.14	1.84	64.51	124.10	0.78	0.87	0.86	0.83	217.17	180.35	0.27	0.36	0.17	0.27	233.27	62.35	0.92	1.03	1.02	0.99	125.38	123.87	1.16	246	212	1.54	112	73
Os03g0750900|COMBINER_EST|Os03g0750900|8	Conserved hypothetical protein.	2.12	0.91	2.48	1.84	334.61	628.44	0.63	0.75	0.70	0.69	1470.83	1010.61	0.34	0.38	0.29	0.34	1072.40	364.35	0.94	0.91	0.96	0.94	805.79	756.67	0.84	1073	1282	1.12	627	561
Os01g0610600|mRNA|AK101852|CDS+3'UTR	Endonuclease/exonuclease/phosphatase family protein.	1.54	1.42	2.54	1.83	6.89	11.56	1.44	1.64	1.23	1.43	9.71	13.52	1.91	2.49	4.19	2.86	6.69	17.89	1.52	1.35	2.64	1.84	6.05	10.28	1.07	13	12	1.30	24	18
Os04g0581800|mRNA|AK107739|CDS+3'UTR	Heavy metal transport/detoxification protein domain containing protein.	1.31	1.75	2.44	1.83	139.86	256.75	0.46	0.79	0.62	0.62	425.25	256.42	0.78	0.80	0.57	0.72	285.81	206.94	1.07	1.05	1.36	1.16	158.60	183.11	0.81	135	166	1.45	413	284
Os02g0302900|mRNA|AK110752|CDS+3'UTR	Reticulon family protein.	2.03	0.98	2.49	1.83	591.40	1097.24	0.81	1.01	0.87	0.90	2592.92	2285.55	0.36	0.47	0.40	0.41	1570.43	643.03	1.07	1.13	1.13	1.11	1280.42	1418.86	0.81	2143	2646	1.14	1397	1222
Os02g0518800|mRNA|AK100913|CDS+3'UTR	Hypothetical protein.	1.71	2.19	1.60	1.83	9.83	17.54	1.13	1.29	1.32	1.25	26.35	32.53	1.31	1.21	1.69	1.40	18.36	25.26	1.32	1.91	1.26	1.50	17.71	25.81	1.05	34	33	1.06	39	37
Os01g0893700|COMBINER_EST|Os01g0893700|8	Family 9 carbohydrate-binding module/cellobiose dehydrogenase, cytochrome domain containing protein.	1.31	1.64	2.54	1.83	7.65	12.87	0.30	0.54	0.44	0.43	3865.41	1594.27	2.09	2.12	3.98	2.73	6.59	16.86	0.21	0.20	0.16	0.19	433.32	81.66	1.29	400	311	1.16	9	8
Os04g0316200|mRNA|AK110725|CDS+3'UTR	Protein of unknown function DUF26 domain containing protein.	3.25	1.17	1.07	1.83	631.19	1182.18	1.45	1.34	1.49	1.43	5622.02	8063.67	1.33	1.08	0.59	1.00	1864.10	1874.00	0.76	0.83	0.60	0.73	11952.33	8714.46	4.97	21479	4323	1.80	1180	656
Os12g0172400|COMBINER_EST|Os12g0172400|8	Hypothetical protein.	3.62	0.34	1.53	1.83	4.16	5.31	3.27	3.59	3.01	3.29	4.56	14.90	2.82	2.64	2.85	2.77	3.83	10.60	2.28	5.07	1.95	3.10	4.80	12.63	0.78	9	12	2.22	20	9
Os01g0618300|COMBINER|CI559865|x	(No Hit)	2.24	0.44	2.81	1.83	5.89	6.72	1.52	1.20	1.47	1.39	199.41	281.32	0.89	0.89	1.34	1.04	3.78	3.90	1.41	1.34	1.45	1.40	138.61	194.71	0.70	143	205	0.72	4	6
Os06g0138200|mRNA|AK058914|CDS+3'UTR	2OG-Fe(II) oxygenase domain containing protein.	1.77	2.61	1.10	1.83	14.22	24.10	1.29	1.48	2.18	1.65	11.18	17.54	1.46	1.39	1.25	1.36	22.09	29.97	1.32	1.51	1.75	1.53	7.77	11.87	0.87	23	27	0.90	42	47
Os12g0573400|COMBINER|CI388954|6	(No Hit)	1.74	2.13	1.60	1.83	8.22	14.95	2.29	2.07	1.16	1.84	18.24	30.64	1.73	2.22	2.26	2.07	14.50	29.39	2.11	5.83	4.20	4.05	4.32	15.15	1.12	42	38	1.02	25	24
Os06g0162800|mRNA|AF141967|CDS+3'UTR	MADS box protein.	4.24	0.33	0.91	1.83	4.98	6.28	1.26	0.69	0.73	0.89	3.98	3.58	0.63	1.61	2.87	1.70	4.83	7.60	0.75	0.61	0.71	0.69	3.23	2.26	4.96	31	6	0.54	5	10
Os06g0685100|COMBINER_EST|CI259693|6	COBRA-like protein 10 precursor.	1.50	1.61	2.36	1.83	11.52	20.13	1.27	1.72	1.66	1.55	23.85	35.04	2.94	3.25	3.51	3.23	7.72	24.49	1.74	1.22	1.53	1.49	15.24	22.45	1.25	21	17	0.82	11	13
Os06g0249500|COMBINER_EST|Os06g0249500|8	TPR-like domain containing protein.	1.85	1.67	1.96	1.83	8.18	15.02	0.92	1.15	1.24	1.10	24.82	26.87	1.06	1.19	1.51	1.25	16.93	20.46	1.31	1.11	1.32	1.25	18.21	22.57	1.11	53	48	0.87	51	58
Os04g0621700|COMBINER_EST|Os04g0621700|8	Disease resistance protein family protein.	3.58	0.26	1.64	1.83	4.73	6.14	4.44	2.18	3.17	3.27	7.95	27.15	2.85	1.33	2.27	2.15	4.40	9.50	2.26	1.03	1.70	1.66	11.02	17.58	0.60	9	15	1.04	7	7
Os07g0137000|mRNA|AK110988|CDS+3'UTR	Myb, DNA-binding domain containing protein.	1.30	2.53	1.65	1.83	168.08	305.92	1.56	4.08	1.84	2.49	47.99	106.16	2.07	5.12	2.68	3.29	91.65	299.88	2.33	4.55	5.20	4.03	9.05	35.64	1.34	17	13	1.16	31	27
Os12g0407200|mRNA|AK064410|CDS+3'UTR	C2 calcium/lipid-binding region, CaLB domain containing protein.	1.84	2.18	1.45	1.82	13.12	23.55	1.52	1.30	1.44	1.42	20.93	29.89	1.36	1.74	1.80	1.64	20.02	32.09	1.35	1.86	1.28	1.50	14.32	20.77	0.99	23	23	0.97	41	42
Os04g0375900|mRNA|AK101769|CDS+3'UTR	Kinesin, motor region domain containing protein.	2.04	1.07	2.36	1.82	303.80	563.43	0.90	1.04	0.98	0.98	1136.63	1099.98	0.53	0.59	0.50	0.54	648.25	351.28	1.24	1.29	1.23	1.25	510.64	638.32	0.61	739	1202	0.95	556	587
Os09g0101800|mRNA|AK102345|CDS+3'UTR	WD40-like domain containing protein.	1.73	1.63	2.10	1.82	23.45	43.31	0.85	0.98	0.79	0.88	99.12	85.92	0.63	0.58	0.59	0.60	68.81	41.42	1.17	1.26	0.98	1.13	54.59	61.35	0.73	65	89	1.03	60	58
Os11g0257200|COMBINER_EST|Os11g0257200|8	SAM dependent carboxyl methyltransferase family protein.	3.72	0.67	1.07	1.82	4.30	5.86	0.50	0.59	1.10	0.73	17.62	12.38	3.28	2.21	2.24	2.58	4.93	12.38	0.88	2.00	1.06	1.31	6.80	7.47	3.97	22	5	1.33	5	4
Os01g0233100|COMBINER_EST|Os01g0233100|8	Cyclin, C-terminal domain containing protein.	1.82	1.12	2.52	1.82	22.81	42.66	0.60	0.83	0.78	0.73	95.15	68.03	0.47	0.48	0.45	0.47	46.51	21.72	1.22	1.27	1.13	1.21	38.61	46.47	0.62	52	83	0.61	43	70
Os01g0632000|COMBINER|CI276435|6	(No Hit)	1.40	2.00	2.07	1.82	15.74	27.75	1.49	1.71	1.40	1.53	31.80	48.10	0.80	0.61	0.97	0.79	19.32	15.38	1.20	1.53	1.63	1.45	19.27	27.87	1.14	33	29	1.39	25	18
Os10g0531300|mRNA|AK108900|CDS+3'UTR	Conserved hypothetical protein.	2.56	1.31	1.60	1.82	5.43	9.29	1.18	1.89	1.57	1.55	26.27	37.65	1.82	3.49	1.54	2.28	9.92	20.59	1.28	1.45	1.15	1.29	28.60	36.74	1.07	99	92	0.93	35	37
Os06g0573800|COMBINER_EST|CI065828|6	Hypothetical protein.	1.67	2.25	1.54	1.82	13.28	22.96	0.65	0.84	0.86	0.78	36.88	28.30	0.53	0.90	0.93	0.79	29.09	22.31	1.32	1.36	1.44	1.37	21.86	29.92	0.85	41	48	0.90	64	71
Os12g0544600|COMBINER_EST|CI536883|6	En/Spm-like transposon proteins family protein.	2.32	1.59	1.55	1.82	18.16	33.85	3.31	2.72	3.39	3.14	5.43	17.17	2.55	1.79	2.01	2.12	24.20	50.47	2.42	1.89	1.70	2.00	6.48	12.67	1.47	21	14	0.81	89	110
Os01g0306100|mRNA|AK111041|CDS+3'UTR	Conserved hypothetical protein.	1.92	1.27	2.28	1.82	86.60	160.59	0.92	1.37	1.33	1.21	114.33	133.38	0.52	0.71	0.56	0.60	167.95	99.50	1.42	1.26	1.66	1.45	55.92	80.66	0.66	57	86	0.78	102	131
Os05g0348400|COMBINER|CI101604|6	(No Hit)	1.06	1.92	2.48	1.82	26.91	46.69	0.98	0.94	0.71	0.87	24.91	21.45	1.35	1.50	3.11	1.99	61.72	121.47	1.17	1.37	1.01	1.18	19.33	22.46	1.37	34	25	1.44	384	266
Os05g0518200|mRNA|AK107178|CDS+3'UTR	Conserved hypothetical protein.	2.17	0.97	2.32	1.82	113.72	213.96	0.68	0.79	0.67	0.71	139.05	98.41	0.43	0.47	0.35	0.42	377.62	158.27	1.03	0.92	1.03	0.99	67.41	66.95	0.73	49	66	1.59	291	183
Os01g0766400|mRNA|AK073493|CDS+3'UTR	Conserved hypothetical protein.	1.56	1.30	2.59	1.82	23.66	42.55	0.70	0.97	0.83	0.83	101.47	82.54	0.51	0.59	0.52	0.54	62.59	33.73	1.07	1.10	1.05	1.07	62.41	66.70	0.85	95	112	1.09	66	61
Os02g0216100|COMBINER|CI527919|x	(No Hit)	2.69	0.82	1.94	1.82	5.63	8.69	2.06	1.08	0.84	1.33	84.04	79.86	1.27	2.00	2.67	1.98	4.55	8.93	2.26	1.10	2.96	2.11	3.41	7.28	1.13	7	6	0.69	16	24
Os01g0166800|mRNA|AK073783|CDS+3'UTR	Conserved hypothetical protein.	1.93	1.17	2.35	1.82	350.32	643.41	0.72	0.85	0.85	0.81	1056.34	841.01	0.53	0.47	0.47	0.49	887.12	435.64	0.94	0.97	0.97	0.96	664.55	638.55	0.87	791	914	0.92	612	668
Os08g0564400|mRNA|AK111869|CDS+3'UTR	Conserved hypothetical protein.	1.55	1.79	2.10	1.81	10.66	18.77	2.30	2.06	1.55	1.97	18.94	36.29	1.19	1.23	3.10	1.84	11.68	17.77	1.81	1.73	1.44	1.66	12.97	21.38	0.70	16	22	0.66	11	17
Os07g0578700|COMBINER|CI274740|6	(No Hit)	2.01	1.16	2.27	1.81	6.69	11.68	1.32	1.92	1.64	1.63	19.67	30.94	0.74	4.08	1.03	1.95	15.46	18.23	1.36	1.52	1.44	1.44	14.07	20.22	0.64	20	32	0.41	16	39
Os03g0607400|mRNA|AK069904|CDS+3'UTR	Natural resistance-associated macrophage protein family protein.	1.38	2.34	1.72	1.81	16.54	28.49	0.66	2.19	0.73	1.19	3.93	4.62	1.90	1.83	2.01	1.91	23.07	44.05	0.93	1.04	0.80	0.92	3.14	2.89	1.02	6	6	1.03	3	3
Os03g0697200|COMBINER_EST|Os03g0697200|8	Lysine decarboxylase-like protein.	1.93	1.30	2.20	1.81	320.74	590.37	0.97	0.92	0.91	0.93	181.90	170.29	0.53	0.33	0.60	0.49	218.98	105.74	0.74	0.66	0.73	0.71	343.35	243.59	1.26	203	161	0.19	80	430
Os06g0662300|mRNA|AK121208|CDS+3'UTR	Pollen allergen Lol p2 family protein.	2.13	1.64	1.66	1.81	6.17	11.00	1.12	1.67	1.09	1.29	8.42	10.02	3.84	1.54	1.82	2.40	8.96	20.02	1.43	1.84	1.16	1.48	3.46	4.87	0.86	6	7	1.20	28	23
Os07g0192700|mRNA|AK109791|CDS+3'UTR	AAA ATPase, central region domain containing protein.	2.93	0.64	1.86	1.81	5.31	7.45	0.32	0.97	0.50	0.60	118.40	65.80	1.55	2.29	1.03	1.62	6.34	9.63	0.95	0.81	1.23	0.99	16.09	15.91	1.05	8	8	0.99	4	4
Os02g0174900|mRNA|AK121973|UTR	Non-protein coding transcript, uncharacterized transcript.	1.39	2.50	1.54	1.81	15.01	24.91	1.82	0.87	1.30	1.33	44.74	48.20	1.55	1.09	2.55	1.73	20.94	33.32	1.25	1.26	1.24	1.25	20.01	24.96	0.87	28	33	1.26	38	30
Os05g0581700|mRNA|AK108181|CDS+3'UTR	Conserved hypothetical protein.	1.27	2.85	1.30	1.81	12.93	20.35	0.70	1.35	0.89	0.98	14.15	12.35	1.97	1.82	1.98	1.92	16.59	31.88	1.20	1.19	1.28	1.22	8.63	10.56	0.82	11	13	1.12	15	13
Os08g0450200|mRNA|AK072779|CDS+3'UTR	Pectinmethylesterase precursor (EC 3.1.1.11) (Fragment).	0.99	2.30	2.13	1.81	9.42	15.32	1.88	1.10	0.88	1.28	3.96	5.13	1.12	1.61	2.09	1.60	11.21	17.30	0.90	2.12	0.82	1.28	3.10	3.83	0.93	6	7	0.77	9	12
Os07g0194500|mRNA|AK121816|CDS+3'UTR	2OG-Fe(II) oxygenase domain containing protein.	1.91	1.65	1.85	1.81	9.33	16.97	0.62	0.88	1.04	0.85	1460.80	1221.92	1.42	1.48	1.97	1.62	20.18	31.82	0.92	1.00	1.26	1.06	210.12	222.24	1.13	483	426	0.82	26	31
Os03g0718800|COMBINER_EST|CI255934|6	Physical impedance induced protein.	1.43	2.40	1.58	1.81	806.20	1442.87	2.32	1.28	1.63	1.74	703.69	1273.02	1.17	1.47	0.96	1.20	1705.91	2049.22	1.25	1.20	1.55	1.33	1050.29	1397.21	1.11	11497	10314	2.61	8678	3319
Os02g0186300|COMBINER_EST|Os02g0186300|8	Cytochrome P450 family protein.	2.06	0.60	2.75	1.80	6.38	9.70	0.94	0.81	0.84	0.86	118.58	103.96	0.99	1.48	0.63	1.03	9.47	9.09	0.88	0.88	0.92	0.89	131.30	117.32	0.99	44	45	1.30	5	4
Os11g0593000|COMBINER_EST|CI551774|1	Phosphoesterase family protein.	3.80	0.27	1.34	1.80	4.65	5.85	1.67	1.56	1.03	1.42	1826.84	2591.28	0.90	0.90	0.85	0.88	4.11	3.62	1.61	1.15	1.24	1.33	960.80	1284.09	0.89	612	684	0.97	3	4
Os03g0279200|mRNA|AK121750|CDS+3'UTR	Histone H2A.	1.87	0.82	2.72	1.80	41956.58	71028.43	0.93	1.18	1.14	1.09	69471.35	73966.58	0.45	0.52	0.54	0.50	99681.05	49916.77	1.32	1.28	1.26	1.28	40085.74	51521.34	0.74	42274	57133	0.72	66698	92388
Os12g0502300|mRNA|AK106653|CDS+3'UTR	Cyclin A2.	1.91	1.08	2.42	1.80	377.02	682.62	0.74	0.94	0.88	0.85	1541.62	1294.60	0.69	0.62	0.56	0.62	752.93	471.39	1.13	1.18	1.11	1.14	695.81	791.45	0.65	1060	1628	0.87	804	929
Os02g0518600|mRNA|AK106353|CDS+3'UTR	Potassium transporter 5 (AtPOT5) (AtHAK1) (AtHAK5).	1.95	2.56	0.91	1.80	10.23	17.11	1.88	3.53	4.14	3.18	6.87	18.90	2.13	1.55	2.30	1.99	21.19	41.31	1.36	1.01	1.50	1.29	16.85	21.54	2.48	26	11	1.35	24	18
Os01g0276900|mRNA|AK105130|CDS+3'UTR	Conserved hypothetical protein.	1.62	2.36	1.44	1.80	227.39	403.02	0.74	0.71	0.76	0.74	3.44	2.55	2.08	2.31	1.82	2.07	295.69	612.70	1.07	0.56	0.84	0.82	13.02	8.25	1.36	16	12	1.09	175	160
Os01g0925600|mRNA|AK070355|CDS+3'UTR	Conserved hypothetical protein.	2.89	1.59	0.94	1.80	7.90	12.94	0.73	0.70	1.23	0.89	3.51	3.13	1.70	5.79	2.20	3.23	3.81	12.55	0.76	0.63	0.82	0.74	2.67	1.99	0.98	5	5	0.97	7	7
Os03g0669100|mRNA|AK063633|CDS+3'UTR	Deoxyuridine 5'-triphosphate nucleotidohydrolase (EC 3.6.1.23) (dUTPase) (dUTP pyrophosphatase) (P18).	2.18	1.01	2.23	1.80	650.30	1199.40	0.85	1.03	0.99	0.96	4331.50	4111.20	0.35	0.38	0.35	0.36	2417.21	871.68	1.06	1.06	1.02	1.04	2998.72	3127.79	0.77	3532	4590	1.17	1932	1657
Os11g0580000|mRNA|AK119421|CDS+3'UTR	ARM repeat fold domain containing protein.	1.93	1.00	2.48	1.80	322.73	591.19	0.84	1.05	0.94	0.95	1115.93	1042.23	0.40	0.59	0.51	0.50	661.88	328.45	1.09	1.17	1.11	1.13	585.07	657.68	0.80	648	806	0.91	555	610
Os12g0638100|mRNA|AK059245|CDS+3'UTR	Receptor-like protein kinase.	2.12	1.08	2.21	1.80	440.39	810.22	0.72	0.89	0.77	0.79	809.21	632.66	0.41	0.53	0.38	0.44	1321.38	582.31	0.97	0.96	1.02	0.98	438.35	431.21	0.84	524	621	1.31	1150	878
Os05g0493800|mRNA|AK110589|CDS+3'UTR	MtN21 nodulin protein-like.	1.81	1.62	1.97	1.80	5.27	9.28	1.12	1.26	1.42	1.26	530.24	665.03	3.17	1.99	1.31	2.16	6.74	13.83	1.35	1.16	1.34	1.28	276.92	356.33	0.44	1523	3452	1.11	19	17
Os10g0418000|mRNA|AF193345|CDS+3'UTR	Histone H2A.F/Z (At3g54560).	2.03	0.96	2.42	1.80	3343.30	6074.28	0.88	1.10	1.06	1.01	7910.09	7891.50	0.43	0.47	0.47	0.46	7417.38	3374.95	1.11	1.20	1.16	1.16	4370.86	5051.32	0.72	4912	6803	0.74	5063	6841
Os03g0758700|mRNA|AK106620|CDS+3'UTR	WD40-like domain containing protein.	1.88	1.24	2.29	1.80	66.88	124.87	0.69	0.85	0.74	0.76	323.72	243.76	0.34	0.48	0.42	0.41	170.79	69.92	0.94	1.00	1.05	0.99	168.74	167.79	0.63	189	300	0.72	104	144
Os01g0637800|COMBINER_EST|CI105260|6	MYB8 protein.	2.29	0.42	2.68	1.80	11.77	9.99	0.67	0.69	0.72	0.69	4.45	3.08	4.46	5.39	5.58	5.14	5.38	27.58	0.75	0.61	0.81	0.72	3.48	2.55	0.99	7	7	1.57	6	4
Os01g0732200|mRNA|AK067563|CDS+3'UTR	GTP-binding domain containing protein.	2.18	2.01	1.20	1.80	9.84	16.58	1.07	1.32	1.35	1.25	12.37	14.93	1.27	1.54	1.66	1.49	21.73	31.49	1.40	0.73	1.10	1.08	9.99	9.88	1.11	9	8	0.99	47	47
Os01g0547400|COMBINER_EST|Os01g0547400|8	Homeodomain-like containing protein.	1.87	2.76	0.76	1.80	4.26	8.98	0.75	4.72	2.16	2.54	4.28	11.74	0.44	1.13	1.17	0.91	51.37	54.44	0.78	4.95	0.84	2.19	2.73	5.67	1.08	11	10	2.04	7	3
Os03g0675000|mRNA|AK063092|CDS+3'UTR	Conserved hypothetical protein.	1.48	0.81	3.10	1.80	6.53	10.03	1.53	0.71	0.85	1.03	4.17	4.28	1.19	0.54	0.95	0.89	11.32	9.45	0.77	0.62	0.99	0.79	3.12	2.51	0.99	6	6	0.89	6	7
Os06g0683000|mRNA|AK105443|CDS+3'UTR	Zn-finger, C2H2 type domain containing protein.	2.00	1.24	2.15	1.80	47.02	85.86	0.69	1.06	0.90	0.88	301.44	259.20	0.43	0.47	0.42	0.44	138.35	60.77	1.04	1.17	1.12	1.11	219.84	243.55	0.92	125	135	1.70	79	46
Os08g0555800|COMBINER_EST|Os08g0555800|8	Conserved hypothetical protein.	1.83	0.85	2.71	1.80	4.95	7.65	1.67	0.68	1.01	1.12	8.15	8.79	0.51	0.86	1.39	0.92	9.44	7.97	1.00	0.99	1.12	1.04	6.32	6.56	0.85	7	9	1.30	4	3
Os05g0459400|mRNA|AK073413|CDS+3'UTR	Kinesin, motor region domain containing protein.	1.91	1.08	2.39	1.80	232.26	422.34	0.79	0.91	0.84	0.85	332.96	279.35	0.49	0.60	0.51	0.53	518.34	275.42	1.17	1.13	1.19	1.16	165.79	192.89	0.82	326	396	0.95	479	504
Os10g0328100|COMBINER_EST|CB964844|7	Conserved hypothetical protein.	1.67	1.70	2.01	1.80	1116.96	2006.97	1.38	1.48	1.60	1.48	1969.76	2915.25	1.11	1.36	1.27	1.25	2125.86	2651.31	1.24	1.51	1.44	1.40	1872.66	2602.48	1.18	2232	1896	1.22	2070	1691
Os03g0363700|COMBINER_EST|Os03g0363700|8	TPR-like domain containing protein.	1.51	2.61	1.27	1.79	17.71	28.40	0.94	0.97	0.88	0.93	57.41	53.16	1.14	1.12	1.22	1.16	38.27	44.29	1.07	1.12	1.08	1.09	43.01	46.85	0.95	111	117	0.94	146	155
Os04g0620800|COMBINER_EST|AU030779|7	NB-ARC domain containing protein.	1.63	2.46	1.30	1.79	14.23	23.35	1.38	1.12	1.14	1.21	107.56	132.56	1.89	1.10	1.07	1.36	26.84	35.93	1.45	1.23	1.40	1.36	100.31	136.80	1.28	210	164	1.37	30	22
Os01g0843700|COMBINER|CI446160|0	(No Hit)	2.19	0.95	2.24	1.79	117.05	214.01	0.58	0.72	0.67	0.65	579.17	374.73	0.18	0.30	0.29	0.26	521.92	133.75	0.62	0.97	0.91	0.83	343.75	283.09	0.73	478	658	1.30	289	223
Os07g0127600|mRNA|AK063248|CDS+3'UTR	Allergen V5/Tpx-1 related family protein.	1.79	2.37	1.22	1.79	13.03	21.81	1.33	1.38	1.35	1.36	175.85	237.88	3.06	5.02	1.92	3.33	32.99	108.00	0.38	0.16	0.14	0.23	2578.14	595.99	29.06	9812	338	3.19	14	4
Os11g0302300|COMBINER|CI032607|6	(No Hit)	1.56	1.93	1.89	1.79	18.90	33.38	0.72	0.69	0.80	0.74	3.61	2.67	1.34	1.43	1.13	1.30	56.44	73.13	0.75	0.62	0.81	0.73	2.82	2.06	1.04	6	6	1.41	114	81
Os06g0655200|mRNA|AK121090|CDS+3'UTR	Pollen allergen Lol p2 family protein.	1.49	0.31	3.59	1.79	4.87	8.24	0.76	0.73	0.77	0.75	3.47	2.61	0.93	1.78	0.90	1.20	3.59	4.39	0.79	0.65	0.85	0.76	2.67	2.05	0.98	5	6	0.98	3	3
Os02g0805200|mRNA|AK071591|CDS+3'UTR	Proliferating cell nuclear antigen (PCNA) (Cyclin).	1.96	0.92	2.50	1.79	1859.22	3396.57	0.83	1.00	0.93	0.92	7122.08	6486.98	0.46	0.50	0.55	0.51	4210.55	2124.81	1.08	1.14	1.07	1.10	3960.09	4336.48	0.71	5692	8045	0.73	3192	4396
Os05g0119600|mRNA|AK110829|CDS+3'UTR	Conserved hypothetical protein.	1.82	0.99	2.57	1.79	166.42	302.77	0.79	1.04	0.94	0.92	737.49	671.53	0.31	0.40	0.39	0.37	500.52	184.05	1.00	1.02	1.05	1.03	460.97	472.67	0.74	597	811	0.89	312	352
Os03g0612400|COMBINER|CI418969|x	(No Hit)	3.64	0.31	1.43	1.79	10.39	9.69	0.75	1.16	0.92	0.94	52.07	47.60	0.34	1.64	0.49	0.82	11.66	6.68	0.97	1.07	1.20	1.08	41.46	44.67	0.83	47	57	0.66	7	11
Os01g0726700|mRNA|AK100192|CDS+3'UTR	Conserved hypothetical protein.	1.09	2.96	1.32	1.79	222.46	387.19	1.69	0.71	0.77	1.06	4.17	4.46	0.34	0.25	0.38	0.32	637.83	205.34	0.79	0.63	0.83	0.75	3.22	2.45	0.89	6	7	1.02	305	298
Os05g0512000|mRNA|AK102433|CDS+3'UTR	Zn-finger, RING domain containing protein.	2.30	1.45	1.61	1.79	17.01	30.20	0.69	1.00	0.81	0.83	86.40	70.50	0.29	0.41	0.40	0.37	53.28	19.34	0.91	1.03	0.87	0.93	58.71	54.46	0.71	43	61	1.21	16	13
Os10g0498900|mRNA|AK108732|CDS+3'UTR	EB1 domain containing protein.	2.06	0.87	2.43	1.79	1530.77	2766.67	0.76	0.93	0.79	0.83	5114.42	4161.39	0.36	0.42	0.41	0.40	3329.48	1321.44	1.02	1.10	1.10	1.07	2349.25	2513.24	0.71	4111	5810	0.86	2581	3014
Os01g0852400|COMBINER_EST|Os01g0852400|8	Protein of unknown function DUF740 family protein.	2.09	0.87	2.40	1.79	127.49	236.77	0.74	0.81	0.76	0.77	197.46	151.33	0.31	0.35	0.27	0.31	647.44	202.66	0.83	0.90	0.89	0.87	141.97	123.67	0.99	120	121	2.11	220	104
Os12g0210000|mRNA|AK103318|UTR	Non-protein coding transcript, uncharacterized transcript.	1.81	1.58	1.97	1.79	17.69	31.82	0.79	0.90	0.98	0.89	48.17	42.35	1.00	0.83	0.66	0.83	58.16	48.39	1.00	0.88	1.11	1.00	42.46	42.43	0.89	48	55	1.90	61	32
Os01g0750400|COMBINER_EST|CI276976|6	Leucine-rich repeat, plant specific containing protein.	2.56	0.69	2.12	1.79	79.71	143.97	1.08	0.99	0.96	1.01	114.32	116.31	0.30	0.48	0.35	0.38	242.87	91.79	1.13	1.01	1.16	1.10	69.90	77.17	0.76	101	134	1.75	158	91
Os01g0124000|mRNA|AK065846|CDS+3'UTR	Bowman Birk trypsin inhibitor.	1.55	2.35	1.45	1.79	18357.84	32081.54	1.03	0.85	1.10	0.99	12.63	12.59	2.16	2.10	2.13	2.13	17323.73	36859.18	2.34	1.23	1.26	1.61	7.93	11.77	3.22	19	6	0.18	1908	10563
Os06g0341300|mRNA|AK107654|CDS+3'UTR	Seed maturation protein domain containing protein.	1.19	3.63	0.54	1.79	15.39	19.65	1.17	2.95	2.83	2.31	14.08	20.54	2.22	4.55	2.60	3.12	14.33	45.07	2.28	1.71	4.14	2.71	4.76	11.56	2.03	16	8	2.85	45	16
Os09g0407600|COMBINER_EST|CI522792|6	DNA mismatch repair protein MutS, C-terminal domain containing protein.	1.90	1.21	2.26	1.79	103.39	184.67	0.87	1.04	1.01	0.97	208.91	201.36	0.76	1.10	0.86	0.91	249.53	227.11	1.16	1.11	1.19	1.16	140.17	162.23	0.86	180	209	1.21	287	236
Os11g0576900|mRNA|AK072935|CDS+3'UTR	Hypothetical protein.	1.61	2.13	1.62	1.79	126.72	222.73	1.70	1.75	1.58	1.68	155.21	259.68	1.61	2.02	1.60	1.75	185.46	323.31	1.99	1.98	1.78	1.92	108.98	208.76	2.25	177	79	1.19	255	215
Os02g0281200|mRNA|AK063172|5'UTR+CDS	Disease resistance protein family protein.	1.61	2.30	1.44	1.79	27.65	48.12	1.49	3.73	1.94	2.39	12.42	23.13	2.05	2.04	2.37	2.15	37.76	81.23	0.91	1.43	1.98	1.44	18.73	23.36	0.76	38	50	0.66	29	43
Os12g0440400|mRNA|AK064643|CDS+3'UTR	Hypothetical protein.	3.31	0.36	1.68	1.79	3.99	4.97	0.76	0.72	0.77	0.75	3.25	2.43	1.11	0.92	1.38	1.14	3.44	3.90	0.78	0.64	0.85	0.76	2.50	1.90	0.99	5	5	0.62	3	4
Os05g0414400|mRNA|AK102320|CDS+3'UTR	Protein of unknown function DUF659 domain containing protein.	1.94	1.07	2.34	1.78	66.93	88.97	0.79	0.89	0.96	0.88	43.43	37.73	0.63	0.69	0.46	0.59	65.58	38.42	1.26	1.48	0.88	1.21	29.99	34.72	0.18	7	37	1.93	59	31
Os10g0518400|mRNA|AK102374|CDS+3'UTR	Conserved hypothetical protein.	2.34	0.94	2.07	1.78	19.58	35.76	0.68	0.73	0.70	0.70	77.03	54.01	0.50	0.71	0.67	0.63	55.81	34.52	0.92	1.08	0.94	0.98	49.65	48.34	0.90	43	48	1.87	47	25
Os11g0175700|mRNA|AB071804|CDS+3'UTR	Transcription factor PCF3 (Fragment).	2.07	0.96	2.31	1.78	67.89	123.76	0.73	0.71	0.75	0.73	4.18	3.06	0.37	0.41	0.34	0.38	146.04	54.98	0.78	0.63	0.82	0.74	3.21	2.39	0.97	6	6	0.63	121	193
Os06g0722700|COMBINER|CI089853|6	(No Hit)	1.16	3.01	1.19	1.78	25.62	38.04	1.07	1.22	1.32	1.20	66.39	79.16	1.35	1.32	1.20	1.29	37.25	47.98	1.22	1.25	1.20	1.23	46.54	57.05	0.84	170	203	0.87	53	60
Os04g0433900|COMBINER_EST|CI131467|6	Chromodomain helicase-DNA-binding protein Mi-2 homolog (dMi-2).	2.52	1.20	1.63	1.78	45.00	82.99	0.45	0.58	0.46	0.50	93.63	45.66	0.32	0.34	0.26	0.31	171.05	52.43	0.82	0.74	0.91	0.82	27.17	22.22	0.67	39	59	1.91	50	26
Os01g0613800|mRNA|AK110832|CDS+3'UTR	Peptidase C1A, papain family protein.	1.52	2.39	1.43	1.78	174.83	305.08	2.79	2.43	2.42	2.55	40.93	105.09	1.31	1.28	1.08	1.22	170.98	208.97	1.55	1.56	1.01	1.37	51.10	69.34	2.28	335	147	0.19	123	640
Os01g0128700|mRNA|AK061534|CDS+3'UTR	Hypothetical protein.	2.28	1.90	1.16	1.78	9.63	16.86	0.40	1.00	0.74	0.71	4.77	3.10	2.57	1.90	1.07	1.85	19.08	32.78	0.74	0.43	1.12	0.76	3.33	2.47	4.31	24	6	0.74	336	452
Os11g0214700|COMBINER_EST|Os11g0214700|8	Conserved hypothetical protein.	2.51	0.79	2.05	1.78	5.44	8.39	0.80	1.25	0.72	0.92	9.96	8.37	2.99	1.42	0.77	1.72	7.36	10.38	1.62	0.98	1.18	1.26	9.84	12.07	0.85	7	8	0.73	5	7
Os01g0838200|COMBINER_EST|AU075817|6	Conserved hypothetical protein.	1.68	1.47	2.20	1.78	17.94	32.85	0.71	0.86	0.66	0.74	18076.96	13270.50	3.80	0.81	1.01	1.87	30.21	65.62	0.91	1.18	1.27	1.12	7176.82	7992.51	0.59	9625	16398	0.73	59	81
Os08g0420600|mRNA|AK073563|CDS+3'UTR	Permease 1.	2.41	0.87	2.07	1.78	154.93	281.13	0.62	0.84	0.68	0.71	1534.99	1073.20	0.30	0.45	0.31	0.35	485.98	171.68	0.87	1.05	1.01	0.98	803.64	780.90	0.81	958	1178	1.12	393	352
Os07g0576500|mRNA|AK106839|CDS+3'UTR	GH3 homolog (Fragment).	1.61	2.39	1.34	1.78	14.88	24.21	0.67	0.70	0.61	0.66	57.96	38.28	0.43	0.80	0.66	0.63	26.25	16.36	0.87	0.85	0.50	0.74	29.94	21.70	2.48	26	11	1.00	7	7
Os02g0591500|COMBINER|CI445288|x	(No Hit)	3.03	0.65	1.66	1.78	7.81	13.10	0.73	1.20	0.97	0.97	35.98	33.39	0.46	0.75	0.57	0.59	13.71	8.10	1.49	1.10	1.69	1.43	18.50	25.84	0.75	15	20	0.93	89	96
Os03g0657400|COMBINER_EST|AU057193|6	WRKY transcription factor 60.	1.21	2.73	1.40	1.78	21.57	34.34	0.98	0.68	0.73	0.80	3.87	3.10	1.57	2.25	1.37	1.73	35.64	60.50	1.17	0.61	0.80	0.86	3.68	3.45	1.10	15	14	0.10	45	442
Os01g0285200|COMBINER|CI465300|6	(No Hit)	2.61	0.47	2.26	1.78	6.09	8.27	0.59	1.05	0.77	0.80	27.65	20.50	1.18	1.37	1.89	1.48	6.13	8.89	1.15	1.02	0.99	1.05	18.07	19.20	1.02	28	28	0.89	11	13
Os12g0552900|mRNA|AK101637|CDS+3'UTR	Disease resistance protein family protein.	2.10	2.13	1.10	1.78	10.73	17.51	0.61	0.89	0.73	0.75	211.09	153.10	2.36	1.09	3.29	2.24	15.40	28.42	1.03	1.12	1.05	1.07	104.29	111.25	1.10	135	122	0.95	27	29
Os07g0438600|mRNA|AK102261|CDS+3'UTR	Proteinase inhibitor I9, subtilisin propeptide domain containing protein.	2.27	1.87	1.18	1.78	8.94	14.89	0.59	0.99	0.81	0.80	316.35	245.34	3.21	6.38	4.16	4.58	5.46	24.19	1.19	1.22	1.22	1.21	142.36	172.03	0.75	147	195	1.01	19	19
Os01g0754000|mRNA|AK063730|CDS+3'UTR	Conserved hypothetical protein.	2.35	1.62	1.35	1.78	9.63	16.72	0.82	0.78	0.83	0.81	33.65	27.20	0.51	0.65	0.68	0.62	24.88	15.20	0.85	0.81	0.87	0.85	37.07	31.06	0.91	107	118	0.91	68	75
Os01g0630600|COMBINER_EST|Os01g0630600|8	Eukaryotic protein of unknown function DUF889 family protein.	1.11	2.59	1.63	1.78	63.71	106.03	1.36	1.64	1.62	1.54	43.97	66.84	2.00	2.66	2.08	2.25	65.24	146.32	1.37	2.04	1.66	1.69	29.92	48.98	0.71	35	49	0.94	131	140
Os11g0154800|mRNA|U04296|5'UTR+CDS	DNA-binding factor of bZIP class (Fragment).	3.81	0.59	0.93	1.78	6.00	7.47	0.89	1.31	0.96	1.05	18.88	18.40	0.60	0.64	0.43	0.56	43.77	24.80	1.33	1.06	0.79	1.06	40.98	44.12	2.62	64	24	19.16	142	7
Os01g0162300|mRNA|AK108785|CDS+3'UTR	Leucine-rich repeat, plant specific containing protein.	1.76	2.21	1.35	1.77	541.19	948.51	0.70	0.68	1.06	0.81	4.48	3.66	2.36	45.37	20.14	22.62	78.91	1855.88	1.32	0.61	0.79	0.91	3.41	3.18	0.97	6	6	0.43	775	1821
Os03g0347700|mRNA|AK110492|CDS+3'UTR	NPH3 domain containing protein.	2.64	0.37	2.32	1.77	5.75	7.67	0.99	1.18	1.13	1.10	1659.28	1813.94	1.74	0.84	0.94	1.17	5.31	6.32	1.02	1.10	1.14	1.09	976.45	1059.64	0.67	1059	1584	1.32	5	4
Os01g0150700|COMBINER|AU077425|6	(No Hit)	2.17	2.17	0.98	1.77	19.75	33.89	0.98	0.86	1.14	0.99	40.71	40.49	1.43	1.10	1.54	1.36	37.39	50.09	0.87	1.06	0.93	0.95	38.38	36.21	0.79	10	13	1.08	17	16
Os10g0194300|COMBINER_EST|CI369596|6	Conserved hypothetical protein.	1.95	1.18	2.19	1.77	61.86	110.55	0.91	0.96	0.92	0.93	217.86	201.53	0.56	0.66	0.60	0.61	227.09	137.42	1.08	1.17	1.05	1.10	214.52	235.41	1.07	243	228	1.85	307	166
Os03g0727000|mRNA|AK107637|CDS+3'UTR	Homeobox 20.	2.00	1.40	1.92	1.77	19.39	35.17	1.14	1.15	1.05	1.11	33.61	37.19	0.41	0.29	0.32	0.34	111.77	37.99	1.07	1.20	1.30	1.19	23.95	28.36	0.94	32	34	1.05	7	7
Os05g0498800|mRNA|AK064122|CDS+3'UTR	Transposase (Fragment).	1.68	1.38	2.25	1.77	61.30	105.98	1.44	1.73	1.81	1.66	201.10	329.99	1.47	1.80	1.70	1.66	105.28	173.13	1.50	1.51	1.55	1.52	159.98	243.16	0.77	113	147	1.49	132	89
Os02g0226600|mRNA|AK109849|CDS+3'UTR	POX domain containing protein.	2.24	0.83	2.25	1.77	320.87	581.37	1.15	0.92	0.83	0.97	76.68	75.40	0.29	0.49	0.29	0.36	1051.17	374.34	1.12	0.85	0.78	0.91	112.66	103.70	1.37	101	74	1.88	801	427
Os08g0480400|COMBINER|CI447608|0	(No Hit)	1.76	1.54	2.02	1.77	9.43	16.41	0.53	0.72	0.64	0.63	291.19	180.42	2.87	2.03	1.33	2.08	12.38	24.24	1.20	1.13	1.91	1.41	43.92	61.98	1.99	19	9	0.95	5	5
Os06g0197000|COMBINER_EST|BI306555|7	Hypothetical protein.	2.42	0.97	1.92	1.77	5.68	8.83	0.44	0.69	0.41	0.51	6.56	3.15	1.39	1.60	1.08	1.36	11.06	14.90	0.55	1.26	0.45	0.75	4.78	3.09	0.91	6	7	0.75	18	24
Os03g0699100|mRNA|AK110715|CDS+3'UTR	Peptidase S9A, prolyl oligopeptidase, N-terminal beta-propeller domain containing protein.	1.60	1.17	2.54	1.77	22.42	40.67	0.67	0.76	0.87	0.76	79.56	60.57	0.37	0.28	0.40	0.35	71.36	24.79	0.87	0.91	0.94	0.91	55.34	50.10	0.82	41	50	0.98	21	21
Os02g0240100|mRNA|AK108037|CDS+3'UTR	Peroxidase (EC 1.11.1.7).	1.09	2.95	1.27	1.77	18.79	26.40	0.91	1.17	1.19	1.09	1441.84	1545.57	1.56	0.79	1.54	1.30	8.02	9.79	1.08	1.05	1.42	1.18	331.61	392.28	0.25	170	680	0.29	10	36
Os09g0540600|mRNA|AK101798|CDS+3'UTR	WD-40 repeat protein MSI1.	1.90	0.98	2.43	1.77	330.12	597.76	0.65	0.91	0.82	0.79	1253.82	976.92	0.36	0.40	0.38	0.38	940.85	357.05	0.99	1.04	1.06	1.03	726.46	747.66	0.80	965	1205	0.83	694	832
Os06g0129100|COMBINER_EST|CI551219|0	Short-chain dehydrogenase/reductase SDR family protein.	2.07	1.69	1.55	1.77	40.92	73.28	1.57	1.55	1.80	1.64	367.35	603.39	2.17	1.71	1.43	1.77	100.49	177.35	1.57	1.47	1.65	1.56	270.80	423.58	1.16	419	361	0.89	173	194
Os08g0141800|COMBINER|AU077425|6	(No Hit)	2.01	2.10	1.20	1.77	21.20	37.62	1.33	0.94	0.98	1.08	39.38	41.44	1.67	1.41	1.32	1.47	35.38	52.01	1.00	1.16	0.91	1.02	36.59	37.15	0.81	11	13	1.05	10	10
Os09g0564000|mRNA|AK071733|CDS+3'UTR	Peptidase C1A, papain family protein.	1.50	2.19	1.60	1.77	72.83	126.70	0.75	0.90	0.78	0.81	8.15	6.44	1.31	1.31	1.20	1.27	149.08	189.74	0.79	1.34	0.84	0.99	2.98	2.89	0.97	6	6	1.40	229	164
Os01g0113200|mRNA|AF044260|CDS+3'UTR	LRK14.	2.85	1.25	1.20	1.77	6.13	9.84	1.83	1.67	1.39	1.63	22.90	37.04	0.87	1.57	2.29	1.57	9.56	14.33	1.41	1.10	1.37	1.29	29.24	37.82	0.74	30	40	1.35	11	8
Os10g0572900|mRNA|AK058588|CDS+3'UTR	Protein of unknown function DUF296 domain containing protein.	2.15	1.00	2.15	1.77	660.49	1189.18	0.88	1.04	0.98	0.96	4743.88	4531.72	0.45	0.50	0.44	0.47	1593.56	742.25	0.99	1.08	1.01	1.03	3270.02	3352.29	1.03	5736	5581	1.57	1718	1097
Os05g0209200|mRNA|AK109245|UTR	Non-protein coding transcript, unclassifiable transcript.	1.81	1.12	2.37	1.77	9.53	16.49	1.18	1.10	1.01	1.10	34.57	37.52	1.03	0.88	1.49	1.13	24.91	27.46	1.83	1.09	1.95	1.62	21.11	33.26	1.23	14	11	1.00	15	16
Os01g0351200|COMBINER_EST|Os01g0351200|8	Poly [ADP-ribose] polymerase (EC 2.4.2.30) (PARP) (ADPRT) (NAD(+) ADP- ribosyltransferase) (Poly[ADP-ribose] synthetase).	2.02	1.42	1.85	1.76	10.48	18.45	1.66	1.92	1.61	1.73	37.06	62.99	1.72	1.18	1.19	1.37	20.60	27.39	0.95	0.80	1.07	0.94	27.03	25.14	1.54	14	9	0.95	16	17
Os05g0124000|mRNA|AK105314|CDS+3'UTR	Ankyrin repeat containing protein.	1.75	2.28	1.26	1.76	39.34	68.67	0.72	0.70	0.74	0.72	4.13	2.98	0.66	1.33	0.76	0.92	67.94	62.22	0.77	0.62	0.81	0.73	3.13	2.32	0.98	6	6	0.97	3	4
Os12g0120000|mRNA|AK105399|CDS+3'UTR	Plant protein of unknown function DUF936 family protein.	2.12	0.99	2.18	1.76	310.60	552.49	0.72	0.88	0.79	0.80	1138.55	894.11	0.37	0.43	0.43	0.41	782.23	318.88	0.96	0.98	1.00	0.98	568.10	556.27	0.65	665	1024	0.85	532	624
Os07g0105200|mRNA|AK107603|CDS+3'UTR	Conserved hypothetical protein.	4.28	0.25	0.76	1.76	4.83	5.94	0.90	1.26	1.09	1.08	7.62	7.94	0.89	0.89	0.85	0.88	4.42	3.88	1.49	1.45	1.56	1.50	3.58	5.40	0.68	7	11	0.99	3	4
Os01g0882800|mRNA|AK059325|CDS+3'UTR	Amino acid carrier.	1.46	2.28	1.55	1.76	677.90	1180.76	1.47	1.28	1.47	1.41	389.98	553.17	1.74	1.92	1.69	1.78	438.96	782.52	1.16	1.11	1.03	1.10	409.59	449.42	2.26	491	217	0.37	39	107
Os02g0113900|COMBINER|CI180209|6	(No Hit)	1.78	1.76	1.75	1.76	10.27	18.10	0.84	1.03	0.86	0.91	53.62	48.29	1.33	1.37	1.11	1.27	27.63	35.07	0.97	1.08	1.27	1.11	32.31	35.70	0.79	55	69	1.10	17	16
Os04g0479700|mRNA|AK066264|CDS+3'UTR	Conserved hypothetical protein.	1.83	1.79	1.67	1.76	17.87	31.48	0.98	1.13	1.11	1.07	39.62	42.18	1.24	0.85	1.11	1.06	41.94	44.24	1.15	0.99	1.51	1.21	33.00	38.66	1.11	71	64	0.88	93	106
Os08g0421800|mRNA|AK103087|CDS+3'UTR	Mitogen-activated protein kinase kinase kinase 1 (EC 2.7.1.-) (Arabidospsis NPK1-related protein kinase 1). Splice isoform 1S.	1.87	0.93	2.48	1.76	312.43	558.36	0.68	0.92	0.82	0.81	1706.13	1352.64	0.39	0.43	0.39	0.40	819.27	330.29	1.04	1.10	1.09	1.08	857.45	923.39	0.73	1280	1761	0.98	615	626
Os04g0498100|COMBINER_EST|Os04g0498100|8	Conserved hypothetical protein.	1.74	1.14	2.40	1.76	7.14	11.82	2.16	0.70	1.46	1.44	4.07	5.94	1.80	1.72	2.63	2.05	5.32	10.50	0.94	1.45	2.29	1.56	3.06	4.74	0.93	10	10	1.24	5	4
Os02g0770800|mRNA|AK102178|CDS+3'UTR	Nitrate reductase [NAD(P)H] (EC 1.7.1.2).	0.61	3.68	1.00	1.76	372.75	633.96	0.90	1.09	1.23	1.07	1990.48	2121.68	2.62	3.47	2.80	2.96	108.02	318.06	0.92	1.50	1.67	1.36	565.17	763.32	1.35	8173	6054	2.96	59	20
Os05g0450600|mRNA|AK064266|CDS+3'UTR	Protein of unknown function DUF740 family protein.	2.10	0.94	2.25	1.76	537.56	962.15	0.70	0.83	0.69	0.74	1392.20	1017.20	0.31	0.33	0.28	0.31	1784.06	549.99	0.85	0.89	1.02	0.92	755.14	692.27	0.86	741	865	1.47	888	604
Os09g0560000|mRNA|AK073825|CDS+3'UTR	Arabidopsis thaliana protein of unknown function DUF813 family protein.	2.06	0.92	2.30	1.76	330.77	583.81	0.70	0.87	0.84	0.80	1723.72	1370.68	0.33	0.37	0.30	0.33	1051.46	349.95	1.06	1.04	1.00	1.03	898.24	925.63	0.79	1067	1357	1.27	638	502
Os08g0114200|mRNA|AK106851|CDS+3'UTR	Endoglucanase 1 precursor (EC 3.2.1.4) (Endo-1,4-beta-glucanase) (Abscission cellulase 1).	1.90	1.25	2.13	1.76	270.67	483.57	1.20	1.26	1.21	1.22	903.86	1098.63	0.53	0.56	0.35	0.48	909.94	441.37	1.25	1.25	1.26	1.25	614.86	769.23	0.96	1000	1046	1.80	668	370
Os01g0224200|COMBINER_EST|CI246612|6	Conserved hypothetical protein.	1.78	0.96	2.54	1.76	305.76	543.89	0.83	1.10	1.04	0.99	497.51	484.41	0.39	0.53	0.53	0.48	836.81	402.75	1.06	1.14	1.16	1.12	301.45	337.13	0.81	363	450	0.86	498	576
Os03g0138600|COMBINER|CI121154|6	(No Hit)	1.29	2.66	1.32	1.76	22.26	37.23	0.73	0.71	0.57	0.67	4.53	2.98	1.27	2.40	1.56	1.74	23.30	38.77	0.78	0.62	0.81	0.73	3.23	2.40	1.17	7	6	0.62	34	55
Os01g0862800|mRNA|AK071274|CDS+3'UTR	No apical meristem (NAM) protein domain containing protein.	1.29	2.64	1.35	1.76	136.50	236.78	0.70	0.38	0.73	0.60	6.05	3.38	1.86	8.24	8.11	6.07	62.93	387.21	1.04	0.98	1.08	1.03	32.70	33.86	1.75	12	7	0.40	95	237
Os01g0760900|mRNA|AK107573|CDS+3'UTR	Conserved hypothetical protein.	1.70	1.13	2.44	1.76	57.51	101.04	0.68	0.73	0.52	0.64	22.42	14.39	0.57	0.69	0.67	0.64	124.70	79.58	0.36	1.06	0.91	0.78	9.22	6.99	1.59	12	8	0.96	116	120
Os06g0124300|COMBINER|AU082141|6	(No Hit)	2.94	0.26	2.07	1.76	4.04	4.93	2.37	2.29	3.28	2.65	3.49	9.26	2.96	1.90	2.15	2.33	3.64	8.52	3.19	2.26	1.30	2.25	2.64	6.01	1.41	8	5	0.69	3	4
Os03g0643100|mRNA|AK106587|CDS+3'UTR	Conserved hypothetical protein.	2.05	0.99	2.23	1.76	8.06	14.32	1.88	1.65	3.34	2.29	11.45	25.67	0.62	0.68	1.11	0.80	25.11	19.90	1.00	0.78	1.24	1.01	17.96	18.19	0.88	8	9	2.54	9	4
Os01g0660800|COMBINER_EST|CI459623|1	3'-5' exonuclease domain containing protein.	2.22	0.99	2.05	1.75	173.62	312.41	0.81	1.03	0.85	0.90	452.57	398.96	0.31	0.35	0.24	0.30	621.12	187.94	0.96	0.89	0.86	0.90	362.57	327.37	1.55	455	293	1.02	306	299
Os12g0203000|mRNA|AK100360|CDS+3'UTR	Cyclin dependent kinase C.	1.00	2.71	1.56	1.75	14.74	21.91	2.16	2.09	3.57	2.61	6.34	15.81	1.73	1.81	1.70	1.75	30.61	53.38	3.42	2.78	2.25	2.82	4.85	13.33	1.16	15	13	1.30	86	66
Os04g0225600|COMBINER|CI330756|6	(No Hit)	1.43	2.19	1.64	1.75	24.11	40.75	1.94	1.42	1.70	1.69	18.97	32.28	1.44	1.24	1.87	1.52	37.84	55.90	2.06	1.99	2.19	2.08	9.31	19.28	5.02	184	37	0.83	179	215
Os08g0233900|mRNA|AK074006|CDS+3'UTR	Conserved hypothetical protein.	3.11	0.63	1.52	1.75	4.36	5.86	1.46	1.56	2.28	1.77	24.70	42.17	2.02	1.08	1.23	1.44	3.92	5.71	1.34	1.69	1.46	1.50	30.39	45.19	1.15	56	49	0.84	6	8
Os07g0590000|mRNA|AK111301|CDS+3'UTR	Conserved hypothetical protein.	1.39	1.97	1.91	1.75	16.84	27.94	1.16	1.13	1.07	1.12	110.04	123.30	1.70	3.43	2.18	2.44	15.43	33.91	1.19	1.23	1.39	1.27	60.45	76.42	2.67	107	40	1.01	46	46
Os04g0218600|mRNA|AK062873|5'UTR+CDS	Galactose-binding like domain containing protein.	1.51	2.14	1.61	1.75	8.18	14.10	1.06	0.96	1.18	1.07	23.87	25.32	0.72	1.10	1.01	0.95	23.84	22.56	1.08	1.20	1.79	1.35	20.59	26.06	1.24	12	10	1.04	13	13
Os12g0564800|mRNA|AK103886|CDS+3'UTR	Disease resistance protein family protein.	2.95	0.58	1.72	1.75	5.97	8.08	1.41	1.56	1.51	1.49	5.00	7.45	2.56	3.00	0.84	2.13	7.13	13.54	1.47	2.81	1.48	1.92	3.97	7.44	0.93	11	11	1.34	25	18
Os01g0374200|COMBINER_EST|Os01g0374200|8	TPR-like domain containing protein.	1.77	1.48	2.00	1.75	8.71	15.44	0.97	1.24	1.38	1.19	22.26	25.71	0.96	1.13	1.56	1.22	20.05	24.02	1.19	1.19	1.16	1.18	18.75	22.13	0.95	38	40	0.93	84	90
Os12g0247700|mRNA|AK066682|CDS+3'UTR	Beta-glucosidase aggregating factor.	1.38	2.35	1.52	1.75	72994.66	120150.70	0.12	0.05	0.07	0.08	64.63	5.41	1.21	1.95	2.40	1.85	83382.53	145795.80	3.76	1.40	1.40	2.19	3.16	7.04	1.12	7	6	0.18	2754	15521
Os08g0494300|mRNA|AK066150|CDS+3'UTR	Copine domain containing protein.	2.18	0.89	2.18	1.75	15.93	27.94	0.73	0.94	0.89	0.85	196.55	164.98	0.39	0.56	0.50	0.48	52.62	25.24	0.89	0.90	0.90	0.90	150.60	134.79	1.39	322	232	1.36	63	47
Os02g0805100|mRNA|AK073365|CDS+3'UTR	AUX/IAA protein family protein.	1.52	1.76	1.96	1.75	9.33	15.99	0.85	0.97	0.93	0.92	819.52	744.30	2.46	2.05	2.96	2.49	10.17	24.63	0.81	1.04	1.14	1.00	670.69	666.70	1.39	633	455	2.16	149	69
Os05g0573900|COMBINER_EST|CI512622|6	Conserved hypothetical protein.	1.89	1.07	2.28	1.75	71.75	128.61	0.75	1.00	0.87	0.87	230.10	197.61	0.36	0.48	0.36	0.40	164.70	65.39	1.17	1.15	1.20	1.18	113.27	133.28	0.76	171	225	0.83	115	139
Os03g0712100|mRNA|AK106258|CDS+3'UTR	Conserved hypothetical protein.	2.06	0.88	2.29	1.75	183.10	322.19	0.71	0.95	0.83	0.83	580.20	470.81	0.40	0.43	0.40	0.41	439.76	180.69	0.98	1.09	1.02	1.03	332.65	341.67	0.76	394	518	0.90	350	388
Os01g0869300|mRNA|AK059347|CDS+3'UTR	Hypothetical protein.	1.89	0.96	2.39	1.75	78.00	124.39	0.66	0.85	0.75	0.75	425.27	315.57	0.43	0.54	0.59	0.52	181.51	94.59	1.02	1.11	1.06	1.06	245.75	260.24	0.70	345	492	1.06	138	130
Os01g0191800|mRNA|AK061360|CDS+3'UTR	Serine/threonine-protein kinase 12 (EC 2.7.1.37) (Aurora-B) (Fragment).	1.94	0.96	2.34	1.75	1052.04	1874.80	0.72	0.92	0.80	0.82	4716.39	3786.64	0.40	0.48	0.41	0.43	2366.22	1017.21	1.03	1.15	1.13	1.11	2207.88	2436.72	0.69	3259	4715	0.90	2091	2321
Os09g0557900|mRNA|AK107999|CDS+3'UTR	Plastocyanin-like domain containing protein.	2.11	0.88	2.25	1.75	487.61	874.43	0.60	0.67	0.64	0.64	1464.08	927.91	0.23	0.34	0.27	0.28	2173.46	606.60	0.73	0.76	0.69	0.73	916.90	664.70	0.69	732	1068	1.72	962	558
Os12g0267500|mRNA|AK065740|CDS+3'UTR	Hypothetical protein.	3.37	0.36	1.49	1.74	6.41	6.23	1.20	1.14	1.17	1.17	26.13	30.66	2.07	2.07	2.64	2.26	8.18	17.67	1.55	1.55	1.28	1.46	17.17	24.80	0.74	14	19	1.01	12	12
Os03g0556500|mRNA|AK107364|CDS+3'UTR	Conserved hypothetical protein.	1.70	1.89	1.64	1.74	14.04	24.46	5.46	2.98	2.56	3.66	4.86	16.93	1.24	2.30	2.75	2.10	34.46	57.68	3.11	4.04	2.48	3.21	2.93	9.31	0.88	17	19	1.03	38	37
Os02g0537400|mRNA|AK064436|CDS+3'UTR	Chaperonin clpA/B family protein.	1.92	1.22	2.09	1.74	675.37	1185.76	1.63	2.24	4.97	2.95	101.99	294.16	0.32	0.56	0.37	0.42	3020.83	1255.96	1.50	4.79	5.72	4.00	80.66	318.76	0.74	41	56	1.86	1393	750
Os11g0258400|mRNA|AK066086|CDS+3'UTR	Hypothetical protein.	0.91	1.50	2.82	1.74	7.80	10.63	1.64	1.62	2.68	1.98	12.36	23.51	4.40	4.17	3.20	3.92	4.61	17.87	2.50	3.05	1.90	2.48	6.78	16.02	1.00	11	11	1.63	25	16
Os12g0578600|mRNA|AK070634|CDS+3'UTR	Zn-finger, C2H2 type domain containing protein.	2.03	1.43	1.76	1.74	12.62	22.24	1.10	1.35	1.46	1.31	20.87	26.40	0.98	1.06	1.32	1.12	35.79	39.03	1.23	1.66	1.50	1.46	17.95	26.20	0.84	48	58	1.26	86	69
Os06g0573700|mRNA|AK106254|CDS+3'UTR	Hypothetical protein.	1.52	1.69	2.01	1.74	9.18	15.63	1.90	2.16	1.72	1.93	8.35	15.67	1.47	2.57	2.85	2.30	10.01	20.75	2.27	2.18	2.77	2.41	3.86	9.25	0.95	12	13	0.94	20	21
Os06g0565000|COMBINER_EST|Os06g0565000|8	TPR-like domain containing protein.	2.18	0.65	2.39	1.74	4.88	7.18	0.77	2.03	1.42	1.41	11.03	12.23	1.49	0.66	1.35	1.17	10.68	10.59	0.91	0.55	1.07	0.84	10.09	8.20	1.01	23	23	0.92	29	31
Os05g0577100|COMBINER_EST|CI217759|6	Plant-specific domain of unknown function 3588 containing protein.	2.14	1.02	2.06	1.74	306.05	539.45	1.27	1.18	1.02	1.16	919.95	1070.35	0.35	0.42	0.33	0.37	925.02	339.42	0.99	1.10	1.06	1.05	478.32	500.34	0.86	1194	1382	1.66	662	399
Os09g0100800|mRNA|AK072386|CDS+3'UTR	Hypothetical protein.	1.61	1.10	2.50	1.74	49.62	82.81	1.01	0.98	0.98	0.99	105.39	104.52	0.63	0.81	0.84	0.76	122.49	91.99	1.03	1.18	1.27	1.16	97.16	112.04	1.07	126	117	0.93	234	251
Os04g0203900|COMBINER|CI363731|0	(No Hit)	1.92	1.72	1.57	1.74	173.24	302.15	1.32	0.72	0.77	0.94	3.34	3.17	3.89	2.16	1.10	2.38	381.31	928.27	0.50	0.31	0.13	0.31	101.20	32.49	66.34	363	5	0.75	61	81
Os09g0550500|mRNA|AK069363|CDS+3'UTR	Conserved hypothetical protein.	1.32	2.69	1.21	1.74	20.50	33.03	1.23	1.17	1.09	1.16	36.79	42.87	1.16	1.33	1.56	1.35	31.01	41.79	1.58	1.34	1.57	1.50	11.63	17.28	0.52	61	117	1.08	228	211
Os08g0500400|mRNA|AK111024|CDS+3'UTR	Conserved hypothetical protein.	1.29	1.57	2.35	1.74	8.42	13.78	1.48	1.07	0.88	1.14	4.34	4.99	3.74	3.87	3.31	3.64	5.56	20.37	0.81	1.32	1.15	1.09	3.40	3.67	1.19	10	8	0.22	6	29
osa-miR395c|Os04|3'seq	miRNA	0.82	1.14	3.26	1.74	4.89	7.85	0.72	0.70	0.74	0.72	4.29	3.10	2.24	6.55	4.24	4.35	4.69	20.49	0.77	0.62	0.81	0.73	3.28	2.42	0.96	6	7	1.31	5	4
Os09g0473500|COMBINER_EST|AU101866|7	Conserved hypothetical protein.	1.99	2.24	0.98	1.74	12.32	19.89	1.84	1.49	1.11	1.48	8.96	13.47	2.00	1.42	1.47	1.63	24.37	39.15	1.18	1.50	0.67	1.12	9.19	9.92	0.99	8	9	1.38	33	24
Os01g0629000|COMBINER_EST|Os01g0629000|8	Conserved hypothetical protein.	1.42	1.19	2.60	1.74	11.30	18.40	0.65	0.81	0.59	0.68	117.64	78.87	0.32	0.55	0.39	0.42	31.86	13.18	0.83	0.87	0.93	0.88	55.76	48.81	0.63	61	96	0.79	16	20
Os03g0371000|mRNA|AK069394|CDS+3'UTR	Cytochrome P450.	3.93	0.54	0.75	1.74	4.50	5.86	0.72	0.69	0.73	0.71	3.84	2.74	8.63	11.78	7.52	9.31	4.60	43.01	0.73	0.75	0.80	0.76	3.08	2.35	0.98	6	6	5.58	19	3
Os01g0162900|mRNA|AK064678|CDS+3'UTR	Conserved hypothetical protein.	1.64	0.58	2.99	1.74	5.79	8.36	1.37	1.08	1.02	1.16	13.64	15.97	0.53	1.81	0.85	1.06	8.91	8.56	0.63	0.91	1.53	1.02	16.55	15.10	1.09	21	19	0.97	28	29
Os07g0507200|mRNA|AK102722|CDS+3'UTR	Cloacin family protein.	2.00	0.98	2.23	1.74	758.45	1334.10	0.79	0.95	0.86	0.87	2316.95	1983.50	0.48	0.48	0.42	0.46	1576.23	727.94	1.08	1.12	1.12	1.11	1130.82	1248.57	0.81	1756	2182	1.00	1373	1371
Os01g0280400|COMBINER_EST|CI042138|0	DNA-binding protein.	2.16	1.13	1.92	1.74	179.38	319.31	0.75	0.93	0.86	0.84	871.36	725.09	0.39	0.57	0.44	0.47	673.42	312.75	1.00	1.01	0.88	0.96	609.31	586.66	0.93	1281	1379	0.83	1896	2272
Os05g0507200|COMBINER_EST|Os05g0507200|8	60S ribosomal protein L38.	1.39	1.60	2.21	1.73	20.19	35.37	0.77	1.15	0.92	0.95	48.70	45.58	1.02	1.33	1.13	1.16	40.33	46.61	1.15	1.27	1.32	1.25	35.40	44.16	0.66	24	36	0.75	15	19
Os12g0419700|mRNA|AK071980|UTR	Non-protein coding transcript, uncharacterized transcript.	2.84	0.67	1.69	1.73	9.86	15.89	0.95	0.57	1.06	0.86	17.18	14.53	0.93	0.87	0.73	0.84	22.28	18.55	0.76	0.94	1.36	1.02	12.49	12.28	1.12	15	13	1.18	27	23
Os04g0445100|mRNA|AK063700|CDS+3'UTR	22.7 kDa class IV heat shock protein precursor.	2.30	1.23	1.67	1.73	5.70	9.26	1.65	1.06	1.24	1.32	985.29	1336.85	1.64	5.69	1.49	2.94	13.25	26.88	1.01	1.42	1.31	1.25	536.65	665.42	0.44	2737	6216	2.17	13	6
Os10g0550400|mRNA|AK109724|CDS+3'UTR	Conserved hypothetical protein.	2.33	1.20	1.67	1.73	7.13	12.11	2.62	1.23	1.39	1.75	8.44	14.34	1.27	2.28	2.91	2.15	8.76	16.48	1.27	2.00	0.75	1.34	4.88	6.19	0.69	28	41	0.53	5	10
Os02g0640500|mRNA|AK107491|CDS+3'UTR	Resistance protein candidate (Fragment).	2.04	1.10	2.05	1.73	6.66	11.01	1.71	1.44	1.33	1.49	37.37	56.45	0.87	2.04	1.08	1.33	10.71	12.68	1.05	0.82	0.70	0.86	103.32	89.23	1.60	163	102	1.70	6	4
Os12g0194400|COMBINER_EST|Os12g0194400|8	Hypothetical protein.	1.46	1.60	2.13	1.73	7.66	12.72	1.01	2.31	1.16	1.49	10.08	12.61	2.45	4.72	5.34	4.17	6.51	24.60	1.62	0.87	1.83	1.44	4.27	5.57	0.69	17	25	1.21	20	17
Os06g0276300|mRNA|AK105315|CDS+3'UTR	Conserved hypothetical protein.	1.63	2.06	1.50	1.73	126.24	216.35	1.29	3.51	3.63	2.81	6.34	15.28	1.77	1.58	1.57	1.64	196.87	322.99	0.82	4.72	4.28	3.28	3.47	11.08	0.95	7	7	1.39	238	171
Os03g0142700|COMBINER|CI330756|6	(No Hit)	1.11	2.54	1.54	1.73	20.58	31.44	2.18	3.89	2.35	2.81	11.56	28.83	1.20	1.87	1.25	1.44	37.24	52.42	1.86	2.25	1.94	2.02	8.66	17.31	6.24	185	30	0.85	175	205
Os08g0163100|mRNA|AK064406|CDS+3'UTR	Nuf2 family protein.	1.88	1.06	2.25	1.73	162.10	286.39	0.81	0.90	0.86	0.86	722.88	613.88	0.42	0.46	0.44	0.44	436.34	192.17	1.06	1.09	1.08	1.08	401.90	432.75	0.94	442	473	1.26	245	195
Os03g0727800|mRNA|AK109453|CDS+3'UTR	Cyclin-like F-box domain containing protein.	2.00	0.89	2.31	1.73	90.70	163.02	0.90	0.96	0.97	0.94	355.21	334.05	0.38	0.42	0.40	0.40	219.35	87.10	1.00	1.01	0.99	1.00	233.00	232.59	0.76	220	290	0.92	119	128
Os01g0249900|mRNA|AK072886|CDS+3'UTR	Protein of unknown function DUF573 family protein.	2.22	1.12	1.85	1.73	30.23	53.89	0.93	1.37	1.43	1.24	51.04	61.83	0.69	0.79	0.61	0.70	69.92	48.56	1.28	1.36	1.41	1.35	37.09	50.10	0.79	41	52	1.39	72	51
Os11g0206600|mRNA|AK108795|CDS+3'UTR	Mitochodrial transcription termination factor-related family protein.	1.51	2.08	1.61	1.73	12.03	20.37	0.85	0.99	0.96	0.93	38.91	35.98	1.26	2.86	1.31	1.81	21.04	32.88	1.07	0.96	1.22	1.08	33.62	36.21	1.10	87	79	1.05	102	97
Os06g0127800|mRNA|AK106449|CDS+3'UTR	GRAS transcription factor domain containing protein.	1.91	1.00	2.28	1.73	500.69	877.24	0.75	1.03	0.87	0.88	1847.68	1594.54	0.39	0.50	0.47	0.45	1209.66	544.78	1.06	1.17	1.15	1.13	1005.37	1129.07	0.78	1487	1910	0.92	869	944
Os07g0486000|mRNA|AK069343|CDS+3'UTR	MutS IV domain containing protein.	0.97	1.26	2.96	1.73	5.63	8.10	0.75	0.72	0.77	0.75	3.33	2.49	1.04	2.10	5.19	2.77	16.40	24.59	0.78	0.64	0.85	0.76	2.54	1.94	1.02	5	5	1.77	22	13
Os02g0700100|mRNA|AK102954|CDS+3'UTR	WD-repeat protein.	2.05	0.99	2.15	1.73	74.83	131.29	0.61	0.80	0.73	0.71	624.69	439.72	0.40	0.47	0.34	0.40	180.95	73.07	0.87	0.97	0.94	0.92	343.97	317.29	0.79	474	599	0.93	201	217
Os03g0659800|mRNA|AK062366|CDS+3'UTR	Paired amphipathic helix repeat containing protein.	1.92	0.88	2.38	1.73	230.68	403.44	0.74	0.94	0.89	0.86	670.26	567.15	0.39	0.49	0.42	0.43	564.23	244.28	1.01	1.07	1.05	1.05	372.98	389.52	0.66	392	594	0.74	322	433
Os08g0543500|mRNA|AK121394|CDS+3'UTR	Disease resistance protein family protein.	1.63	2.35	1.21	1.73	13.35	21.38	1.14	1.06	1.17	1.12	155.42	175.66	1.79	1.30	1.00	1.37	21.37	28.75	1.22	1.39	1.40	1.33	99.31	131.93	0.95	275	289	1.10	37	34
Os01g0275800|mRNA|AK119475|UTR	Non-protein coding transcript, uncharacterized transcript.	1.30	0.38	3.50	1.73	14.58	12.23	1.55	1.02	0.95	1.17	9.74	11.45	0.71	0.65	0.43	0.60	27.39	16.48	1.00	1.50	1.24	1.25	10.27	12.42	1.08	17	16	1.09	77	71
Os04g0433800|COMBINER_EST|CI533933|0	ATP-dependent DNA helicase RecQ family protein.	2.01	1.13	2.04	1.73	128.57	226.97	0.72	0.86	0.85	0.81	408.24	326.08	0.62	0.60	0.58	0.60	362.86	217.83	0.96	0.98	0.96	0.97	248.61	240.80	0.80	395	491	1.18	432	365
Os11g0172100|COMBINER_EST|CI424560|6	Pectinesterase family protein.	1.50	2.34	1.35	1.73	20.92	33.57	0.88	0.88	1.00	0.92	264.54	244.33	1.11	1.40	0.85	1.12	43.20	47.14	0.98	0.91	1.05	0.98	169.77	166.63	1.04	212	203	1.13	59	52
Os02g0831400|mRNA|AK122003|CDS+3'UTR	Conserved hypothetical protein.	1.98	0.99	2.21	1.73	100.36	176.56	0.72	0.88	0.83	0.81	472.67	379.07	0.57	0.50	0.46	0.51	232.01	118.45	1.12	1.19	1.18	1.16	225.08	261.48	0.80	317	397	0.98	206	210
Os12g0611900|mRNA|AK101128|CDS+3'UTR	Glycosyl transferase, family 17 protein.	1.57	1.90	1.72	1.73	199.96	342.95	1.30	1.40	1.39	1.36	268.72	364.06	1.57	1.79	1.68	1.68	291.28	487.88	1.50	1.50	1.60	1.53	203.83	312.43	0.86	289	335	1.08	361	333
Os11g0496400|mRNA|AK107085|CDS+3'UTR	Octicosapeptide/Phox/Bem1p domain containing protein.	2.58	0.94	1.66	1.73	4.58	6.62	0.74	0.71	0.76	0.74	3.58	2.64	2.38	2.20	2.34	2.31	4.17	9.65	1.49	0.63	0.83	0.99	2.72	2.77	0.91	30	33	0.83	3	4
Os01g0307500|mRNA|AK108663|CDS+3'UTR	Cation transporter family protein.	2.23	1.77	1.18	1.73	30.00	51.52	1.39	1.14	1.33	1.29	704.93	917.16	1.87	1.12	1.18	1.39	62.15	86.62	1.63	1.51	1.41	1.52	523.78	795.37	0.89	1252	1400	0.29	4	13
Os05g0102600|mRNA|AK101136|CDS+3'UTR	Zn-finger, RING domain containing protein.	1.98	0.98	2.22	1.73	540.03	950.95	0.83	0.95	0.89	0.89	1877.16	1660.34	0.44	0.46	0.42	0.44	1100.94	487.32	0.91	1.02	1.05	0.99	1057.57	1046.05	0.80	1322	1652	0.96	1000	1047
Os03g0302100|mRNA|AK063197|UTR	Non-protein coding transcript, unclassifiable transcript.	1.34	1.08	2.76	1.73	5.93	8.96	1.29	0.70	0.76	0.92	7.51	6.51	1.02	3.44	1.32	1.93	11.14	16.88	0.69	0.86	0.37	0.64	7.57	4.92	0.92	8	8	0.57	8	13
Os12g0257700|COMBINER|CI363731|0	(No Hit)	1.88	1.69	1.61	1.72	180.96	313.01	1.20	0.72	0.77	0.90	3.67	3.31	3.69	2.07	1.11	2.29	389.91	910.14	0.44	0.27	0.14	0.28	105.69	30.72	32.83	321	10	0.54	36	66
Os04g0556000|mRNA|AK063759|CDS+3'UTR	Copper-translocating P-type ATPase family protein.	3.17	0.83	1.17	1.72	9.16	10.91	0.94	1.07	0.95	0.99	224.88	220.67	1.02	0.76	1.09	0.96	23.46	22.03	1.25	1.48	1.18	1.30	138.97	179.53	0.87	343	394	1.68	38	22
Os02g0694600|COMBINER_EST|Os02g0694600|8	Zn-finger, cysteine-rich C6HC domain containing protein.	1.21	1.99	1.97	1.72	8.09	13.43	1.54	3.21	3.89	2.88	6.28	15.17	1.88	1.55	1.09	1.51	15.31	22.92	3.61	1.74	1.36	2.24	7.98	14.32	1.32	25	19	1.11	22	20
Os03g0587200|mRNA|AK121995|CDS+3'UTR	Kinesin, motor region domain containing protein.	1.93	0.98	2.27	1.72	948.90	1655.02	0.70	0.91	0.80	0.81	3087.48	2451.49	0.44	0.53	0.46	0.48	1988.48	944.06	0.99	1.06	1.04	1.03	1497.00	1537.21	0.76	2037	2677	0.89	1613	1815
Os11g0697100|mRNA|AK067885|UTR	Non-protein coding transcript, putative npRNA.	1.34	2.85	0.99	1.72	19.19	28.19	2.67	2.15	1.49	2.11	9.60	19.46	1.35	2.20	1.12	1.56	24.77	36.29	2.50	1.71	0.99	1.74	7.40	11.48	0.87	11	12	0.87	47	54
Os06g0160100|COMBINER_EST|CI447171|0	Histone H3.	1.94	0.90	2.33	1.72	5313.94	9251.83	0.81	1.04	0.97	0.94	13097.67	12159.33	0.46	0.48	0.50	0.48	9662.03	4625.00	1.13	1.16	1.07	1.12	7046.33	7905.18	0.66	7412	11175	0.67	7068	10560
Os12g0113900|mRNA|AK121827|CDS+3'UTR	Hypothetical protein.	1.89	1.07	2.21	1.72	103.50	178.83	1.13	1.23	1.04	1.13	51.58	58.03	0.71	0.79	0.62	0.71	309.52	219.59	1.14	1.32	1.00	1.16	36.95	42.10	1.10	34	31	1.67	313	187
Os01g0532700|mRNA|AK100419|CDS+3'UTR	Hypothetical protein.	2.83	1.18	1.16	1.72	6.10	9.91	4.46	1.05	2.19	2.57	6.24	13.81	3.60	2.06	2.99	2.89	11.11	31.42	1.62	3.48	2.23	2.45	3.83	8.53	0.99	5	5	1.08	22	20
Os09g0453900|mRNA|AK107054|CDS+3'UTR	MORN motif repeat containing protein.	1.66	1.58	1.93	1.72	19.88	33.93	0.86	0.85	0.82	0.85	55.67	47.04	1.20	0.84	0.99	1.01	34.74	35.15	0.90	0.98	1.06	0.98	32.67	31.96	1.10	65	60	0.78	21	27
Os01g0348900|mRNA|AF001395|CDS+3'UTR	Jacalin-related lectin domain containing protein.	2.79	1.02	1.35	1.72	12547.58	21433.56	1.22	1.08	0.97	1.09	6955.16	7650.83	0.71	1.61	1.20	1.17	19837.77	22944.64	0.44	0.15	0.14	0.25	56386.83	13830.61	18.24	90600	4968	1.20	7015	5826
Os01g0657400|mRNA|AY323486|CDS+3'UTR	Ethylene responsive element binding factor 5 (AtERF5).	1.84	1.17	2.16	1.72	125.34	224.11	0.63	0.74	0.62	0.66	1143.52	746.01	0.33	0.35	0.31	0.33	487.70	162.49	0.71	0.89	0.92	0.84	575.55	483.02	0.81	663	814	2.30	351	153
Os12g0621700|mRNA|AK073528|CDS+3'UTR	Hypothetical protein.	1.85	0.99	2.32	1.72	336.01	583.24	0.71	0.70	0.75	0.72	1955.91	1412.25	0.53	0.48	0.48	0.50	842.55	418.71	0.94	1.05	1.01	1.00	997.83	996.14	0.67	1419	2125	0.88	689	784
Os10g0129000|COMBINER_EST|CI431480|3	Conserved hypothetical protein.	1.78	1.82	1.56	1.72	20.95	35.86	1.16	1.25	1.10	1.17	53.45	62.32	1.23	1.22	0.78	1.08	48.76	52.35	1.30	1.18	1.26	1.25	43.36	54.34	1.00	72	72	1.11	159	144
Os01g0911700|mRNA|AK073805|CDS+3'UTR	Transcription activator VP1-rice.	1.95	1.30	1.91	1.72	7.78	13.08	1.09	0.96	1.34	1.13	6.46	7.23	1.60	2.10	2.76	2.15	6.60	13.50	1.43	1.07	1.00	1.16	4.06	4.69	1.99	13	7	1.06	7	7
Os01g0729400|COMBINER_EST|Os01g0729400|8	Leucine-rich repeat, typical subtype containing protein.	3.18	0.43	1.56	1.72	4.98	7.51	0.64	0.87	0.63	0.71	10.26	6.79	0.15	0.21	0.17	0.18	25.80	4.69	1.15	0.70	0.39	0.75	5.02	3.40	1.06	22	20	0.97	3	3
Os09g0527500|mRNA|AK110546|CDS+3'UTR	RNA-binding region RNP-1 (RNA recognition motif) domain containing protein.	2.17	1.14	1.84	1.72	68.55	118.08	0.84	0.99	0.93	0.92	109.13	99.41	0.74	0.96	0.74	0.81	157.61	127.64	1.36	1.32	1.21	1.30	64.74	84.06	0.93	81	88	1.45	256	176
Os10g0147400|mRNA|AK063919|CDS+3'UTR	AUX1-like protein.	1.89	0.81	2.45	1.72	385.10	678.34	0.62	0.86	0.72	0.73	7461.80	5375.26	0.33	0.49	0.39	0.40	944.57	380.69	0.93	0.94	0.98	0.95	3348.40	3186.44	0.75	4051	5399	1.29	685	533
osa-miR395s|Os04|3'seq	miRNA	0.94	3.07	1.15	1.72	17.09	24.22	0.75	0.71	0.77	0.75	4.06	3.03	0.70	3.10	1.46	1.75	43.47	72.43	0.79	0.63	0.83	0.75	3.17	2.41	0.97	6	6	0.67	11	16
Os12g0520200|COMBINER_EST|CI442578|0	Phenylalanine ammonia-lyase (EC 4.3.1.5) (Fragment).	1.06	2.90	1.20	1.72	1834.35	3029.75	1.04	1.17	0.98	1.06	25.39	26.86	1.42	1.45	1.23	1.37	2843.34	3889.63	1.17	0.92	0.77	0.95	13.85	12.85	1.02	20	19	1.60	2197	1374
Os08g0425100|mRNA|AK069134|CDS+3'UTR	A dynamin-like protein ADL3.	1.47	1.69	1.99	1.72	38.94	66.61	0.70	0.71	0.75	0.72	4.21	3.03	1.01	1.32	1.72	1.35	15.83	21.85	0.92	1.11	0.98	1.00	3.62	3.64	1.00	6	6	0.47	4	7
Os06g0324200|COMBINER|CI253187|6	(No Hit)	1.59	1.79	1.77	1.72	10.11	17.20	1.11	1.15	1.11	1.12	52.94	59.20	1.76	2.36	2.60	2.24	13.92	30.08	1.06	0.93	1.20	1.06	28.49	30.29	1.00	31	31	0.71	24	34
Os06g0683100|mRNA|AK067955|CDS+3'UTR	Hypothetical protein.	0.98	2.85	1.32	1.72	50.95	80.65	0.90	1.02	1.10	1.01	48.73	48.57	1.77	2.90	1.53	2.07	65.24	133.67	0.90	1.25	1.24	1.13	41.44	46.01	0.92	28	30	1.82	71	39
Os10g0344900|mRNA|AK073245|CDS+3'UTR	Multi antimicrobial extrusion protein MatE family protein.	2.55	0.57	2.02	1.72	4.78	6.98	0.66	0.77	0.42	0.62	6.50	3.70	0.56	0.79	1.11	0.82	10.84	8.81	1.32	1.01	0.78	1.04	5.91	6.01	0.89	6	6	1.31	7	6
Os04g0495500|mRNA|AK064429|CDS+3'UTR	Hypothetical protein.	1.93	1.15	2.07	1.72	231.20	402.22	0.72	0.94	0.86	0.84	1248.75	1029.85	0.44	0.49	0.37	0.43	684.60	296.43	1.07	0.97	1.02	1.02	782.46	798.65	0.89	762	857	1.33	493	370
Os03g0849700|mRNA|AK111868|CDS+3'UTR	TPR-like domain containing protein.	1.95	1.94	1.25	1.72	12.38	20.24	2.95	1.74	1.11	1.93	10.80	18.49	1.07	2.08	0.97	1.37	25.76	32.36	1.12	1.73	1.17	1.34	11.69	15.13	1.26	34	27	1.11	67	61
Os06g0515400|mRNA|AK071571|UTR	Non-protein coding transcript, putative npRNA.	1.01	2.06	2.08	1.72	8.30	12.48	0.36	0.11	0.12	0.20	22.44	4.74	1.22	1.13	1.24	1.20	15.44	18.35	0.57	0.49	0.38	0.48	32.61	15.60	0.93	12	13	1.61	13	8
Os10g0401700|COMBINER|CI317351|6	(No Hit)	1.00	2.94	1.20	1.71	13.42	19.09	1.53	1.62	1.49	1.54	15.82	24.32	1.07	1.59	1.30	1.32	26.15	33.60	1.12	1.31	1.26	1.23	16.35	19.91	0.63	16	26	0.82	28	34
Os01g0936700|mRNA|AK107072|CDS+3'UTR	Conserved hypothetical protein.	3.15	0.82	1.17	1.71	6.12	8.12	1.22	1.32	1.32	1.29	39.14	50.25	3.33	0.88	1.84	2.02	4.87	9.86	1.05	1.23	0.95	1.08	31.62	33.74	0.68	20	29	0.57	13	23
Os09g0531600|COMBINER_EST|CI418890|1	LRP1, C-terminal domain containing protein.	1.99	1.18	1.97	1.71	32.86	56.67	1.02	1.20	1.13	1.12	756.71	839.53	0.72	0.57	0.89	0.73	55.13	39.07	0.96	0.89	0.94	0.93	613.31	572.19	0.86	900	1041	1.85	66	36
Os03g0114000|mRNA|AK063381|CDS+3'UTR	Kinesin-related protein (Fragment).	1.90	1.01	2.23	1.71	312.30	542.08	0.71	0.89	0.86	0.82	915.63	740.22	0.45	0.56	0.49	0.50	666.54	331.45	1.03	1.10	1.10	1.07	464.77	498.25	0.74	764	1038	0.89	619	695
Os09g0466100|mRNA|AB080248|CDS+3'UTR	Cyclin, N-terminal domain containing protein.	2.19	0.96	1.99	1.71	529.35	914.39	0.67	0.81	0.72	0.73	3598.61	2604.03	0.39	0.36	0.23	0.33	3046.25	997.02	0.92	0.86	0.85	0.88	3679.01	3241.01	1.32	2623	1980	3.20	2140	668
Os12g0111800|COMBINER|CI552210|6	(No Hit)	2.03	2.32	0.79	1.71	12.29	19.13	1.68	0.98	1.36	1.34	40.32	55.25	4.89	4.16	1.99	3.68	8.39	30.17	1.21	0.93	0.73	0.96	62.69	60.19	1.31	101	77	1.41	5	4
Os08g0369800|COMBINER|CI433899|x	(No Hit)	1.62	2.11	1.41	1.71	15.04	24.97	0.23	0.28	0.19	0.24	14.55	3.34	1.09	1.90	1.27	1.42	11.77	15.67	0.78	0.62	0.82	0.74	3.03	2.27	0.36	78	220	0.99	15	15
Os03g0183700|COMBINER_EST|CI332751|6	Conserved hypothetical protein.	1.82	1.16	2.15	1.71	11.10	19.56	2.83	0.95	1.35	1.71	3.65	6.37	0.66	1.48	0.84	0.99	14.73	13.06	0.78	1.92	0.70	1.13	2.90	3.11	0.80	7	8	0.80	23	29
Os04g0524700|mRNA|AK107449|CDS+3'UTR	Conserved hypothetical protein.	2.78	0.51	1.84	1.71	4.45	5.73	2.30	1.49	1.77	1.85	10.18	19.06	0.88	1.83	0.88	1.20	3.92	4.75	1.75	2.04	1.47	1.75	8.27	14.17	1.15	16	14	0.94	4	4
Os12g0578800|mRNA|AK102141|CDS+3'UTR	Zn-finger, C2H2 type domain containing protein.	1.55	1.73	1.85	1.71	12.35	20.93	1.95	2.33	2.02	2.10	17.71	36.36	0.98	1.21	1.37	1.19	17.46	20.05	1.84	1.95	1.47	1.75	21.79	37.69	1.07	69	64	1.14	42	37
Os12g0409800|mRNA|AK067209|CDS+3'UTR	Conserved hypothetical protein.	2.98	1.12	1.03	1.71	6.99	10.11	0.86	1.46	0.73	1.02	10.26	10.07	1.84	1.68	2.56	2.03	4.72	9.24	1.26	0.84	1.31	1.14	4.33	4.54	1.04	9	8	0.47	14	31
Os05g0438800|mRNA|AK071586|CDS+3'UTR	Actin 1.	1.06	2.94	1.13	1.71	13.27	19.99	1.23	1.89	1.84	1.65	11.32	17.13	1.28	2.29	1.93	1.84	27.40	49.61	1.10	1.48	1.00	1.19	59.42	69.73	3.48	90	26	16.41	217	13
Os04g0224200|mRNA|AK066486|CDS+3'UTR	Conserved hypothetical protein.	2.86	0.60	1.67	1.71	14.42	18.11	1.54	1.25	0.89	1.23	23.43	28.23	1.19	0.99	1.00	1.06	28.64	30.68	1.24	1.34	1.11	1.23	26.06	32.04	1.61	40	25	0.95	33	35
Os12g0242900|mRNA|AK064505|CDS+3'UTR	DNA polymerase alpha subunit B family protein.	1.89	0.86	2.38	1.71	81.21	137.19	0.71	0.81	0.82	0.78	414.54	320.52	0.44	0.46	0.40	0.43	219.88	95.15	0.98	1.06	0.97	1.00	254.67	255.37	0.79	340	431	0.94	178	189
Os04g0474900|mRNA|AK070962|CDS+3'UTR	Cyanogenic beta-glucosidase precursor (EC 3.2.1.21) (Linamarase) (Fragment).	1.33	2.23	1.57	1.71	786.17	1324.47	1.62	1.54	1.34	1.50	877.35	1319.01	1.52	2.07	2.06	1.89	964.80	1810.67	1.54	1.23	1.28	1.35	867.42	1175.06	1.62	2841	1749	1.27	2338	1842
Os02g0618400|mRNA|AK099283|CDS+3'UTR	MYB8 protein.	0.99	2.43	1.70	1.71	181.70	301.34	3.98	1.92	2.44	2.78	15.81	44.94	1.87	1.32	2.22	1.80	104.59	187.83	2.06	2.24	3.24	2.51	31.20	78.53	0.50	23	45	0.31	42	136
Os02g0145500|mRNA|AK102901|CDS+3'UTR	Hypothetical protein.	1.81	1.49	1.82	1.71	760.44	1304.48	1.44	1.34	1.29	1.36	1713.44	2335.36	1.40	1.48	1.47	1.45	1240.40	1797.99	1.14	1.18	1.18	1.17	1357.73	1585.51	0.88	1554	1758	1.04	1497	1438
Os04g0479900|COMBINER|CI444517|0	(No Hit)	1.73	0.80	2.58	1.71	105.12	184.76	0.80	0.90	0.84	0.84	288.49	241.83	0.39	0.36	0.36	0.37	262.77	97.23	0.97	1.00	1.11	1.03	125.06	128.41	0.61	297	489	0.75	134	178
Os09g0517600|mRNA|AK101828|CDS+3'UTR	Actin-binding FH2 domain containing protein.	2.52	0.97	1.63	1.71	133.17	226.99	1.04	1.07	1.07	1.06	263.42	279.19	0.41	0.60	0.44	0.48	469.90	226.34	1.03	1.08	1.05	1.05	187.24	196.54	0.92	199	216	1.84	180	98
Os05g0476400|mRNA|AK106783|CDS+3'UTR	Hypothetical protein.	2.06	0.97	2.08	1.71	115.67	201.86	0.60	0.55	0.54	0.56	50.21	28.29	0.37	0.33	0.41	0.37	260.11	95.55	1.52	1.13	1.79	1.48	4.29	6.21	0.27	14	52	1.05	66	63
Os02g0142000|COMBINER|CI138407|6	(No Hit)	1.29	1.78	2.05	1.70	13.21	21.66	1.15	1.29	1.12	1.19	22.01	25.58	1.03	1.36	0.81	1.07	30.71	31.87	0.77	1.47	1.23	1.16	7.24	8.21	1.08	67	62	0.88	62	70
Os08g0116700|mRNA|AK065511|CDS+3'UTR	Hypothetical protein.	1.94	1.74	1.43	1.70	12.00	20.97	1.29	3.81	2.05	2.38	14.46	26.82	0.82	2.76	2.45	2.01	12.72	25.83	0.52	1.88	1.37	1.26	10.37	12.22	1.19	52	44	1.17	88	75
Os02g0154100|mRNA|AK106847|CDS+3'UTR	Hypothetical protein.	1.44	2.03	1.65	1.70	13.72	22.46	0.87	1.18	0.96	1.00	17.43	16.93	0.65	1.05	0.96	0.89	24.84	21.78	1.73	2.22	1.52	1.83	7.93	14.05	0.79	18	22	1.13	26	23
Os01g0532800|mRNA|AK060594|CDS+3'UTR	Barren family protein.	1.83	1.00	2.27	1.70	344.91	594.72	0.79	0.95	0.89	0.88	990.34	858.87	0.50	0.56	0.54	0.53	831.88	444.05	1.06	1.05	1.07	1.06	570.29	603.82	0.78	567	731	1.05	576	550
Os10g0141600|mRNA|AK063564|CDS+3'UTR	Conserved hypothetical protein.	2.15	1.39	1.57	1.70	26.83	46.05	1.15	1.36	1.26	1.25	74.38	92.14	1.03	0.96	0.94	0.98	58.24	56.81	1.21	1.28	1.25	1.25	59.51	74.14	1.04	99	95	1.39	98	71
Os09g0556300|mRNA|AK105452|UTR	Non-protein coding transcript, unclassifiable transcript.	1.96	0.94	2.21	1.70	6266.27	10676.63	0.89	1.05	1.01	0.98	23945.53	23334.11	0.39	0.47	0.43	0.43	17188.69	7358.94	1.01	1.06	1.00	1.02	16365.51	16740.18	0.90	23464	26102	1.04	20643	19774
Os06g0629900|COMBINER|CI138407|6	(No Hit)	1.00	3.02	1.08	1.70	14.75	20.42	1.45	0.95	1.67	1.36	15.27	20.13	1.37	1.06	1.18	1.21	27.71	32.75	0.30	1.57	1.39	1.08	8.09	6.94	1.00	53	53	0.67	54	81
Os10g0489900|COMBINER_EST|CI276067|6	Hypothetical protein.	1.69	1.14	2.27	1.70	185.40	319.33	0.85	1.06	1.00	0.97	530.11	504.18	0.48	0.61	0.55	0.55	481.39	261.87	1.13	1.08	1.17	1.13	320.72	361.77	0.87	590	675	1.06	339	321
Os05g0397900|mRNA|AK102894|CDS+3'UTR	Kinesin, motor region domain containing protein.	1.85	0.99	2.26	1.70	369.14	639.68	0.77	0.92	0.85	0.84	1252.12	1046.61	0.52	0.57	0.47	0.52	751.95	393.29	1.18	1.09	1.15	1.14	622.37	710.49	0.76	831	1086	0.92	611	665
Os12g0135700|mRNA|AK101030|CDS+3'UTR	Conserved hypothetical protein.	2.97	1.22	0.91	1.70	7.44	10.22	1.24	1.44	0.75	1.15	5.07	5.35	0.93	0.83	1.00	0.92	24.80	22.67	1.52	0.77	1.20	1.16	5.56	5.98	0.78	6	8	1.06	19	18
Os04g0654100|COMBINER|CI330756|6	(No Hit)	1.26	1.78	2.06	1.70	20.50	34.33	1.58	2.05	1.89	1.84	17.94	31.93	1.03	1.10	1.38	1.17	41.72	48.31	1.93	1.37	1.92	1.74	10.98	18.46	5.51	189	34	0.85	174	204
Os06g0209900|COMBINER_EST|Os06g0209900|8	BED finger domain containing protein.	2.77	0.78	1.55	1.70	4.73	6.56	2.07	0.72	0.77	1.19	4.17	5.04	1.91	1.87	2.94	2.24	4.44	9.88	1.26	2.58	2.52	2.12	3.29	6.85	1.69	11	6	0.91	10	11
Os10g0394200|COMBINER_EST|CI191448|6	SBT1 protein (Subtilisin-like protease).	2.02	0.83	2.24	1.70	418.02	713.31	0.92	0.87	0.82	0.87	1135.87	989.36	0.34	0.40	0.35	0.36	1085.43	395.77	0.93	0.97	0.98	0.96	704.54	674.64	0.69	972	1410	1.18	831	703
Os09g0111100|mRNA|AK103499|CDS+3'UTR	Cyclin, N-terminal domain containing protein.	2.12	0.96	2.01	1.70	239.41	415.60	0.89	1.06	1.00	0.98	484.85	472.58	0.39	0.38	0.37	0.38	811.10	309.07	0.95	0.97	0.88	0.93	468.95	435.93	1.24	536	434	1.56	445	285
Os05g0489800|mRNA|AK101975|CDS+3'UTR	Histone H3.2.	1.94	0.99	2.16	1.70	238.37	406.50	0.69	0.94	0.82	0.82	814.00	651.15	0.38	0.45	0.39	0.41	763.87	311.41	0.89	0.97	0.99	0.95	504.11	479.64	0.69	573	825	1.08	524	485
Os02g0652100|mRNA|AK072906|CDS+3'UTR	WRKY transcription factor 34.	2.06	0.86	2.17	1.70	106.47	180.46	0.27	0.74	0.78	0.59	5.69	2.68	0.49	0.78	0.58	0.61	247.58	151.40	0.79	0.26	0.86	0.64	3.97	2.18	0.82	6	7	1.17	205	176
Os02g0247500|mRNA|AK110607|CDS+3'UTR	Hypothetical protein.	1.28	1.98	1.83	1.70	17.27	28.23	1.23	1.35	1.07	1.22	34.17	40.97	1.55	1.18	1.43	1.39	27.87	38.53	0.93	1.23	0.94	1.03	28.87	29.68	1.05	21	20	0.89	14	16
Os03g0380600|COMBINER_EST|Os03g0380600|8	En/Spm-like transposon proteins family protein.	2.68	0.49	1.92	1.70	10.96	9.68	0.47	0.69	0.56	0.57	5.58	3.10	1.45	0.64	0.57	0.89	13.46	10.67	0.75	0.34	0.80	0.63	4.60	2.65	0.99	7	7	1.05	4	4
Os08g0490900|COMBINER_EST|AU097672|6	Histone H2B.2.	1.85	0.86	2.38	1.69	17517.67	29345.79	0.87	1.08	1.03	0.99	21843.57	21311.27	0.48	0.50	0.53	0.51	34334.88	17312.30	1.29	1.30	1.31	1.30	9862.52	12831.51	0.76	11828	15626	0.72	20625	28469
Os02g0257200|mRNA|AK103494|CDS+3'UTR	Conserved hypothetical protein.	1.17	1.27	2.64	1.69	7.53	10.79	1.12	1.49	2.59	1.73	9.49	14.87	4.55	2.49	1.51	2.85	8.68	23.59	2.60	2.77	0.90	2.09	6.59	10.98	2.39	35	15	1.34	11	8
Os07g0457800|mRNA|AK102686|CDS+3'UTR	Conserved hypothetical protein.	1.51	2.28	1.29	1.69	15.67	25.74	0.70	0.78	0.91	0.80	19.97	15.73	1.62	1.71	1.52	1.62	40.50	65.45	0.61	0.69	0.56	0.62	21.08	13.01	1.34	35	26	2.20	18	8
Os03g0857700|COMBINER|AU077425|6	(No Hit)	1.98	1.85	1.25	1.69	19.99	34.41	0.94	1.01	1.08	1.01	38.57	39.17	1.80	1.02	1.53	1.45	33.76	47.97	0.99	1.13	0.86	0.99	36.68	36.11	0.97	37	38	0.81	15	18
Os11g0577700|COMBINER|CI531162|0	(No Hit)	0.98	2.59	1.51	1.69	13.42	19.57	0.90	1.81	1.22	1.31	25.78	32.04	1.38	1.28	1.88	1.51	23.46	33.81	1.23	2.11	1.67	1.67	11.09	18.95	1.93	11	6	1.33	20	15
Os08g0153600|COMBINER_EST|CI197125|6	Protein prenyltransferase domain containing protein.	1.77	1.76	1.55	1.69	135.62	228.06	1.37	1.64	1.63	1.55	199.24	304.97	2.18	2.13	1.99	2.10	156.19	328.16	1.84	1.76	1.82	1.81	134.94	244.26	0.80	232	290	1.01	261	258
Os08g0369700|COMBINER_EST|Os08g0369700|8	HesB/YadR/YfhF family protein.	3.11	0.68	1.29	1.69	4.66	6.16	0.75	0.71	0.76	0.74	4.09	3.02	1.81	1.02	1.13	1.32	5.10	6.75	0.78	1.33	0.52	0.88	4.33	3.79	0.76	9	12	0.78	11	14
Os12g0497800|COMBINER_EST|Os12g0497800|8	Hypothetical protein.	1.32	2.43	1.33	1.69	12.34	19.57	1.14	3.22	3.46	2.61	11.35	21.76	1.29	1.30	1.20	1.26	27.41	34.73	1.44	1.93	1.82	1.73	9.52	16.18	0.88	19	21	1.15	34	30
Os03g0770900|mRNA|AK106660|CDS+3'UTR	Hypothetical protein.	1.82	0.94	2.32	1.69	307.86	527.04	0.69	0.88	0.77	0.78	1080.19	828.13	0.40	0.46	0.41	0.42	567.46	239.49	1.11	1.10	1.18	1.13	496.33	559.50	0.70	894	1279	0.82	462	564
Os02g0168300|mRNA|AK103301|CDS+3'UTR	Hypothetical protein.	1.75	0.98	2.35	1.69	139.47	237.95	0.57	0.80	0.69	0.69	567.96	379.92	0.70	0.55	0.50	0.58	342.20	201.19	0.99	0.99	0.99	0.99	241.49	239.40	0.72	326	456	1.00	228	229
Os03g0342000|COMBINER|CI330756|6	(No Hit)	1.45	1.99	1.63	1.69	24.16	39.59	1.66	2.30	2.46	2.14	16.15	32.50	1.55	1.26	1.87	1.56	35.78	54.87	3.11	2.58	1.65	2.45	9.96	22.64	5.29	182	34	0.89	178	199
Os05g0232800|COMBINER_EST|CI389397|6	HAT dimerisation domain containing protein.	2.26	1.21	1.60	1.69	5.93	9.14	0.76	1.60	3.64	2.00	10.73	14.85	1.65	1.51	3.05	2.07	6.27	11.95	1.12	1.32	1.10	1.18	7.17	8.42	1.61	14	9	1.18	12	11
Os01g0669100|mRNA|AK111612|CDS+3'UTR	Protein kinase domain containing protein.	0.75	2.98	1.34	1.69	20.90	33.87	0.89	1.08	0.91	0.96	245.31	233.17	1.17	0.83	1.02	1.01	27.24	27.70	0.85	0.79	1.05	0.90	54.45	49.13	0.27	46	170	0.40	18	44
Os03g0288900|mRNA|AK100329|CDS+3'UTR	Hypothetical protein.	2.01	0.87	2.18	1.69	243.36	415.33	0.78	1.00	0.91	0.90	803.24	707.31	0.45	0.53	0.44	0.48	511.76	243.01	1.12	1.15	1.12	1.13	418.00	471.05	0.67	465	700	0.91	412	453
Os10g0123200|mRNA|AK107098|CDS+3'UTR	Cyclin-like F-box domain containing protein.	2.84	0.89	1.33	1.69	4.90	6.74	0.93	0.75	0.89	0.86	26.46	22.77	0.73	0.91	0.63	0.76	65.16	54.05	1.26	1.12	0.99	1.12	25.51	28.68	1.05	28	26	1.43	16	11
Os09g0128400|mRNA|AK059696|CDS+3'UTR	Conserved hypothetical protein.	1.45	2.03	1.59	1.69	39.25	65.20	1.10	1.21	1.64	1.32	38.46	48.54	1.21	1.07	1.38	1.22	93.52	113.84	0.91	0.91	1.03	0.95	33.56	31.87	1.14	110	96	1.21	435	359
Os11g0552600|mRNA|AK106372|CDS+3'UTR	Hypothetical protein.	1.86	1.10	2.10	1.69	436.15	748.82	0.80	1.02	0.90	0.91	1354.90	1211.38	0.72	0.67	0.61	0.67	906.61	604.55	1.11	1.21	1.23	1.18	630.70	744.33	0.76	1328	1753	0.86	965	1123
Os03g0292700|COMBINER_EST|Os03g0292700|8	Protein kinase domain containing protein.	0.97	2.54	1.55	1.69	185.02	309.12	0.80	0.99	1.04	0.94	193.70	179.45	1.43	1.16	1.86	1.48	68.94	100.04	1.02	1.16	1.22	1.13	61.51	69.48	0.53	141	267	0.47	24	51
Os11g0451700|COMBINER_EST|CI050356|0	Dehydrin 9.	1.32	2.20	1.54	1.69	11.52	18.55	0.82	0.69	0.73	0.74	4.09	3.05	4.02	3.61	0.95	2.86	47.70	137.03	0.58	1.47	0.80	0.95	3.98	3.78	4.25	27	6	26.69	102	4
Os05g0235800|mRNA|AK102937|CDS+3'UTR	MCM family protein.	1.84	1.02	2.20	1.69	293.38	501.19	0.73	0.88	0.87	0.83	1218.73	995.22	0.40	0.41	0.46	0.42	664.36	279.31	1.07	1.13	1.04	1.08	654.13	703.46	0.78	687	883	0.82	380	464
Os04g0544600|COMBINER_EST|Os04g0544600|8	Hypothetical protein.	3.50	0.84	0.71	1.69	5.56	7.53	1.41	0.93	0.57	0.97	8.47	7.34	1.33	1.34	1.75	1.48	9.25	13.44	1.29	0.86	0.36	0.84	7.80	5.59	0.86	7	8	0.85	6	7
Os01g0748000|COMBINER_EST|CI123211|6	Dynamin family protein.	1.82	0.97	2.27	1.69	219.02	369.85	0.76	0.95	0.81	0.84	711.23	588.31	0.53	0.54	0.49	0.52	500.95	260.06	1.09	1.03	1.06	1.06	334.20	354.62	0.66	527	798	0.85	483	566
Os08g0468400|mRNA|AK063363|CDS+3'UTR	Conserved hypothetical protein.	1.87	1.01	2.18	1.69	267.46	457.77	0.87	1.01	0.94	0.94	1011.64	940.08	0.59	0.56	0.55	0.57	564.33	321.23	1.06	1.07	1.12	1.09	560.48	608.44	0.88	1074	1218	0.91	473	521
Os01g0701700|mRNA|AK108651|CDS+3'UTR	SAM dependent carboxyl methyltransferase family protein.	1.45	2.47	1.14	1.69	37.07	59.64	0.96	1.11	1.10	1.06	176.74	185.57	2.19	1.98	1.80	1.99	53.42	106.58	1.11	1.68	1.48	1.42	146.45	205.73	0.68	331	486	1.30	44	34
Os01g0730600|COMBINER|CI208697|6	(No Hit)	2.17	0.89	1.99	1.68	67.13	116.61	0.68	0.90	0.73	0.77	267.09	201.61	0.37	0.40	0.42	0.40	213.46	84.18	0.90	0.99	0.97	0.95	130.03	123.40	0.64	191	300	0.92	125	136
Os05g0238400|mRNA|AK073471|CDS+3'UTR	Conserved hypothetical protein.	1.35	2.28	1.43	1.68	21.47	34.62	1.16	0.81	1.29	1.09	21.00	22.27	1.19	1.30	1.20	1.23	24.77	30.43	1.08	1.02	0.84	0.98	15.65	15.38	0.88	14	16	0.84	29	35
Os01g0713200|mRNA|AB027429|CDS+3'UTR	Beta-1,3-glucanase precursor.	1.29	2.32	1.45	1.68	3915.46	6500.14	1.84	1.58	1.45	1.62	12299.79	20145.04	0.93	1.19	1.07	1.06	4344.21	4610.84	0.83	0.44	0.45	0.58	16035.12	9312.70	3.50	32241	9221	0.15	1521	10061
Os03g0166000|mRNA|AK072498|CDS+3'UTR	DNA/RNA-binding protein Alba/DUF78 domain containing protein.	2.04	0.92	2.09	1.68	234.68	406.68	0.66	0.82	0.69	0.73	2135.78	1537.54	0.36	0.39	0.32	0.36	840.55	299.75	0.79	0.98	0.86	0.88	1244.15	1087.89	0.88	1900	2159	0.91	1043	1145
Os04g0584700|mRNA|AK108387|CDS+3'UTR	TPR-like domain containing protein.	1.89	1.45	1.71	1.68	21.67	36.58	0.92	0.99	1.00	0.97	51.76	50.03	1.11	1.42	1.23	1.25	46.86	58.39	0.90	1.01	1.10	1.00	41.86	41.96	0.86	87	101	0.95	211	222
Os01g0177100|mRNA|AK072687|CDS+3'UTR	Transcriptional corepressor LEUNIG.	2.31	0.84	1.90	1.68	64.87	110.08	0.65	0.77	0.72	0.71	102.87	72.43	0.35	0.47	0.32	0.38	215.45	81.82	0.89	0.92	0.90	0.91	56.78	51.42	0.65	64	98	1.69	136	80
Os11g0517400|mRNA|AK100272|CDS+3'UTR	Hypothetical protein.	1.82	2.22	1.02	1.68	118.96	197.43	2.42	2.47	1.09	1.99	117.12	233.39	2.37	3.53	1.68	2.53	96.45	239.63	4.12	3.15	1.31	2.86	26.69	75.05	4.87	65	13	1.59	28	18
Os11g0118500|COMBINER_EST|CI070224|3	NPH3 domain containing protein.	2.18	0.91	1.96	1.68	59.51	102.09	0.94	1.05	1.06	1.01	308.14	310.15	0.45	0.56	0.47	0.49	185.72	91.47	0.94	1.15	1.01	1.03	190.34	195.81	0.74	242	325	1.86	177	95
Os06g0597500|COMBINER_EST|CI274162|6	Protein prenyltransferase domain containing protein.	2.97	1.34	0.74	1.68	5.65	7.60	0.75	0.73	0.38	0.62	10.86	6.24	0.58	0.85	0.90	0.78	13.12	9.65	0.88	0.58	0.68	0.71	6.47	4.51	1.16	15	13	0.88	20	23
Os03g0588600|mRNA|AK109508|CDS+3'UTR	Hypothetical protein.	1.03	2.28	1.73	1.68	9.84	15.83	2.85	2.20	2.38	2.48	8.21	20.28	0.95	2.49	4.59	2.68	6.37	14.26	2.43	4.14	3.57	3.38	2.73	9.11	0.98	11	11	1.02	9	9
Os06g0159400|mRNA|AK101286|CDS+3'UTR	U box domain containing protein.	1.30	2.19	1.56	1.68	13.68	21.19	1.09	0.97	0.89	0.98	74.58	73.21	0.63	0.72	0.61	0.66	48.96	32.33	0.99	1.02	1.06	1.02	59.24	60.65	0.89	57	64	1.41	31	22
Os09g0294300|mRNA|AK107258|CDS+3'UTR	Ubiquitin-conjugating enzymes domain containing protein.	1.69	1.72	1.64	1.68	22.11	37.12	0.69	0.90	0.74	0.78	144.57	110.42	1.08	1.09	0.94	1.04	67.84	70.42	0.97	0.92	0.99	0.96	88.86	85.04	1.07	126	118	1.84	200	109
Os11g0208100|mRNA|AK101566|CDS+3'UTR	Cyclin-like F-box domain containing protein.	1.64	0.93	2.48	1.68	5.85	8.68	0.72	0.47	0.30	0.50	43.83	22.41	0.62	0.52	1.08	0.74	8.22	5.47	0.60	0.46	0.44	0.50	29.17	14.55	0.63	6	10	0.90	5	5
Os09g0107900|mRNA|AK066577|UTR	Non-protein coding transcript, putative npRNA.	1.47	1.99	1.59	1.68	48.49	80.54	1.77	1.22	2.74	1.91	14.46	25.93	1.72	3.08	3.27	2.69	36.82	94.54	1.45	1.39	4.19	2.34	8.47	15.88	0.79	17	21	0.74	145	196
Os07g0684400|mRNA|AK107109|CDS+3'UTR	Hypothetical protein.	1.72	1.54	1.79	1.68	10.15	16.93	2.41	2.31	2.99	2.57	4.74	12.02	1.81	2.15	2.00	1.99	12.24	24.28	1.44	2.91	1.53	1.96	2.90	5.46	0.89	10	11	1.05	79	75
Os05g0132000|COMBINER_EST|Os05g0132000|8	Protein prenyltransferase domain containing protein.	1.48	1.56	2.01	1.68	9.61	15.90	1.33	1.41	1.00	1.25	8.81	10.64	0.63	1.24	0.71	0.86	21.70	18.21	0.90	1.62	0.76	1.09	7.89	8.12	0.83	14	17	0.78	50	64
Os12g0456400|COMBINER_EST|Os12g0456400|8	Hypothetical protein.	3.17	0.87	1.00	1.68	8.31	10.27	1.35	0.68	0.72	0.92	18.28	15.65	0.91	1.02	2.84	1.59	39.38	42.62	0.78	3.46	0.91	1.71	10.16	11.50	1.09	23	22	1.10	18	17
Os11g0615800|mRNA|AB080262|CDS+3'UTR	RAD51 homolog RAD51A.	1.74	1.34	1.96	1.68	464.75	786.73	0.87	1.08	0.93	0.96	1159.85	1094.39	1.09	0.88	0.85	0.94	915.12	859.97	1.11	1.17	1.15	1.14	618.15	705.50	0.70	1018	1451	1.25	793	635
Os11g0594800|COMBINER_EST|CI393727|0	Protein of unknown function DUF538 family protein.	3.29	0.45	1.30	1.68	5.94	7.47	2.24	2.19	2.50	2.31	4.95	11.45	0.88	2.89	3.24	2.34	5.66	13.26	1.93	1.35	1.46	1.58	15.01	23.63	1.58	19	12	0.43	4	9
Os04g0175300|mRNA|AK120827|CDS+3'UTR	Conserved hypothetical protein.	3.43	0.71	0.90	1.68	6.05	7.95	1.08	0.68	1.15	0.97	6.30	6.30	0.95	0.84	1.72	1.17	5.40	6.27	0.76	0.60	0.79	0.72	3.77	2.73	1.22	8	7	0.36	11	31
Os06g0146200|mRNA|AK065556|CDS+3'UTR	Hypothetical protein.	2.10	1.69	1.25	1.68	12.18	18.89	0.99	0.93	0.77	0.90	6.54	6.15	1.78	1.05	3.10	1.98	6.58	11.92	1.02	0.54	0.84	0.80	2.85	2.30	0.98	5	6	1.41	8	6
Os04g0679600|mRNA|AK109942|CDS+3'UTR	CBS domain containing protein.	2.71	0.61	1.72	1.68	6.62	11.00	1.42	1.29	1.62	1.44	13.47	19.41	0.79	0.78	0.93	0.83	13.17	10.89	1.37	1.66	2.00	1.68	8.90	14.82	0.90	24	26	1.93	16	8
Os01g0896400|mRNA|AK107067|CDS+3'UTR	Conserved hypothetical protein.	2.01	0.86	2.16	1.68	576.69	987.22	0.78	0.98	0.85	0.87	1475.33	1266.03	0.43	0.54	0.46	0.48	1292.65	615.17	1.05	1.14	1.12	1.10	684.47	754.21	0.75	769	1030	0.92	1043	1134
Os02g0288100|mRNA|AK107019|CDS+3'UTR	Pectinesterase.	1.30	0.44	3.30	1.68	4.90	6.50	0.30	0.49	0.22	0.34	14.12	4.54	0.88	0.87	1.43	1.06	4.41	4.65	0.77	0.62	0.81	0.73	3.29	2.43	0.97	6	6	0.97	4	4
Os03g0680700|COMBINER|CI092525|6	(No Hit)	2.17	1.03	1.84	1.68	127.61	217.65	0.78	1.37	1.60	1.25	5.16	5.77	0.43	0.34	0.40	0.39	329.36	128.56	0.75	0.77	0.92	0.81	3.09	2.50	0.82	8	10	0.68	157	233
Os02g0475000|COMBINER_EST|Os02g0475000|8	Hypothetical protein.	1.95	2.13	0.95	1.68	61.23	100.55	2.31	1.19	2.28	1.93	7.62	14.88	2.63	1.88	2.00	2.17	65.69	142.88	0.40	1.93	0.54	0.96	4.08	3.08	0.60	9	15	0.69	102	147
Os04g0193300|mRNA|AK106803|CDS+3'UTR	Cyclin-like F-box domain containing protein.	1.81	1.25	1.97	1.68	4.50	6.98	0.93	0.73	0.78	0.81	6.21	5.39	0.93	0.93	0.90	0.92	3.63	3.34	0.79	1.38	1.19	1.12	2.69	2.97	0.98	5	6	0.98	3	3
Os10g0561500|mRNA|AK099675|CDS+3'UTR	Protein kinase domain containing protein.	1.45	1.54	2.04	1.68	23.74	38.26	0.75	0.89	0.97	0.87	86.00	71.15	1.15	1.03	1.07	1.08	42.30	45.91	1.39	1.15	1.31	1.28	37.77	48.75	0.90	103	114	1.58	99	63
Os12g0128000|mRNA|AK103867|CDS+3'UTR	Cyclin-like F-box domain containing protein.	1.63	1.92	1.48	1.68	21.05	34.17	0.84	0.86	0.87	0.86	93.14	79.73	0.73	0.97	0.66	0.79	56.48	45.63	1.02	1.04	0.97	1.01	76.55	77.18	1.08	115	107	1.23	66	54
Os10g0547500|mRNA|AK070040|CDS+3'UTR	Conserved hypothetical protein.	2.52	0.49	2.02	1.67	11.86	22.27	1.51	1.18	1.27	1.32	29405.53	39285.07	0.31	0.17	0.42	0.30	40.35	12.40	1.02	1.21	1.08	1.10	27610.31	30331.03	0.89	28393	31910	2.70	33	12
Os09g0314500|COMBINER_EST|CI452255|2	RNA-binding region RNP-1 (RNA recognition motif) domain containing protein.	3.67	0.39	0.96	1.67	4.34	5.11	2.78	2.91	2.41	2.70	23.40	62.88	0.89	0.88	0.85	0.87	3.74	3.26	1.10	0.93	1.08	1.04	17.16	17.83	1.10	9	8	0.77	3	4
Os03g0638300|COMBINER|CI527621|6	(No Hit)	2.88	0.26	1.89	1.67	4.52	5.38	0.58	0.72	0.77	0.69	4.21	2.85	0.91	0.42	0.30	0.55	7.77	3.55	0.79	0.63	0.84	0.75	2.97	2.26	0.87	8	9	0.88	4	5
Os10g0546400|mRNA|AK069919|CDS+3'UTR	Conserved hypothetical protein.	1.94	1.08	2.00	1.67	238.83	401.52	0.84	0.94	0.93	0.90	1110.23	995.52	0.71	0.60	0.52	0.61	561.59	343.75	1.12	0.91	1.01	1.01	437.83	445.32	0.71	440	623	1.41	558	395
Os05g0128900|COMBINER_EST|CI047349|6	Trehalose-phosphatase domain containing protein.	1.84	1.70	1.48	1.67	16.10	27.21	1.17	1.21	1.20	1.19	494.63	589.66	0.80	0.81	0.59	0.73	51.48	38.21	1.07	1.11	1.08	1.09	366.16	398.62	0.69	547	789	1.91	207	108
Os04g0511700|mRNA|AK102761|CDS+3'UTR	Conserved hypothetical protein.	1.91	0.85	2.25	1.67	136.26	231.77	0.83	1.00	0.84	0.89	555.27	488.55	0.49	0.46	0.44	0.46	309.24	143.74	1.15	1.13	1.20	1.16	245.96	285.46	0.64	298	465	0.97	253	261
Os03g0777100|COMBINER_EST|CI100920|6	Conserved hypothetical protein.	1.78	1.16	2.07	1.67	519.46	878.60	1.15	1.17	1.14	1.15	2090.84	2408.99	0.49	0.51	0.46	0.49	1584.18	770.88	1.04	1.04	0.99	1.02	1997.17	2046.50	0.95	2361	2496	1.15	1274	1108
Os01g0152900|mRNA|AB075378|CDS+3'UTR	Histone H2B.	1.78	1.21	2.02	1.67	1971.71	3325.60	1.14	1.34	1.24	1.24	2785.32	3429.20	0.92	0.79	0.83	0.85	2826.64	2396.84	1.27	1.34	1.25	1.29	1719.47	2208.83	0.97	2646	2735	0.89	2953	3300
Os01g0328300|mRNA|AK064025|CDS+3'UTR	Cyclin-like F-box domain containing protein.	1.68	1.74	1.59	1.67	32.01	53.36	1.59	1.42	1.33	1.45	66.14	96.22	1.77	1.47	2.00	1.75	57.83	99.93	1.36	1.32	1.23	1.30	56.54	73.55	1.18	98	83	1.24	155	125
Os09g0337500|mRNA|AK102339|CDS+3'UTR	Conserved hypothetical protein.	1.62	1.38	2.01	1.67	201.39	337.91	1.33	1.26	1.49	1.36	1183.22	1614.80	0.85	0.97	0.94	0.92	374.53	343.65	1.45	1.43	1.56	1.48	792.27	1169.85	0.56	406	719	1.94	253	130
Os01g0803300|mRNA|AK071286|CDS+3'UTR	Protein of unknown function DUF6 domain containing protein.	0.87	2.66	1.48	1.67	28.78	46.26	1.24	0.94	1.15	1.11	7197.63	8142.47	0.86	0.62	0.85	0.78	113.81	87.81	0.95	1.16	0.96	1.02	5998.33	6117.53	1.47	27451	18716	4.68	280	60
Os06g0267900|mRNA|AK120133|CDS+3'UTR	Disease resistance protein family protein.	1.62	2.15	1.23	1.67	450.56	746.15	1.05	4.61	3.52	3.06	57.56	156.43	1.72	2.20	2.02	1.98	731.63	1444.83	0.49	5.03	4.98	3.50	31.77	107.60	0.91	29	32	0.91	1048	1147
Os06g0565300|COMBINER_EST|CI044706|6	Hypothetical protein.	1.81	1.43	1.77	1.67	59.55	100.88	1.06	1.08	1.08	1.08	478.10	514.64	0.69	0.55	0.52	0.59	199.45	117.06	1.16	1.06	1.10	1.11	393.87	436.79	1.04	407	390	1.64	160	98
Os03g0377600|mRNA|AK110517|CDS+3'UTR	Zn-finger, RING domain containing protein.	3.42	0.86	0.72	1.67	5.11	6.95	1.06	1.57	1.10	1.24	27.70	33.49	1.34	1.19	1.01	1.18	5.14	6.01	0.55	1.51	0.95	1.01	9.59	8.03	0.76	13	17	0.80	8	10
Os03g0747100|COMBINER_EST|CI065784|4	Conserved hypothetical protein.	1.91	1.06	2.03	1.67	413.45	697.88	0.71	0.95	0.83	0.83	1216.93	992.01	0.43	0.46	0.46	0.45	872.00	392.13	1.02	1.07	1.03	1.04	574.56	596.79	0.71	908	1276	0.91	614	676
Os03g0162000|mRNA|AK072466|CDS+3'UTR	Dimethylaniline monooxygenase-like protein (Flavin-containing monooxygenase YUCCA).	2.25	1.42	1.34	1.67	27.32	45.26	1.00	1.03	1.06	1.03	172.80	177.77	1.01	0.97	0.92	0.97	67.64	65.67	1.30	1.25	1.09	1.21	122.74	149.06	1.10	274	249	1.15	345	299
Os05g0422200|COMBINER_EST|Os05g0422200|8	Conserved hypothetical protein.	0.66	1.84	2.50	1.67	10.03	16.16	0.95	0.98	1.64	1.19	15.73	17.76	1.17	1.05	4.91	2.38	13.69	29.44	0.65	1.02	1.44	1.04	21.46	20.25	1.02	13	13	0.84	20	24
Os01g0805600|mRNA|AK111939|CDS+3'UTR	Cyclin IaZm (Fragment).	1.92	0.93	2.15	1.67	385.98	655.54	0.71	0.89	0.81	0.80	1718.52	1359.59	0.36	0.37	0.32	0.35	892.59	316.31	1.02	1.04	1.04	1.03	785.00	811.33	0.70	1133	1629	0.97	895	923
Os03g0337200|mRNA|AK065446|CDS+3'UTR	Hypothetical protein.	1.62	1.78	1.60	1.67	12.41	20.55	1.43	1.05	0.96	1.15	38.46	44.05	1.43	1.02	1.88	1.45	22.47	31.47	1.13	1.29	1.04	1.15	26.35	30.25	1.14	47	41	1.16	32	27
Os08g0113000|mRNA|AK069503|CDS+3'UTR	Peroxidase 47 precursor (EC 1.11.1.7) (Atperox P47) (ATP32).	1.87	1.86	1.27	1.67	24.74	40.46	2.53	1.56	1.93	2.01	4663.97	9610.80	1.29	0.67	0.49	0.81	187.04	156.16	1.11	1.31	1.09	1.17	7919.41	9251.89	2.12	28903	13624	3.69	791	214
Os12g0257600|COMBINER_EST|CI522488|0	Multicopper oxidase, type 1 domain containing protein.	1.82	1.60	1.57	1.67	269.37	451.06	0.94	0.72	0.46	0.71	4.42	2.93	3.59	2.09	1.10	2.26	530.99	1216.92	0.48	0.24	0.13	0.28	135.07	39.26	67.82	406	6	0.60	56	93
Os01g0164900|mRNA|AK064137|5'UTR+CDS	BRCA2 repeat containing protein.	2.53	0.87	1.60	1.67	5.53	7.89	0.56	1.28	1.05	0.96	12.45	10.13	1.03	1.48	0.76	1.09	8.57	9.77	2.12	1.27	1.70	1.70	4.85	8.22	0.77	6	7	1.64	12	7
Os05g0466100|mRNA|AK108647|CDS+3'UTR	CCT domain containing protein.	1.69	1.46	1.85	1.67	11.04	18.53	1.40	1.09	1.78	1.42	56.97	81.19	0.42	0.49	0.42	0.44	50.46	22.20	0.99	0.76	0.64	0.79	215.58	172.83	6.69	453	68	2.42	37	15
Os04g0459000|mRNA|AK103526|CDS+3'UTR	MDR-like ABC transporter.	2.22	0.81	1.97	1.67	2205.19	3739.25	0.70	0.88	0.78	0.78	10005.67	7752.43	0.23	0.27	0.19	0.23	8041.41	1846.28	0.87	0.89	0.91	0.89	5269.36	4684.17	0.71	5066	7173	1.87	3776	2017
Os01g0273400|COMBINER|CI317351|6	(No Hit)	1.42	1.95	1.63	1.67	10.41	17.05	1.42	1.44	1.65	1.50	16.99	25.37	1.34	1.09	1.69	1.38	21.49	28.78	1.24	1.53	1.42	1.40	14.39	19.80	0.69	15	21	0.74	26	35
Os08g0141000|COMBINER_EST|Os08g0141000|8	Conserved hypothetical protein.	0.71	3.77	0.51	1.66	8.72	22.86	0.40	0.68	0.54	0.54	7.92	3.91	0.28	0.65	0.26	0.39	14.85	5.69	0.74	0.25	0.79	0.59	5.40	2.76	0.96	7	7	0.98	4	4
Os12g0622900|mRNA|AK106674|CDS+3'UTR	Mov34/MPN/PAD-1 family protein.	1.62	1.74	1.63	1.66	183.81	305.48	3.39	2.80	3.65	3.28	48.80	162.54	1.90	1.87	2.23	2.00	274.96	547.67	1.84	3.97	4.95	3.59	37.16	133.68	0.86	113	131	1.08	402	371
Os07g0421300|mRNA|AK121014|CDS+3'UTR	Glycoside hydrolase, family 31 protein.	1.08	2.38	1.53	1.66	15.80	24.46	0.81	1.28	1.13	1.07	5310.07	5552.91	0.66	0.82	1.25	0.91	25.74	23.28	0.96	1.13	1.32	1.14	2467.87	2805.23	1.40	4032	2888	0.82	5	6
Os03g0646300|mRNA|AK069229|CDS+3'UTR	Cyclic nucleotide-gated channel A (Fragment).	1.80	1.91	1.28	1.66	13.09	21.62	1.39	1.53	1.48	1.47	60.64	88.46	2.82	1.67	2.17	2.22	13.39	29.08	1.36	1.80	1.51	1.56	36.68	56.61	0.98	76	77	1.14	70	62
Os10g0468500|mRNA|AK110897|5'UTR+CDS	Protein kinase domain containing protein.	1.24	2.47	1.28	1.66	29.44	47.02	0.90	1.10	1.03	1.01	47.59	47.62	1.85	5.25	2.57	3.22	7.02	19.93	0.97	1.86	2.16	1.66	7.09	10.89	0.69	28	40	0.44	3	7
Os06g0521400|COMBINER_EST|Os06g0521400|8	Haem peroxidase, plant/fungal/bacterial family protein.	2.70	1.10	1.18	1.66	5.26	7.58	0.96	0.74	1.26	0.98	12.82	12.66	0.98	2.33	1.62	1.64	4.48	7.30	0.82	0.95	0.84	0.87	10.14	8.90	2.01	18	9	0.75	4	6
Os04g0128900|mRNA|AK068976|CDS+3'UTR	Flavin monoxygenase-like protein floozy.	1.82	1.65	1.52	1.66	149.32	248.97	0.93	1.23	1.17	1.11	1035.10	1127.73	1.38	1.57	1.42	1.46	191.78	279.01	1.36	1.37	1.39	1.38	621.68	854.97	0.76	802	1054	1.26	348	275
Os08g0512600|mRNA|AK059682|CDS+3'UTR	Protein cdc2 kinase.	1.91	0.91	2.16	1.66	1042.67	1771.53	0.71	0.87	0.78	0.79	4267.85	3323.37	0.33	0.40	0.33	0.35	2608.49	920.21	0.96	1.02	1.04	1.01	2009.01	2016.29	0.68	2264	3330	1.04	1590	1532
osa-miR395g|Os04|3'seq	miRNA	1.20	2.29	1.49	1.66	15.03	24.67	0.70	0.71	0.74	0.72	4.86	3.49	0.96	2.17	1.56	1.56	51.12	83.53	0.79	0.62	0.82	0.74	3.92	2.94	0.99	7	7	0.50	8	16
Os06g0127900|mRNA|AK073063|CDS+3'UTR	Ribonucleoside-diphosphate reductase small chain (EC 1.17.4.1) (Ribonucleotide reductase R2 subunit).	1.88	0.91	2.19	1.66	145.15	245.88	0.84	1.01	0.86	0.90	581.88	520.20	0.43	0.39	0.42	0.41	341.38	139.75	1.02	1.10	1.10	1.07	301.51	323.16	0.73	338	460	0.88	174	198
Os02g0669900|mRNA|AK064019|CDS+3'UTR	Protein of unknown function DUF632 domain containing protein.	1.89	0.95	2.15	1.66	181.61	308.08	0.86	1.01	0.93	0.93	815.69	750.31	0.52	0.76	0.64	0.64	411.17	261.13	1.05	1.00	0.99	1.01	525.54	532.48	0.75	592	784	1.14	383	337
Os05g0298700|mRNA|AK108917|CDS+3'UTR	Xylan endohydrolase isoenzyme X-I (EC 3.2.1.8).	1.02	2.91	1.06	1.66	5.58	11.59	0.71	0.70	0.73	0.71	4.70	3.35	0.13	1.09	0.32	0.51	24.39	13.41	0.76	0.61	0.80	0.72	3.71	2.71	0.96	7	7	0.97	4	4
Os11g0428800|COMBINER_EST|CI551144|0	Plastocyanin-like domain containing protein.	1.43	1.21	2.33	1.66	210.54	352.19	1.47	1.46	1.56	1.50	124719.83	186977.53	0.67	0.76	0.74	0.72	478.23	344.10	1.14	1.40	1.50	1.35	101325.12	133992.43	0.49	93538	191122	1.05	220	210
Os11g0103400|COMBINER_EST|Os11g0103400|8	Zn-finger, cysteine-rich C6HC domain containing protein.	1.37	1.62	1.98	1.66	22.65	36.90	0.71	0.70	0.73	0.71	3.69	2.64	4.25	2.87	2.67	3.26	22.69	69.70	0.76	0.61	0.80	0.72	2.93	2.14	0.77	6	7	0.86	68	78
Os03g0212600|mRNA|AK064500|CDS+3'UTR	Targeting for Xklp2 family protein.	1.76	0.98	2.24	1.66	386.72	651.92	0.70	0.90	0.78	0.80	1437.77	1123.83	0.37	0.40	0.38	0.38	858.23	327.91	1.03	1.05	1.07	1.05	671.69	703.20	0.69	985	1420	0.82	686	832
Os02g0717700|mRNA|AK063075|UTR	Non-protein coding transcript, unclassifiable transcript.	1.73	1.72	1.53	1.66	21.26	35.05	1.09	1.14	1.02	1.08	83.37	89.89	1.09	1.02	1.37	1.16	37.17	42.78	1.42	1.22	1.48	1.37	41.63	57.06	0.86	68	79	1.05	68	65
Os05g0121800|mRNA|AK101222|CDS+3'UTR	Conserved hypothetical protein.	1.90	0.98	2.09	1.66	185.89	314.63	0.70	0.84	0.75	0.76	1026.00	774.20	0.58	0.47	0.49	0.51	395.93	202.56	0.91	1.01	1.00	0.97	556.75	540.71	0.78	745	954	1.11	553	496
Os03g0142600|COMBINER_EST|Os03g0142600|8	Myb, DNA-binding domain containing protein.	1.00	2.68	1.30	1.66	11.48	16.90	0.86	1.33	1.12	1.10	25.55	26.91	0.70	1.28	1.95	1.31	20.46	22.98	1.33	1.42	1.44	1.40	18.58	25.93	0.97	22	22	0.79	27	34
Os10g0435400|mRNA|AK106669|CDS+3'UTR	MATH domain containing protein.	1.85	1.84	1.28	1.66	13.64	22.33	1.53	1.19	1.40	1.37	37.58	52.03	1.13	1.28	1.69	1.37	24.51	32.61	1.25	1.12	1.09	1.15	39.98	46.17	1.09	81	75	1.14	42	37
Os08g0192900|mRNA|AK059471|CDS+3'UTR	RNA-binding region RNP-1 (RNA recognition motif) domain containing protein.	2.01	1.00	1.96	1.66	3677.87	6140.47	0.91	1.00	0.92	0.94	20697.89	19358.06	0.57	0.68	0.55	0.60	11447.46	6827.37	1.03	1.08	1.03	1.04	14367.47	15002.78	0.87	19276	22039	0.94	15393	16323
Os09g0413300|COMBINER_EST|Os09g0413300|8	TPR-like domain containing protein.	1.42	1.90	1.65	1.66	19.44	31.61	0.82	1.09	1.05	0.99	46.77	44.66	0.78	0.99	0.88	0.88	40.85	35.32	1.12	1.01	0.97	1.03	33.97	34.99	0.80	64	80	0.86	93	107
Os11g0222900|mRNA|AK101439|CDS+3'UTR	Disease resistance protein family protein.	1.05	2.62	1.30	1.66	17.65	24.59	1.32	1.12	1.01	1.15	199.30	231.53	1.54	0.82	1.32	1.23	46.23	57.79	1.27	1.16	1.06	1.16	149.02	173.94	0.65	285	436	1.08	390	362
Os01g0975300|mRNA|AJ237661|CDS+3'UTR	Myb-related protein Atmyb5 (Myb-related protein 5) (MYB transcription factor).	2.53	1.18	1.25	1.66	272.03	462.76	2.67	1.48	1.92	2.02	21791.45	45222.67	1.37	0.68	0.71	0.92	957.00	890.17	1.10	1.22	1.12	1.15	28511.13	32669.90	0.98	22346	22865	1.10	1832	1658
Os08g0535200|mRNA|AK070510|CDS+3'UTR	MtN3-like protein.	1.67	1.40	1.90	1.66	704.90	1172.44	0.73	0.71	0.76	0.73	4.57	3.34	0.75	1.06	0.90	0.90	1028.27	926.76	0.78	0.62	0.82	0.74	3.62	2.72	0.99	7	7	1.13	1282	1135
Os01g0259400|mRNA|AK102537|CDS+3'UTR	Protein kinase domain containing protein.	1.90	0.98	2.08	1.66	220.69	367.62	0.72	0.85	0.75	0.77	1125.49	857.84	0.52	0.61	0.52	0.55	434.58	237.96	0.97	1.13	1.07	1.06	527.77	555.09	0.70	698	992	0.89	419	472
Os12g0460600|COMBINER|CI250750|6	(No Hit)	1.55	0.97	2.44	1.65	9.50	15.01	1.97	1.23	0.82	1.34	17.12	21.81	0.84	1.09	1.56	1.17	31.11	33.58	0.81	0.99	0.79	0.86	35.43	30.26	1.27	97	76	1.25	75	60
Os03g0852700|mRNA|AK106025|CDS+3'UTR	TPR-like domain containing protein.	1.97	1.49	1.50	1.65	248.45	411.44	1.44	1.91	2.23	1.86	31.94	56.60	2.68	1.92	2.49	2.36	290.74	687.29	2.03	1.60	1.33	1.65	26.57	43.37	1.00	71	71	0.72	643	889
Os07g0115200|mRNA|AK111404|CDS+3'UTR	Conserved hypothetical protein.	1.32	1.43	2.22	1.65	12.31	19.84	1.94	3.33	1.15	2.14	38.51	81.50	1.05	0.98	1.66	1.23	36.19	41.93	0.84	0.79	0.77	0.80	51.39	41.07	0.94	13	14	1.18	16	14
Os06g0116200|mRNA|AJ566409|5'UTR+CDS	Growth-regulating factor 5.	2.60	1.02	1.34	1.65	42.74	72.97	0.49	0.59	0.52	0.53	235.86	123.15	0.27	0.40	0.23	0.30	183.73	54.99	0.67	0.77	0.72	0.72	146.03	104.36	0.98	148	152	1.91	112	58
Os07g0513200|mRNA|AK101410|CDS+3'UTR	TPR-like domain containing protein.	2.12	1.43	1.42	1.65	18.96	31.12	0.99	0.93	0.89	0.94	43.37	40.75	1.30	1.11	1.62	1.34	37.08	48.93	1.73	1.26	1.16	1.38	28.68	38.40	1.45	74	51	1.14	83	73
Os02g0318200|COMBINER|CI258889|6	(No Hit)	1.22	1.80	1.94	1.65	37.38	61.33	1.17	1.65	1.63	1.48	54.38	77.92	1.53	2.53	2.29	2.12	35.46	73.60	1.11	2.40	2.19	1.90	25.29	46.19	0.46	36	78	0.87	58	66
Os01g0930300|mRNA|AK103050|CDS+3'UTR	Conserved hypothetical protein.	1.86	1.78	1.32	1.65	11.62	18.96	1.01	1.29	1.35	1.22	36.79	44.21	0.70	0.78	0.70	0.73	38.50	28.15	0.66	1.01	1.03	0.90	31.07	26.99	1.16	79	68	1.23	130	106
Os01g0946100|mRNA|AK072248|CDS+3'UTR	WD40-like domain containing protein.	2.01	0.94	2.01	1.65	215.25	363.42	0.69	0.93	0.79	0.80	1378.83	1088.04	0.35	0.37	0.35	0.36	446.09	159.93	0.93	1.05	1.08	1.02	558.76	566.28	0.75	695	921	0.80	276	344
Os03g0607200|mRNA|AK070268|CDS+3'UTR	Gibberellin regulated protein family protein.	1.70	1.04	2.23	1.65	673.13	1125.92	1.00	1.37	1.14	1.17	323.10	371.63	0.51	0.48	0.33	0.44	3838.85	1694.34	1.30	1.24	1.40	1.31	204.17	268.85	1.35	393	290	3.73	2563	687
Os11g0424700|COMBINER_EST|CB966683|7	Retrotransposon gag protein family protein.	2.66	0.95	1.36	1.65	4.51	6.22	0.74	1.00	1.04	0.92	5.26	4.54	3.06	1.58	3.08	2.57	4.82	11.87	1.34	0.97	1.16	1.16	11.23	11.45	0.91	11	12	1.04	9	9
Os08g0232700|mRNA|AK100248|CDS+3'UTR	Exo70 exocyst complex subunit family protein.	1.27	2.31	1.38	1.65	16.59	26.01	0.76	0.73	0.77	0.75	3.52	2.65	3.48	2.47	5.63	3.86	13.94	50.28	0.79	0.76	0.85	0.80	2.71	2.18	1.10	6	6	0.86	46	53
Os08g0126500|mRNA|AK110941|CDS+3'UTR	Cyclin-like F-box domain containing protein.	1.98	1.87	1.11	1.65	9.17	14.64	2.17	1.43	1.22	1.61	4.50	7.29	2.10	5.35	1.43	2.96	11.81	26.41	0.76	1.06	0.20	0.67	13.08	8.60	0.99	12	13	1.25	84	67
Os02g0638200|COMBINER_EST|CI438959|6	Conserved hypothetical protein.	1.97	0.88	2.11	1.65	916.61	1524.13	0.74	1.00	0.82	0.85	2137.41	1780.18	0.40	0.51	0.41	0.44	1915.02	843.51	0.91	1.06	1.01	0.99	1133.98	1122.83	0.81	1542	1910	0.87	1514	1738
Os11g0700500|mRNA|AK111626|CDS+3'UTR	Myb, DNA-binding domain containing protein.	2.37	1.27	1.31	1.65	180.27	301.07	1.43	1.25	1.43	1.37	9909.70	13648.19	1.19	0.68	0.65	0.84	732.92	625.82	1.41	1.42	1.43	1.42	7796.16	11066.88	1.02	15587	15274	1.60	812	509
Os03g0826900|mRNA|AK099709|CDS+3'UTR	Conserved hypothetical protein.	2.16	1.39	1.40	1.65	424.82	718.40	2.25	2.05	2.20	2.17	8116.50	17680.66	1.39	1.37	1.51	1.42	659.73	936.71	1.49	1.35	1.41	1.42	15010.41	21281.56	4.22	7266	1721	6.97	1698	244
Os11g0206400|COMBINER_EST|CI142245|6	Mitochodrial transcription termination factor-related family protein.	2.22	0.45	2.28	1.65	33.91	46.71	0.69	0.80	0.73	0.74	146.95	108.00	0.43	0.68	0.52	0.54	88.15	47.26	0.89	1.05	0.87	0.94	89.57	83.37	0.83	136	164	1.03	111	107
Os08g0170100|COMBINER_EST|AU165178|7	Disease resistance protein family protein.	1.66	1.95	1.34	1.65	231.98	378.77	1.30	1.22	1.31	1.28	328.98	421.78	1.85	1.71	1.69	1.75	371.35	650.07	1.50	1.44	1.49	1.48	170.85	252.42	0.94	172	184	1.06	552	518
Os09g0453300|mRNA|AK064464|CDS+3'UTR	Annexin family protein.	1.06	2.13	1.76	1.65	13.49	20.10	0.85	0.89	0.95	0.90	312.41	279.72	0.89	0.81	0.75	0.82	30.10	24.63	1.16	1.21	1.09	1.15	120.97	139.14	0.76	499	656	1.19	36	30
Os02g0727400|mRNA|AK068514|CDS+3'UTR	Conserved hypothetical protein.	1.65	0.98	2.31	1.65	4.69	6.79	2.39	0.71	1.44	1.51	4.21	6.46	0.90	0.90	0.86	0.89	4.14	3.69	0.78	1.14	1.28	1.07	3.19	3.37	2.11	172	82	0.86	3	4
Os07g0674300|mRNA|AK110511|CDS+3'UTR	TPR-like domain containing protein.	1.31	2.40	1.24	1.65	28.77	40.51	1.15	0.94	1.16	1.08	52.67	57.17	0.83	0.72	0.69	0.75	68.73	51.38	1.22	1.73	1.39	1.45	36.48	51.79	1.05	54	51	0.95	124	130
Os02g0459300|COMBINER_EST|Os02g0459300|8	Microtubule-binding protein TANGLED1.	1.91	0.99	2.05	1.65	69.63	118.63	0.68	0.87	0.84	0.80	199.07	156.16	0.40	0.38	0.44	0.40	138.75	55.94	0.95	1.15	1.16	1.08	87.18	94.12	0.76	129	170	0.87	84	97
Os09g0539700|COMBINER_EST|CI065933|0	Conserved hypothetical protein.	1.89	1.08	1.98	1.65	80.35	134.59	0.80	1.06	0.89	0.91	452.36	406.03	0.41	0.54	0.34	0.43	187.36	81.42	1.06	1.11	0.90	1.02	276.90	282.59	1.04	371	355	1.61	164	102
Os01g0566000|mRNA|AK107516|CDS+3'UTR	Conserved hypothetical protein.	2.25	0.79	1.91	1.65	4.99	7.05	3.61	1.44	2.41	2.49	4.28	10.75	2.15	1.81	2.45	2.14	4.33	9.24	0.78	3.96	2.00	2.25	3.23	6.97	1.18	8	7	0.84	5	6
Os04g0228100|mRNA|AK059410|CDS+3'UTR	Conserved hypothetical protein.	1.77	0.84	2.33	1.65	1119.27	1866.60	0.70	0.88	0.76	0.78	4698.91	3607.68	0.33	0.40	0.36	0.36	2778.73	1005.33	0.94	1.02	1.03	1.00	2487.57	2473.14	0.70	2966	4219	0.97	1936	1988
Os02g0258200|mRNA|AK070270|CDS+3'UTR	HMG1/2 (high mobility group) box family protein.	1.98	0.94	2.03	1.65	4583.82	7591.16	0.79	1.05	0.91	0.92	12862.03	11587.14	0.33	0.34	0.34	0.34	9172.27	3098.34	0.78	1.03	1.02	0.94	6365.86	5986.65	0.72	8133	11227	0.88	6571	7458
Os12g0455000|mRNA|AK111239|CDS+3'UTR	Conserved hypothetical protein.	1.78	1.43	1.74	1.65	15.61	26.62	0.54	1.12	1.01	0.89	777.59	666.47	1.95	1.58	3.49	2.34	28.18	68.45	0.99	0.97	0.91	0.96	2350.65	2256.72	4.07	5663	1390	1.87	7	3
Os01g0135800|mRNA|AK063681|CDS+3'UTR	17 Kd heat shock protein.	1.65	1.37	1.93	1.65	5.37	8.48	0.29	0.72	0.77	0.60	5.01	2.45	2.37	5.04	5.24	4.22	5.25	19.26	0.87	0.68	0.85	0.80	2.54	2.05	0.98	5	5	0.49	5	11
Os09g0500100|mRNA|AK119477|CDS+3'UTR	Cyclin-like F-box domain containing protein.	2.31	0.32	2.31	1.65	20.98	19.45	1.93	1.23	1.54	1.56	25.92	41.55	1.24	1.42	0.95	1.20	27.28	32.34	1.44	1.12	1.22	1.26	35.83	44.95	1.17	70	60	1.12	19	17
Os02g0742800|mRNA|AK106279|CDS+3'UTR	Hypothetical protein.	1.90	0.97	2.07	1.65	484.53	813.40	0.79	0.89	0.83	0.84	1770.75	1471.24	0.51	0.49	0.47	0.49	905.13	442.71	0.90	1.04	0.99	0.98	863.23	840.25	0.69	1090	1571	0.89	732	819
Os08g0529200|COMBINER_EST|Os08g0529200|8	CBS domain containing protein.	1.93	0.61	2.41	1.65	5.48	7.69	1.63	0.71	0.76	1.03	4.25	4.45	1.06	1.33	1.20	1.20	4.51	5.37	0.78	0.76	0.83	0.79	3.18	2.51	1.74	378	217	1.93	11	6
Os02g0810200|mRNA|AK059635|CDS+3'UTR	Hypothetical protein.	1.89	0.88	2.17	1.65	1837.85	3060.76	0.67	0.88	0.74	0.76	5595.55	4204.69	0.42	0.47	0.41	0.43	3391.49	1466.25	0.94	1.04	1.03	1.01	2513.69	2524.85	0.77	4203	5465	0.84	3399	4063
Os07g0215500|mRNA|AF042200|CDS+3'UTR	Allergenic protein.	0.79	2.39	1.76	1.65	17.57	27.18	0.76	0.72	0.78	0.75	3.76	2.82	0.49	0.93	0.49	0.64	65.80	42.00	0.79	1.56	0.84	1.06	4.75	5.84	0.99	6	6	1.20	9	7
Os02g0598200|mRNA|AK064402|CDS+3'UTR	Cupredoxin domain containing protein.	2.37	1.00	1.55	1.64	14.77	24.54	1.21	1.21	1.17	1.20	17.81	21.34	0.61	0.53	0.65	0.59	33.56	19.89	1.40	1.43	1.31	1.38	12.47	17.16	0.87	12	14	1.07	24	23
Os07g0130200|mRNA|AK068307|CDS+3'UTR	Protein kinase domain containing protein.	1.39	2.17	1.36	1.64	12.30	19.21	4.71	3.67	4.04	4.14	3.73	15.50	1.84	1.39	1.22	1.48	30.47	45.19	1.35	1.57	1.70	1.54	10.81	16.45	0.84	24	28	0.93	25	27
Os04g0457700|COMBINER|CI480436|4	(No Hit)	1.42	1.03	2.47	1.64	47.13	78.87	1.21	0.71	0.75	0.89	4.38	3.92	0.68	0.52	0.71	0.63	63.36	40.02	0.78	0.73	0.81	0.77	3.45	2.68	0.86	7	8	0.52	26	50
Os07g0414300|COMBINER|CI387041|6	(No Hit)	2.59	0.37	1.97	1.64	5.45	7.52	2.97	2.02	1.98	2.32	4.35	9.99	1.85	2.44	1.75	2.02	4.28	8.60	1.79	1.85	1.03	1.56	5.23	7.54	0.93	5	6	0.88	4	4
Os06g0732000|COMBINER_EST|Os06g0732000|8	Ribosomal protein L29 family protein.	1.81	1.60	1.52	1.64	7.23	11.93	2.00	1.56	1.71	1.76	9.31	16.68	2.37	2.66	2.33	2.45	4.52	11.10	0.72	1.76	1.17	1.22	7.34	8.92	0.93	24	25	1.03	29	28
Os10g0562900|mRNA|AK107989|UTR	Pathogenesis-related transcriptional factor and ERF domain containing protein.	1.39	1.86	1.67	1.64	398.03	648.04	1.56	1.18	1.24	1.33	162.22	215.51	2.92	2.90	3.37	3.07	350.53	1071.74	1.32	1.49	1.61	1.47	118.80	174.47	0.66	162	245	0.19	241	1289
Os02g0101900|mRNA|AK106664|CDS+3'UTR	Hypothetical protein.	3.04	0.82	1.07	1.64	7.28	9.47	1.43	1.40	2.19	1.67	9.68	15.49	0.82	1.34	1.82	1.33	9.83	11.30	1.18	1.67	1.28	1.38	8.51	11.68	0.95	16	17	1.42	16	11
Os04g0125700|mRNA|AK073177|CDS+3'UTR	Legume lectin, beta domain containing protein.	1.49	0.75	2.68	1.64	8.20	12.18	0.93	0.85	1.05	0.94	26824.40	25331.84	0.64	0.46	0.71	0.60	20.28	12.35	1.15	0.97	0.95	1.02	17234.07	17667.25	0.96	10097	10556	0.63	4	6
Os01g0896300|COMBINER_EST|Os01g0896300|8	Conserved hypothetical protein.	1.89	0.81	2.22	1.64	55.60	93.55	0.73	0.96	0.82	0.84	203.95	167.35	0.52	0.49	0.46	0.49	114.34	55.83	1.15	1.10	1.20	1.15	96.27	110.62	0.90	214	238	0.90	105	117
Os09g0421300|mRNA|AK100975|CDS+3'UTR	Phospholipase D lambda.	1.67	1.81	1.44	1.64	232.99	380.29	1.37	1.25	1.21	1.28	113.41	143.93	1.02	0.89	1.21	1.04	174.82	181.12	1.13	1.15	1.17	1.15	105.28	120.82	0.82	72	88	0.36	44	121
Os07g0508500|mRNA|AK064439|CDS+3'UTR	Protein kinase domain containing protein.	1.81	1.30	1.81	1.64	652.58	1074.88	1.13	1.24	1.15	1.18	1379.09	1613.45	1.24	1.17	1.12	1.18	1186.31	1402.02	1.28	1.29	1.27	1.28	925.77	1183.15	0.90	1715	1903	1.21	1640	1358
Os09g0326100|mRNA|AK120843|CDS+3'UTR	Protein kinase domain containing protein.	1.76	0.48	2.68	1.64	6.00	8.75	1.00	0.72	0.83	0.85	3.95	3.41	0.48	0.86	0.41	0.58	21.54	11.91	0.79	0.64	0.85	0.76	2.87	2.21	0.96	6	6	1.25	129	104
Os04g0563700|mRNA|AB024987|CDS+3'UTR	Cyclin.	1.93	0.87	2.12	1.64	321.80	530.99	0.70	0.88	0.77	0.78	1756.05	1359.33	0.31	0.41	0.35	0.36	859.69	308.22	1.02	1.02	1.03	1.02	938.33	958.02	0.66	1189	1810	1.08	653	605
Os06g0347100|mRNA|AK063762|CDS+3'UTR	Acyl-CoA dehydrogenase, central region domain containing protein.	1.74	1.76	1.42	1.64	1177.77	1931.25	1.58	1.59	1.80	1.65	1819.77	3011.95	1.87	1.85	1.79	1.84	1567.57	2885.81	1.36	1.57	1.56	1.49	1389.85	2067.91	0.95	3298	3483	1.00	4833	4857
Os05g0493500|COMBINER_EST|CI142605|6	Cyclin IbZm.	1.90	0.92	2.09	1.64	753.99	1254.45	0.65	0.85	0.72	0.74	3003.28	2180.82	0.35	0.36	0.34	0.35	1690.98	588.75	0.90	1.04	1.07	1.00	1359.09	1361.36	0.76	1647	2170	0.96	1029	1066
Os03g0761000|COMBINER_EST|CI547238|0	SWIB/MDM2 domain containing protein.	1.81	1.06	2.05	1.64	1382.16	2293.86	0.80	1.06	0.97	0.94	1014.96	937.53	0.60	0.64	0.65	0.63	2476.99	1552.58	1.07	1.12	1.09	1.09	677.36	738.82	0.91	835	921	0.82	5031	6105
Os08g0384400|COMBINER_EST|CI047189|6	Zn-finger, CCHC type domain containing protein.	1.84	1.55	1.52	1.64	144.93	239.34	2.00	1.35	1.85	1.73	177.60	315.83	3.35	2.45	2.46	2.76	162.59	446.55	2.36	1.75	1.96	2.02	149.67	304.69	0.45	107	237	1.60	366	229
Os04g0268700|mRNA|AK111277|CDS+3'UTR	Eggshell protein family protein.	1.10	2.44	1.37	1.64	12.51	18.56	0.74	1.21	1.06	1.01	3916.62	3841.96	2.06	1.69	3.91	2.55	9.38	21.58	1.15	1.30	1.22	1.22	1787.87	2179.83	0.84	2098	2484	0.91	4	5
Os11g0687900|mRNA|AK103659|CDS+3'UTR	Hypothetical protein.	2.55	0.36	2.01	1.64	5.33	6.47	0.67	0.87	0.67	0.74	499.62	362.11	3.72	0.48	1.03	1.75	9.02	12.19	1.11	1.34	1.11	1.19	439.05	517.97	1.19	471	394	0.65	6	10
Os09g0329900|COMBINER|CI345813|0	(No Hit)	1.13	1.06	2.72	1.64	4.25	6.31	1.31	1.25	2.55	1.70	17.27	26.47	0.94	1.15	2.21	1.43	3.83	5.44	1.98	2.75	1.71	2.14	6.62	13.43	0.95	12	13	0.85	15	18
Os11g0572800|mRNA|AK068220|CDS+3'UTR	Cyclin-like F-box domain containing protein.	1.77	1.20	1.95	1.64	101.77	167.94	0.83	0.96	0.93	0.91	529.37	475.98	0.74	0.71	0.61	0.69	296.73	204.66	1.01	1.00	0.97	0.99	336.95	335.14	0.89	502	563	1.01	340	335
Os11g0293300|mRNA|AK107624|CDS+3'UTR	Survival motor neuron interacting protein 1 family protein.	1.82	1.15	1.95	1.64	99.41	164.88	0.73	0.90	0.82	0.82	501.45	403.71	0.42	0.57	0.41	0.47	448.56	208.75	0.95	0.86	0.77	0.86	477.61	410.64	1.07	909	847	1.50	655	437
Os08g0544600|mRNA|AK109237|CDS+3'UTR	Conserved hypothetical protein.	1.20	1.86	1.84	1.64	30.75	48.88	1.22	1.44	1.10	1.26	82.40	101.59	1.93	1.66	1.89	1.83	53.76	98.36	1.71	1.22	1.55	1.49	60.50	89.91	1.23	48	39	1.18	67	56
Os05g0131000|mRNA|AK109681|CDS+3'UTR	Plant protein of unknown function family protein.	1.56	1.17	2.17	1.64	9.55	15.68	1.66	2.14	1.53	1.78	12.96	22.22	1.32	3.42	1.55	2.10	8.40	14.58	1.57	3.12	1.97	2.22	7.39	15.29	0.77	18	23	0.95	52	54
Os10g0574500|COMBINER_EST|CI279708|6	Replication factor C conserved region domain containing protein.	1.34	1.70	1.87	1.64	32.84	52.91	0.98	0.99	1.06	1.01	83.85	84.18	0.88	0.83	0.93	0.88	55.06	48.19	1.03	1.33	1.27	1.21	59.15	69.95	1.03	88	85	1.22	77	63
Os10g0457400|mRNA|AK063553|CDS+3'UTR	Conserved hypothetical protein.	1.87	0.90	2.14	1.63	609.23	1008.96	0.77	1.00	0.85	0.87	1873.28	1610.62	0.37	0.41	0.42	0.40	1274.28	505.74	1.02	1.11	1.12	1.08	864.05	934.77	0.71	1026	1447	0.81	790	974
Os10g0146200|mRNA|AK109913|CDS+3'UTR	Thaumatin-like protein.	2.03	0.89	1.98	1.63	2835.27	4685.02	0.84	1.26	1.03	1.04	2783.23	2838.24	0.38	0.45	0.38	0.40	5709.66	2288.92	1.08	1.11	1.23	1.14	1544.77	1755.86	0.89	1629	1829	1.37	3689	2688
Os08g0465000|COMBINER_EST|Os08g0465000|8	Homeobox-leucine zipper protein HAT14 (HD-ZIP protein 14).	1.51	2.42	0.97	1.63	11.98	17.02	2.26	1.25	1.01	1.51	7.28	9.96	1.18	1.15	1.60	1.31	13.39	17.36	1.44	1.92	1.06	1.47	22.28	25.22	1.15	9	8	1.05	16	15
Os01g0309800|mRNA|AK110758|CDS+3'UTR	Heavy metal transport/detoxification protein domain containing protein.	1.47	2.03	1.40	1.63	2200.27	3579.61	1.39	1.21	1.30	1.30	116.08	152.01	1.78	1.21	1.49	1.49	3544.45	5312.98	1.27	0.91	0.82	1.00	136.39	137.58	0.91	92	101	1.07	8050	7538
Os09g0477700|mRNA|AK121644|CDS+3'UTR	Hypothetical protein.	1.58	0.80	2.52	1.63	21.15	34.13	0.51	0.75	0.71	0.66	80.74	51.59	0.58	0.44	0.43	0.48	46.00	22.40	1.02	0.98	0.95	0.98	31.71	31.17	0.64	32	50	0.72	25	34
Os03g0613100|mRNA|AK059826|CDS+3'UTR	Ubiquitin-activating enzyme E1 2.	1.38	2.06	1.46	1.63	59.44	93.90	0.94	0.87	1.02	0.94	45.16	42.66	1.54	1.42	1.69	1.55	88.69	137.12	1.25	1.04	0.91	1.06	53.41	54.71	1.25	84	67	0.92	188	205
Os11g0677400|mRNA|AK069580|CDS+3'UTR	Hypothetical protein.	1.68	0.41	2.81	1.63	6.39	9.63	0.79	1.10	0.91	0.94	44.65	40.94	0.88	0.78	1.07	0.91	9.48	8.21	1.50	1.47	1.62	1.53	23.56	35.98	0.95	64	68	0.42	11	25
Os01g0711200|mRNA|AK107001|CDS+3'UTR	Protein kinase domain containing protein.	1.43	1.10	2.37	1.63	59.62	97.47	0.72	0.70	0.74	0.72	4.07	2.93	0.91	0.51	0.85	0.76	64.80	49.15	0.77	0.62	0.81	0.73	3.07	2.27	0.98	6	6	0.57	36	64
Os02g0699500|mRNA|AK062786|CDS+3'UTR	Hypothetical protein.	1.96	0.86	2.08	1.63	469.65	778.84	0.73	0.94	0.78	0.82	3427.03	2724.45	0.39	0.42	0.33	0.38	1089.89	413.09	0.92	1.08	0.96	0.99	1916.80	1882.64	0.71	2490	3522	0.94	813	861
Os09g0246100|COMBINER|CI403079|x	(No Hit)	1.53	1.85	1.53	1.63	17.67	28.31	1.39	1.41	1.85	1.55	26.04	39.60	2.07	1.68	2.36	2.04	16.19	32.11	1.40	1.68	1.64	1.57	24.23	37.85	0.73	48	66	0.74	41	55
Os03g0190000|COMBINER_EST|Os03g0190000|8	VQ domain containing protein.	2.17	1.13	1.60	1.63	6.27	9.75	1.33	0.70	0.79	0.94	3.68	3.48	1.64	1.04	2.20	1.62	9.64	15.13	0.77	0.65	0.95	0.79	2.84	2.26	0.96	6	7	0.74	13	18
Os06g0726800|mRNA|AK070518|CDS+3'UTR	G2/mitotic-specific cyclin 2 (B-like cyclin) (CycOs2).	1.73	0.95	2.22	1.63	319.38	529.30	0.65	0.86	0.75	0.75	1332.72	980.01	0.32	0.38	0.34	0.35	769.47	268.64	0.92	1.02	0.98	0.97	618.36	600.77	0.70	881	1259	0.95	617	648
Os10g0466100|COMBINER_EST|Os10g0466100|8	Conserved hypothetical protein.	2.91	0.54	1.45	1.63	5.31	6.73	1.87	0.76	1.18	1.27	10.99	13.82	0.72	0.95	0.95	0.87	11.21	9.50	1.52	0.91	0.74	1.06	11.62	11.65	1.08	25	23	1.22	31	25
Os07g0430100|COMBINER|CI396069|6	(No Hit)	0.80	0.86	3.23	1.63	6.61	8.78	1.00	0.70	0.73	0.81	4.67	3.80	0.43	0.86	0.94	0.74	39.27	29.35	0.76	0.64	1.28	0.89	3.93	3.48	1.06	26	24	1.07	31	29
Os10g0159300|mRNA|AK070752|CDS+3'UTR	Conserved hypothetical protein.	1.72	1.38	1.79	1.63	32.82	54.34	0.89	1.01	0.95	0.95	56.79	53.78	0.79	0.89	0.82	0.83	81.53	67.66	1.01	1.07	1.04	1.04	58.58	60.84	0.47	32	67	0.65	47	72
Os03g0137800|mRNA|AK064723|CDS+3'UTR	Cyclin-dependent kinase inhibitor family protein.	1.90	1.10	1.90	1.63	328.07	545.40	0.93	1.00	0.97	0.97	1030.21	992.27	0.48	0.53	0.43	0.48	1281.45	616.18	1.01	0.99	1.03	1.01	797.07	805.03	1.01	1514	1494	1.44	1251	868
Os07g0532600|mRNA|AK058960|UTR	Non-protein coding transcript, uncharacterized transcript.	1.39	2.23	1.27	1.63	13.03	19.77	0.76	0.97	0.70	0.81	13.71	10.70	1.18	1.05	0.79	1.00	32.04	32.52	1.02	0.52	0.72	0.75	13.01	9.81	0.73	16	21	0.78	21	27
Os03g0222700|mRNA|AK109454|CDS+3'UTR	Heat shock protein DnaJ, N-terminal domain containing protein.	1.41	1.07	2.41	1.63	8.58	12.92	1.60	2.16	3.02	2.26	7.19	15.22	2.42	3.11	1.76	2.43	8.81	20.68	1.28	2.39	1.37	1.68	7.10	10.53	0.92	12	13	1.07	18	16
Os08g0246700|mRNA|AK068999|UTR	Non-protein coding transcript, unclassifiable transcript.	1.73	1.36	1.80	1.63	148.87	245.16	1.04	0.98	1.05	1.02	536.46	549.95	0.93	0.91	0.86	0.90	375.13	336.82	1.05	1.06	1.05	1.05	394.81	416.43	0.92	355	387	1.51	335	221
Os04g0586000|COMBINER_EST|CI252201|6	Protein of unknown function DUF581 family protein.	1.29	2.10	1.51	1.63	6431.96	10330.98	1.33	0.93	1.07	1.11	11838.01	13358.33	1.53	1.57	1.64	1.58	6898.71	10875.86	1.25	1.28	1.21	1.25	8451.77	10529.40	1.49	17087	11490	0.61	5373	8787
Os02g0809900|COMBINER_EST|Os02g0809900|8	Quinonprotein alcohol dehydrogenase-like domain containing protein.	1.80	0.87	2.23	1.63	261.79	430.89	0.63	0.86	0.72	0.74	788.26	569.48	0.39	0.41	0.38	0.39	672.55	265.20	1.00	0.90	0.95	0.95	457.68	436.17	0.79	625	792	1.02	501	491
Os01g0864000|mRNA|AK106759|CDS+3'UTR	Conserved hypothetical protein.	1.97	0.68	2.23	1.63	128.98	218.68	0.65	0.84	0.81	0.76	326.31	245.93	0.34	0.33	0.27	0.31	390.88	121.69	1.06	0.99	1.06	1.03	121.85	126.24	0.60	121	203	1.01	181	180
Os05g0507000|mRNA|AK108025|CDS+3'UTR	Conserved hypothetical protein.	1.93	0.78	2.18	1.63	1797.20	2945.38	0.68	0.88	0.77	0.78	8970.78	6847.19	0.27	0.39	0.30	0.32	5166.57	1657.67	0.96	1.06	1.00	1.00	4152.16	4161.57	0.75	5165	6866	1.06	3323	3130
Os05g0149400|mRNA|AK061064|CDS+3'UTR	1-aminocyclopropane-1-carboxylate oxidase.	0.99	2.31	1.59	1.63	7094.18	11173.46	2.07	1.09	1.18	1.45	2241.91	3330.96	1.42	1.46	1.27	1.38	8276.70	11454.77	0.99	0.91	0.74	0.88	5629.05	4961.20	2.78	15654	5632	0.91	4480	4926
Os10g0491400|mRNA|AK063103|CDS+3'UTR	Conserved hypothetical protein.	2.17	1.66	1.05	1.63	10.73	17.12	2.86	1.13	1.90	1.96	3.68	7.33	1.72	1.54	1.62	1.63	18.64	30.46	1.44	0.59	0.53	0.85	11.31	9.86	1.17	7	6	0.76	3	4
Os02g0247200|mRNA|AK102024|CDS+3'UTR	T-complex protein 1, gamma subunit (TCP-1-gamma) (CCT-gamma) (Matricin).	1.65	1.11	2.12	1.63	308.35	505.06	0.82	1.03	0.97	0.94	1003.27	928.53	0.64	0.73	0.60	0.66	763.70	500.78	1.22	1.13	1.06	1.13	734.98	833.75	0.93	1195	1283	0.87	1014	1160
Os06g0173000|mRNA|AK108693|CDS+3'UTR	Hypothetical protein.	1.58	1.32	1.98	1.63	24.16	39.64	0.89	0.99	0.91	0.93	51.98	48.14	0.44	0.64	0.50	0.53	58.66	30.75	1.13	1.22	1.20	1.18	37.29	43.96	0.87	53	61	1.26	61	48
Os10g0360100|mRNA|AK106326|CDS+3'UTR	Sugar transporter protein.	1.50	1.97	1.41	1.63	22.53	35.71	2.28	2.37	2.44	2.36	69.10	162.93	1.63	1.72	1.31	1.55	45.89	71.49	1.31	1.20	1.33	1.28	224.52	288.04	4.43	138	31	1.17	26	22
Os03g0340600|COMBINER_EST|Os03g0340600|8	Conserved hypothetical protein.	1.17	1.87	1.85	1.63	13.16	20.15	1.42	1.73	1.66	1.60	10.33	16.25	1.68	1.92	1.76	1.79	20.33	36.11	2.32	1.53	1.81	1.89	6.73	12.28	1.04	9	8	1.36	13	9
Os11g0162700|mRNA|AK073178|UTR	Non-protein coding transcript, uncharacterized transcript.	1.89	1.12	1.86	1.63	8.39	13.53	1.25	1.17	1.17	1.20	17.75	21.39	0.74	1.08	1.74	1.19	20.98	22.95	1.51	1.74	0.99	1.41	10.61	14.63	0.98	21	21	1.04	48	46
Os12g0548100|mRNA|AK101059|CDS+3'UTR	G14587-6 protein (Fragment).	1.93	1.01	1.94	1.63	411.44	681.71	0.68	0.86	0.77	0.77	1523.98	1152.63	0.60	0.54	0.51	0.55	941.21	518.20	0.86	0.94	0.90	0.90	865.38	778.18	0.75	1063	1422	1.12	1121	996
Os07g0570900|mRNA|AK106724|CDS+3'UTR	Hypothetical protein.	3.81	0.33	0.75	1.63	6.91	13.91	1.36	0.93	0.73	1.00	4.36	4.49	0.88	1.20	1.09	1.06	8.76	9.53	1.17	1.73	1.45	1.45	3.49	4.95	1.00	6	6	1.33	5	4
Os04g0531800|mRNA|AK121355|CDS+3'UTR	Hypothetical protein.	1.24	2.29	1.34	1.63	42.19	64.81	2.66	2.29	2.07	2.34	18.37	42.72	1.62	1.81	1.65	1.70	73.61	124.49	1.93	1.56	1.69	1.73	22.44	38.70	0.73	17	23	1.15	73	64
Os02g0538400|COMBINER_EST|Os02g0538400|8	ARM repeat fold domain containing protein.	1.70	1.61	1.57	1.63	13.33	21.75	0.53	0.93	1.12	0.86	30.27	23.12	1.56	0.98	1.44	1.33	27.16	35.34	1.36	0.89	0.75	1.00	18.01	17.91	1.18	48	41	0.85	120	142
Os10g0425400|mRNA|AK071408|CDS+3'UTR	BTB/POZ domain containing protein.	1.38	1.66	1.84	1.63	55.68	90.58	1.28	1.76	1.73	1.59	26.14	39.95	0.79	0.80	0.69	0.76	84.83	64.87	1.60	1.40	1.33	1.44	16.04	23.36	0.83	37	44	1.13	193	171
Os11g0235700|COMBINER_EST|AU075622|7	Hypothetical protein.	1.31	0.80	2.77	1.63	7.68	11.79	0.45	0.60	0.57	0.54	127.57	68.05	0.72	0.68	1.17	0.86	12.86	10.65	0.61	0.92	1.21	0.91	49.28	44.78	0.35	501	1441	0.92	1230	1339
Os08g0101100|mRNA|AK069900|CDS+3'UTR	HMG1/2 (high mobility group) box family protein.	1.89	0.82	2.16	1.62	333.65	547.59	0.75	0.99	0.88	0.87	1396.37	1202.32	0.36	0.37	0.41	0.38	747.43	282.82	1.02	1.03	1.02	1.02	724.09	739.12	0.62	806	1294	0.59	435	737
Os11g0247500|mRNA|AK110848|CDS+3'UTR	Hypothetical protein.	1.72	0.90	2.25	1.62	172.39	277.95	0.62	0.83	0.75	0.73	690.68	498.13	0.37	0.38	0.37	0.37	437.51	163.66	0.93	0.94	0.92	0.93	386.86	360.19	0.72	585	814	0.90	331	367
Os10g0508700|mRNA|AK060639|CDS+3'UTR	Plant invertase/pectin methylesterase inhibitor domain containing protein.	1.16	2.39	1.31	1.62	135.28	214.76	1.12	1.10	1.34	1.19	70.31	82.76	1.30	2.02	2.04	1.79	98.82	174.56	1.43	1.58	1.67	1.56	44.35	69.02	0.90	39	43	0.67	806	1196
Os06g0145200|mRNA|AK109544|CDS+3'UTR	Transferase family protein.	1.93	0.24	2.70	1.62	15.33	10.74	3.22	3.16	3.12	3.17	377.90	1197.21	1.59	1.75	2.61	1.99	7.48	13.42	1.59	1.43	1.58	1.53	1208.76	1851.76	6.64	216	32	0.78	3	4
Os03g0245500|mRNA|AK064707|CDS+3'UTR	Curculin-like (mannose-binding) lectin domain containing protein.	1.54	1.82	1.50	1.62	73.80	118.61	1.38	1.26	1.37	1.34	15023.66	20161.95	1.72	1.48	1.60	1.60	115.29	184.78	1.33	1.19	1.26	1.26	10061.61	12714.50	0.48	12701	26565	1.09	78	72
Os09g0536200|COMBINER_EST|Os09g0536200|8	ARM repeat fold domain containing protein.	0.80	0.85	3.22	1.62	4.32	6.34	1.15	1.66	1.01	1.27	16.35	19.53	2.33	1.74	1.30	1.79	4.31	8.08	1.26	1.16	1.51	1.31	7.73	10.16	1.00	15	15	0.78	3	4
Os07g0123400|mRNA|AK108214|CDS+3'UTR	Hypothetical protein.	2.16	0.91	1.80	1.62	48.09	83.26	1.34	0.61	0.69	0.88	673.36	641.47	1.27	0.87	0.76	0.97	113.28	110.43	1.48	0.88	1.24	1.20	441.46	539.93	0.99	305	309	1.38	78	57
Os03g0283200|mRNA|AF237487|CDS+3'UTR	IN2-1 protein.	1.82	1.85	1.20	1.62	48.39	78.52	1.42	1.43	1.77	1.54	25.16	38.59	1.61	1.29	0.85	1.25	150.64	189.47	1.21	1.90	1.21	1.44	35.02	49.52	2.06	54	26	2.81	139	49
Os03g0679800|mRNA|AK099933|CDS+3'UTR	TPR-like domain containing protein.	2.16	1.79	0.92	1.62	28.18	44.61	0.76	0.72	0.78	0.75	3.58	2.70	1.35	1.84	2.14	1.78	5.54	10.01	0.79	0.64	0.85	0.76	2.82	2.16	0.98	6	6	0.17	53	310
Os07g0208100|mRNA|AK119482|CDS+3'UTR	Polygalacturonase A (Fragment).	2.01	1.34	1.52	1.62	24.55	40.80	0.96	0.98	0.99	0.98	207.87	202.42	0.88	0.92	0.66	0.82	71.40	58.53	0.99	0.99	0.91	0.96	210.67	203.51	1.13	375	332	1.39	109	78
Os01g0925100|mRNA|AK120911|CDS+3'UTR	Hypothetical protein.	1.07	2.61	1.18	1.62	16.60	26.17	1.14	1.21	1.29	1.21	7.29	8.93	1.25	1.92	2.62	1.93	13.71	22.70	1.00	2.12	1.17	1.43	4.59	5.72	0.83	10	12	0.77	41	54
Os10g0576600|mRNA|AK060369|CDS+3'UTR	TPR-like domain containing protein.	1.27	1.89	1.71	1.62	24.27	38.00	1.44	1.53	1.40	1.46	229.60	332.76	1.70	1.17	1.68	1.52	34.50	51.18	1.42	1.48	1.61	1.50	162.70	244.99	1.67	356	213	1.49	27	18
Os06g0245900|mRNA|AK120032|CDS+3'UTR	Transcription factor E2F/dimerisation partner (TDP) family protein.	1.68	0.89	2.29	1.62	135.26	220.28	0.66	0.82	0.77	0.75	703.28	520.26	0.59	0.50	0.52	0.54	302.78	162.69	1.07	1.02	1.03	1.04	432.05	448.96	0.87	745	861	0.90	244	272
Os11g0633600|mRNA|AK111279|UTR	Non-protein coding transcript, unclassifiable transcript.	1.10	0.66	3.10	1.62	5.07	6.55	1.98	2.26	1.91	2.05	3.40	6.96	1.37	3.10	1.78	2.09	6.46	11.72	1.31	1.85	0.85	1.34	3.23	4.24	1.01	5	5	0.85	4	4
Os07g0640300|COMBINER_EST|Os07g0640300|8	Nucleic acid-binding OB-fold domain containing protein.	0.98	2.01	1.87	1.62	38.84	61.59	1.50	1.15	1.86	1.50	58.99	90.93	1.55	1.35	1.88	1.60	25.30	43.09	1.78	1.72	2.35	1.95	41.01	81.34	1.23	72	58	0.69	21	31
Os02g0112900|mRNA|AF324485|CDS+3'UTR	Aminotransferase-like protein.	1.92	1.43	1.51	1.62	277.92	450.51	0.73	0.70	0.75	0.73	4.14	3.01	0.78	1.32	0.63	0.91	869.44	803.03	0.15	0.09	0.81	0.35	18.07	6.47	0.98	6	6	0.79	67	85
Os06g0695900|COMBINER_EST|CI144349|6	Zn-finger, RING domain containing protein.	1.95	1.14	1.78	1.62	85.00	140.19	0.86	0.95	0.87	0.89	448.79	399.11	0.28	0.38	0.31	0.33	285.64	92.91	1.04	1.06	1.09	1.06	284.56	301.92	0.80	325	408	1.58	216	137
Os09g0327200|COMBINER_EST|Os09g0327200|8	PCMP-H2 protein (Fragment).	2.09	0.26	2.51	1.62	4.07	4.72	0.89	1.63	1.08	1.20	8.91	9.76	1.42	1.55	1.05	1.34	6.09	7.89	3.42	1.72	1.72	2.28	3.69	7.98	0.94	30	32	1.36	100	74
Os03g0581600|COMBINER_EST|Os03g0581600|8	DAG protein, chloroplast precursor.	2.71	0.73	1.42	1.62	4.46	5.77	2.03	0.82	2.08	1.64	3.83	6.37	2.48	3.30	2.74	2.84	4.20	11.94	2.31	2.22	0.82	1.78	2.98	5.27	0.86	20	23	1.13	13	12
Os09g0481600|mRNA|AK108636|CDS+3'UTR	Conserved hypothetical protein.	1.95	0.84	2.06	1.62	212.57	339.57	0.94	0.87	0.89	0.90	537.03	484.52	0.37	0.49	0.38	0.41	658.05	272.06	1.03	1.02	1.05	1.03	412.92	426.74	0.86	506	591	2.21	401	182
Os07g0429200|COMBINER|CI330756|6	(No Hit)	1.17	2.17	1.51	1.62	23.83	35.87	1.69	1.80	3.60	2.36	16.57	34.37	0.97	1.48	1.62	1.36	43.86	56.79	1.97	3.27	1.78	2.34	11.31	24.03	4.48	187	42	0.83	172	207
Os04g0516200|COMBINER_EST|CI552724|0	Ribulose bisphosphate carboxylase, large chain family protein.	1.53	0.68	2.65	1.62	115.89	193.52	0.10	0.12	0.08	0.10	183.13	18.06	0.07	0.15	0.07	0.10	1178.22	117.38	0.44	0.10	0.33	0.29	31.10	10.15	0.36	22	60	1.65	167	101
Os05g0479700|COMBINER_EST|CI366754|6	NBS-LRR type resistance protein (Fragment).	2.05	1.48	1.32	1.62	33.85	53.57	1.22	1.27	1.36	1.28	503.35	645.54	1.61	1.40	2.15	1.72	48.84	80.89	1.40	1.47	1.57	1.48	260.11	384.40	0.88	405	459	1.16	90	78
Os02g0740800|mRNA|AK111460|CDS+3'UTR	Hypothetical protein.	0.76	1.45	2.64	1.62	5.14	7.37	1.26	0.72	0.77	0.92	3.35	3.10	2.00	1.19	1.60	1.60	7.06	11.81	0.78	1.19	0.99	0.99	2.59	2.52	0.89	5	6	0.84	30	36
Os04g0419500|COMBINER_EST|Os04g0419500|8	Zn-finger, RING domain containing protein.	1.48	2.07	1.30	1.62	33.24	51.94	1.46	1.46	1.77	1.56	65.49	102.07	1.40	1.55	1.34	1.43	62.87	89.98	1.23	1.48	1.56	1.42	59.41	83.13	0.99	176	177	1.29	71	55
Os03g0565900|mRNA|AK100587|CDS+3'UTR	Conserved hypothetical protein.	1.13	2.62	1.10	1.62	19.78	27.88	1.32	1.19	1.27	1.26	19.96	25.30	0.69	1.24	1.16	1.03	38.42	39.12	1.15	0.88	0.88	0.97	17.32	16.61	0.79	49	62	1.03	45	43
Os04g0640400|COMBINER|CI138407|6	(No Hit)	0.95	2.63	1.27	1.62	14.88	20.84	1.18	1.03	1.08	1.10	17.35	19.31	0.97	1.21	1.97	1.38	25.49	34.52	1.35	1.85	1.20	1.47	9.38	12.95	0.89	63	71	0.81	66	82
Os04g0115800|mRNA|AK107115|CDS+3'UTR	Hypothetical protein.	1.61	1.23	2.01	1.62	131.11	212.91	1.63	1.72	1.90	1.75	89.20	156.23	1.28	1.59	1.45	1.44	121.32	174.58	1.46	1.66	1.88	1.66	55.75	92.35	0.86	53	62	0.83	94	113
Os03g0216400|mRNA|AK106498|CDS+3'UTR	Protein prenyltransferase domain containing protein.	1.67	1.19	1.99	1.62	8.33	13.40	0.80	0.97	0.98	0.92	16.69	15.01	1.05	0.75	0.74	0.85	25.38	20.78	0.88	1.72	1.13	1.24	12.72	14.77	1.11	23	21	1.00	75	75
Os06g0670100|mRNA|AK102577|CDS+3'UTR	Hypothetical protein.	1.51	1.51	1.83	1.62	53.20	85.78	0.89	0.89	0.88	0.89	126.23	112.21	1.60	1.14	0.96	1.23	142.29	175.64	1.24	1.25	1.14	1.21	69.74	84.23	0.99	110	112	1.69	484	286
Os01g0914000|mRNA|AK101364|CDS+3'UTR	Conserved hypothetical protein.	1.80	1.10	1.95	1.62	262.51	430.61	1.15	1.02	1.02	1.06	1174.57	1255.62	0.42	0.55	0.39	0.45	792.46	358.93	1.12	1.01	1.08	1.07	917.59	981.62	0.54	573	1062	1.39	508	366
Os08g0197300|mRNA|AK064147|CDS+3'UTR	Conserved hypothetical protein.	1.53	1.46	1.86	1.62	15.25	24.72	0.79	0.88	0.71	0.79	44.34	34.91	0.84	0.95	0.94	0.91	38.72	35.26	1.01	1.08	1.02	1.04	30.17	31.26	1.09	78	71	1.04	128	123
Os01g0308200|mRNA|AK110806|CDS+3'UTR	Hypothetical protein.	2.64	0.67	1.53	1.61	5.21	6.70	1.91	1.25	3.16	2.11	11.21	21.66	2.23	1.99	2.05	2.09	4.85	10.13	3.93	1.75	2.34	2.67	8.60	20.35	0.93	21	22	1.94	15	8
Os04g0672700|mRNA|AK100434|CDS+3'UTR	Protein prenyltransferase domain containing protein.	1.53	0.82	2.48	1.61	5.73	8.20	0.97	2.86	1.43	1.75	10.44	14.43	2.10	0.78	1.91	1.60	9.51	13.30	1.36	2.52	1.88	1.92	5.70	10.59	0.84	17	20	0.94	73	77
Os02g0489800|COMBINER|CI078777|6	(No Hit)	1.78	0.92	2.14	1.61	137.25	227.66	0.71	0.88	0.78	0.79	647.10	505.74	0.47	0.44	0.40	0.44	259.90	112.77	0.97	0.95	1.00	0.97	357.31	348.19	0.74	470	635	0.85	250	294
Os06g0181700|mRNA|AK108355|CDS+3'UTR	Pathogenesis-related transcriptional factor and ERF domain containing protein.	1.97	0.79	2.08	1.61	39.17	65.05	0.99	1.08	0.94	1.00	111.89	111.49	0.25	0.28	0.19	0.24	243.96	59.18	1.05	0.76	0.79	0.87	286.85	250.73	2.05	111	54	3.07	139	45
Os12g0590500|COMBINER_EST|Os12g0590500|8	Kinesin-like polypeptides 8 (Fragment).	1.87	0.84	2.13	1.61	152.42	246.57	0.59	0.76	0.68	0.68	529.65	353.43	0.41	0.44	0.40	0.42	365.21	152.27	0.86	0.93	0.98	0.92	284.68	262.40	0.78	394	503	0.97	243	250
Os08g0558400|mRNA|AK060581|CDS+3'UTR	Kinesin heavy chain (Fragment).	1.84	0.97	2.04	1.61	729.67	1209.25	0.78	0.93	0.86	0.86	2781.77	2364.96	0.50	0.56	0.49	0.52	1587.59	818.18	0.93	1.04	1.06	1.01	1496.37	1509.79	0.78	1922	2477	0.93	1311	1406
Os08g0115200|mRNA|AK100461|CDS+3'UTR	IQ calmodulin-binding region domain containing protein.	1.99	0.99	1.86	1.61	1253.35	2076.21	0.84	1.04	0.95	0.94	5200.40	4855.65	0.50	0.40	0.36	0.42	3861.98	1626.08	1.02	1.05	1.16	1.07	2719.25	2917.51	0.87	2776	3198	1.37	2016	1475
Os02g0161700|COMBINER_EST|Os02g0161700|8	Leucine-rich repeat, cysteine-containing type containing protein.	0.91	3.20	0.73	1.61	6.75	11.33	1.94	1.09	1.76	1.60	9.96	16.70	0.54	0.34	0.46	0.45	9.06	4.05	1.45	0.94	0.87	1.08	15.11	16.15	1.18	16	14	1.48	6	4
Os09g0423200|COMBINER_EST|CI197462|6	Protein kinase domain containing protein.	1.66	1.74	1.44	1.61	102.03	163.99	1.30	1.29	1.35	1.31	146.99	193.18	1.44	1.31	1.35	1.37	119.01	162.99	1.11	1.30	1.37	1.26	116.97	146.78	1.20	290	241	0.96	176	183
Os03g0302900|mRNA|AK069222|CDS+3'UTR	Hypothetical protein.	1.86	0.85	2.13	1.61	630.29	1033.88	0.67	0.84	0.74	0.75	2455.86	1812.13	0.38	0.43	0.37	0.39	1487.87	584.52	0.88	0.95	0.95	0.93	1273.21	1179.94	0.77	1364	1768	1.00	1131	1135
Os04g0483000|mRNA|AK121996|CDS+3'UTR	Ubiquitin domain containing protein.	1.30	1.58	1.96	1.61	15.45	23.92	0.80	0.85	0.87	0.84	178.36	149.21	0.44	0.61	0.66	0.57	42.34	24.57	0.93	1.09	1.03	1.02	131.79	134.01	0.89	174	195	1.51	34	23
Os06g0168600|mRNA|AK068858|CDS+3'UTR	Ribonucleotide reductase.	1.68	1.09	2.06	1.61	794.14	1288.68	0.98	1.06	1.01	1.02	2167.24	2189.97	0.62	0.66	0.67	0.65	1498.41	977.70	1.13	1.22	1.18	1.18	1144.64	1347.98	0.62	2068	3357	1.02	2761	2702
Os06g0685200|COMBINER|CI508407|2	(No Hit)	1.22	0.80	2.81	1.61	6.82	10.13	1.13	1.93	1.38	1.48	4.74	6.48	2.59	2.90	2.79	2.76	3.68	10.14	0.79	1.77	0.85	1.14	2.57	2.84	0.52	5	10	0.81	6	7
Os12g0446900|COMBINER_EST|Os12g0446900|8	Bifunctional dihydrofolate reductase-thymidylate synthase (DHFR-TS) [Includes: Dihydrofolate reductase (EC 1.5.1.3); Thymidylate synthase (EC 2.1.1.45)].	1.53	1.16	2.14	1.61	95.16	155.38	0.92	1.08	0.95	0.98	152.71	148.74	0.43	0.53	0.56	0.51	194.33	98.48	1.09	1.03	1.14	1.09	84.31	91.88	0.79	146	184	0.94	199	213
Os03g0758900|mRNA|AY341848|CDS+3'UTR	WRKY transcription factor 34.	2.64	0.26	1.93	1.61	4.16	4.73	1.89	1.99	1.56	1.81	20.62	36.48	0.50	0.93	0.90	0.77	4.62	3.28	1.89	1.88	2.65	2.14	13.36	28.74	0.99	53	54	0.81	4	5
Os01g0708700|mRNA|AK102451|CDS+3'UTR	IQ calmodulin-binding region domain containing protein.	1.75	1.14	1.94	1.61	93.33	152.59	0.86	1.01	0.96	0.95	246.13	230.34	0.54	0.57	0.48	0.53	211.32	112.59	1.10	1.11	1.00	1.07	141.32	151.29	0.81	177	219	0.93	138	148
Os02g0261300|COMBINER_EST|Os02g0261300|8	Disease resistance protein family protein.	1.64	1.77	1.41	1.61	7.85	12.66	4.91	1.73	1.92	2.85	4.45	12.92	1.16	2.93	2.91	2.33	9.80	18.71	1.90	1.20	1.47	1.53	11.72	18.07	1.27	8	6	0.64	13	21
Os01g0176500|mRNA|AK064369|CDS+3'UTR	Conserved hypothetical protein.	1.76	0.84	2.22	1.61	771.01	1262.52	0.72	0.90	0.80	0.81	2574.54	2052.72	0.40	0.48	0.42	0.43	1732.70	748.13	1.02	1.05	1.11	1.06	1157.83	1224.65	0.62	1712	2779	0.88	1514	1718
Os10g0414700|mRNA|AK063266|CDS+3'UTR	KH, type 1 domain containing protein.	2.00	1.35	1.48	1.61	15.33	25.25	0.84	0.96	0.84	0.88	88.39	77.06	0.53	0.74	0.61	0.63	46.34	29.01	0.98	0.98	0.90	0.95	76.04	72.43	1.00	164	164	0.94	177	188
Os12g0623400|COMBINER|CI276099|6	(No Hit)	2.72	0.02	2.07	1.61	73.08	13.78	0.86	0.87	0.71	0.81	45.76	37.12	0.57	0.38	0.10	0.35	19.54	5.48	1.13	0.99	0.95	1.03	17.75	18.09	0.54	15	28	1.08	17	16
Os03g0821400|mRNA|AK069793|CDS+3'UTR	Hypothetical protein.	3.27	0.55	0.99	1.61	6.44	7.59	1.18	0.69	0.55	0.81	5.89	5.05	1.26	1.67	1.03	1.32	8.50	11.28	1.01	0.57	1.31	0.96	4.12	3.81	1.24	8	7	0.75	11	14
Os09g0441000|COMBINER_EST|CI383807|2	Proteinase inhibitor I9, subtilisin propeptide domain containing protein.	1.78	1.49	1.54	1.61	881.89	1426.34	1.16	1.08	1.06	1.10	1188.65	1312.95	1.30	1.19	1.35	1.28	836.26	1071.35	1.13	1.06	1.26	1.15	575.07	664.73	0.97	574	589	1.17	1038	885
Os12g0433500|mRNA|AK102130|CDS+3'UTR	FUSED serine/threonine kinase.	1.71	1.22	1.89	1.61	61.11	99.18	0.69	0.88	0.69	0.76	199.97	148.76	0.76	0.73	0.68	0.72	133.90	96.82	0.84	1.08	0.95	0.95	92.05	87.02	0.75	105	140	1.06	105	99
Os02g0671800|mRNA|AK107580|CDS+3'UTR	Hypothetical protein.	1.75	1.28	1.79	1.61	15.78	25.84	0.85	0.89	1.40	1.05	15.55	15.45	0.76	1.01	0.75	0.84	63.18	59.93	0.67	0.80	0.95	0.81	9.20	7.46	0.91	24	27	0.33	22	66
Os03g0862200|COMBINER_EST|CI086701|6	Kinesin heavy chain (Fragment).	1.75	1.01	2.05	1.60	942.73	1528.26	0.87	0.94	0.88	0.90	3042.31	2718.23	0.54	0.57	0.55	0.55	2017.30	1110.87	1.02	1.04	1.07	1.04	1810.03	1886.33	0.82	2670	3268	0.94	1873	1983
Os11g0110000|COMBINER_EST|AU093018|6	Conserved hypothetical protein.	1.63	1.74	1.45	1.60	7.42	11.86	1.21	0.92	0.99	1.04	18.79	20.00	2.13	2.59	2.91	2.54	11.99	29.88	1.52	1.43	1.44	1.46	14.07	20.66	1.11	33	29	1.00	33	33
Os10g0563700|mRNA|AK072751|CDS+3'UTR	Nucleoside diphosphate kinase family protein.	1.79	0.96	2.06	1.60	5899.51	9503.82	0.74	0.88	0.78	0.80	35961.95	28442.84	0.43	0.49	0.36	0.43	19131.96	8207.41	0.91	0.97	0.92	0.93	23654.72	22079.65	0.90	28900	32071	1.06	18362	17329
Os10g0395000|mRNA|AK121848|CDS+3'UTR	Protein kinase domain containing protein.	1.43	2.17	1.21	1.60	18.10	28.04	1.33	1.33	1.42	1.36	85.43	116.24	1.92	1.52	1.43	1.63	36.36	59.30	0.95	0.99	0.96	0.97	139.31	134.55	1.38	112	81	0.59	30	50
Os06g0111200|mRNA|AK072974|CDS+3'UTR	Cyclin-like F-box domain containing protein.	3.00	0.26	1.55	1.60	4.68	5.48	0.75	0.73	0.76	0.75	4.04	3.02	0.45	0.36	0.39	0.40	51.52	20.18	0.80	0.63	0.84	0.76	3.19	2.44	1.00	6	6	1.58	10	7
Os09g0471600|mRNA|AK119296|CDS+3'UTR	Protein kinase domain containing protein.	1.21	1.99	1.61	1.60	9.12	14.47	0.99	1.44	1.47	1.30	32.45	41.49	4.22	2.22	0.89	2.44	9.75	16.97	1.06	0.68	0.41	0.72	95.33	69.35	10.63	72	7	0.97	18	18
Os11g0107700|mRNA|AK073061|CDS+3'UTR	Protein kinase domain containing protein.	1.98	0.89	1.94	1.60	576.27	939.94	0.70	0.91	0.79	0.80	1428.10	1119.48	0.47	0.53	0.48	0.49	955.06	470.14	0.89	1.02	1.02	0.97	686.83	667.24	0.83	768	930	0.83	815	982
Os10g0567900|mRNA|AK064083|CDS+3'UTR	F-box protein interaction domain containing protein.	1.34	2.34	1.13	1.60	11.38	17.00	1.13	1.13	1.07	1.11	56.96	63.32	0.89	0.66	0.79	0.78	30.12	23.23	1.22	1.18	1.32	1.24	33.81	41.89	1.07	73	69	1.12	28	25
Os06g0142800|mRNA|AK073269|CDS+3'UTR	SAM (and some other nucleotide) binding motif domain containing protein.	2.02	0.99	1.80	1.60	595.18	966.68	0.91	0.96	0.90	0.92	2711.93	2492.83	0.56	0.70	0.61	0.62	1759.16	1095.51	1.15	1.16	1.08	1.13	1796.70	2027.87	0.86	3208	3710	0.93	3363	3597
Os04g0569000|mRNA|AB066661|CDS+3'UTR	Activator 1 40 kDa subunit (Replication factor C 40 kDa subunit) (A1 40 kDa subunit) (RF-C 40 kDa subunit) (RFC40).	1.71	1.19	1.91	1.60	323.14	522.34	0.86	0.96	0.92	0.91	928.19	839.76	0.60	0.69	0.55	0.61	951.76	584.34	1.05	0.99	0.94	1.00	699.29	696.95	0.98	932	953	1.13	1057	934
Os05g0187600|COMBINER_EST|Os05g0187600|8	Peptidase aspartic family protein.	2.52	0.53	1.76	1.60	9.46	10.06	1.12	1.25	1.27	1.21	1013.05	1232.71	2.16	3.05	2.79	2.67	4.74	12.63	1.20	1.47	1.50	1.39	785.47	1088.65	0.96	384	402	0.89	14	15
Os07g0137500|mRNA|AK119401|CDS+3'UTR	Conserved hypothetical protein.	1.40	1.97	1.43	1.60	127.08	200.02	1.36	0.72	0.76	0.95	4.12	3.92	1.16	1.75	1.31	1.41	132.12	184.99	0.79	0.63	0.84	0.75	3.19	2.43	0.98	6	6	1.15	149	130
Os11g0435500|mRNA|AK069963|CDS+3'UTR	Conserved hypothetical protein.	1.79	1.96	1.05	1.60	13.14	19.93	1.12	1.05	1.31	1.16	90.06	104.47	1.02	1.75	1.47	1.41	26.90	35.15	1.14	1.12	1.19	1.15	58.52	67.36	1.04	106	102	1.08	42	38
Os04g0599800|mRNA|AK103675|CDS+3'UTR	WD-repeat protein-like protein.	1.85	1.04	1.92	1.60	118.51	194.16	0.66	0.90	0.70	0.75	442.45	325.00	0.60	0.70	0.58	0.62	258.53	161.46	0.98	1.10	1.01	1.03	218.84	225.40	0.80	292	364	1.08	393	362
Os11g0559600|mRNA|AK064906|CDS+3'UTR	Hypothetical protein.	1.07	2.10	1.62	1.60	16.94	24.62	0.91	1.28	0.75	0.98	15.51	14.76	0.90	0.61	0.78	0.76	15.39	11.75	0.80	1.05	0.52	0.79	5.64	3.98	1.00	6	6	2.45	324	132
Os09g0420200|mRNA|AK068903|CDS+3'UTR	Conserved hypothetical protein.	1.35	1.70	1.75	1.60	34.59	54.01	1.79	1.97	2.15	1.97	16.67	32.27	2.16	2.09	1.92	2.06	25.48	52.30	1.90	2.23	1.59	1.91	13.20	24.45	1.20	28	24	0.95	72	76
[truncated: 28,154 more rows]
